# Supplementary material for: Splicing Factor DDX23, Transcriptionally Activated by E2F1, Promotes Ovarian Cancer Progression by Regulating FOXM1
Source: Front Oncol. 2021 Dec 13;11:749144. doi: 10.3389/fonc.2021.749144 (PMC8710544; doi:10.3389/fonc.2021.749144)
Supplement: Supplementary Table 3 — Genes positively related to DDX23 expression (TCGA U133 microarray) from cBioPortal database. [file Table_3.xlsx]

## Sheet: Sheet1
Correlated Gene	Cytoband	Spearman's Correlation	p-Value	q-Value
KANSL2	12q13.11	0.692115	2.78395e-27	1.81589e-23
MCRS1	12q13.12	0.691748	3.04016e-27	1.81589e-23
RPAP3	12q13.11	0.62128	8.17677e-21	3.25599e-17
ASB8	12q13.11	0.611908	4.44482e-20	1.32745e-16
LEMD3	12q14.3	0.593372	1.07747e-18	2.5743e-15
TSFM	12q14.1	0.59118	1.54977e-18	3.08559e-15
TARBP2	12q13.13	0.58736	2.90115e-18	4.95103e-15
RACGAP1	12q13.12	0.584147	4.88469e-18	7.29407e-15
ATF1	12q13.12	0.569003	5.27904e-17	7.00704e-14
ATG101	12q13.13	0.56542	9.10848e-17	1.05499e-13
MYG1	12q13.13	0.564994	9.71448e-17	1.05499e-13
LARP4	12q13.12	0.553642	5.22795e-16	5.20443e-13
TIMELESS	12q13.3	0.549989	8.86469e-16	8.14597e-13
CBX5	12q13.13	0.549223	9.89523e-16	8.44346e-13
CNOT2	12q15	0.540753	3.27541e-15	2.60854e-12
TUBA1B	12q13.12	0.538591	4.42202e-15	3.30159e-12
MANSC1	12p13.2	0.526735	2.20914e-14	1.55238e-11
ARF3	12q13.12	0.516607	8.31428e-14	5.51791e-11
TWF1	12q12	0.509879	1.95789e-13	1.231e-10
PSMD3	17q21.1	0.502115	5.13993e-13	2.99839e-10
METTL1	12q14.1	0.50191	5.2709e-13	2.99839e-10
NAB2	12q13.3	0.500909	5.9586e-13	3.23552e-10
GTF3C5	9q34.13	0.4999	6.73987e-13	3.50063e-10
TMBIM6	12q13.12	0.497069	9.50149e-13	4.72937e-10
TUBA1C	12q13.12	0.495746	1.11447e-12	5.15746e-10
MFSD5	12q13.13	0.495686	1.1225e-12	5.15746e-10
RXYLT1	12q14.2	0.493405	1.4752e-12	6.52695e-10
MDM1	12q15	0.491253	1.90539e-12	8.12919e-10
ILKAP	2q37.3	0.488492	2.63901e-12	1.08709e-09
NEMP1	12q13.3	0.487441	2.9851e-12	1.18867e-09
CDK2	12q13.2	0.483133	4.92499e-12	1.89787e-09
AAAS	12q13.13	0.482701	5.17659e-12	1.93248e-09
CNPY2	12q13.3	0.479946	7.10129e-12	2.57067e-09
COPZ1	12q13.13	0.478105	8.75825e-12	3.07724e-09
PRIM1	12q13.3	0.476909	1.00301e-11	3.42341e-09
PRKAG1	12q13.12	0.475637	1.15788e-11	3.84224e-09
NUP107	12q15	0.474807	1.27122e-11	4.00438e-09
TUBA3C	13q12.11	0.474789	1.27378e-11	4.00438e-09
SLC35E3	12q15	0.474484	1.3181e-11	4.03744e-09
FANCI	15q26.1	0.470991	1.94658e-11	5.81346e-09
PRPF19	11q12.2	0.467344	2.91067e-11	8.1857e-09
CSRNP2	12q13.12	0.46727	2.93428e-11	8.1857e-09
TFCP2	12q13.12-q13.13	0.467233	2.94647e-11	8.1857e-09
CAND1	12q14.3-q15	0.465986	3.37685e-11	9.01325e-09
SPATS2	12q13.12	0.465937	3.39525e-11	9.01325e-09
ADCY6	12q13.12	0.463267	4.53825e-11	1.17856e-08
C1ORF216	1p34.3	0.458374	7.67475e-11	1.95069e-08
CCDC59	12q21.31	0.457829	8.13348e-11	2.02422e-08
COMMD4	15q24.2	0.457196	8.69925e-11	2.12084e-08
CTDSP2	12q14.1	0.453973	1.22249e-10	2.92077e-08
YEATS4	12q15	0.452303	1.45618e-10	3.41089e-08
RAD51AP1	12p13.32	0.44703	2.51417e-10	5.77583e-08
OIP5	15q15.1	0.444882	3.13219e-10	7.05983e-08
CACNB3	12q13.12	0.443941	3.44732e-10	7.62624e-08
SMUG1	12q13.13	0.443564	3.58165e-10	7.77933e-08
TATDN2	3p25.3	0.442951	3.81147e-10	8.00577e-08
USP5	12p13	0.44293	3.81993e-10	8.00577e-08
MEN1	11q13	0.442711	3.9056e-10	8.0442e-08
MIS12	17p13.2	0.442275	4.08174e-10	8.26448e-08
XPOT	12q14.2	0.441602	4.36877e-10	8.69821e-08
ATG4B	2q37.3	0.441351	4.48068e-10	8.77479e-08
CPSF6	12q15	0.440825	4.72425e-10	9.10256e-08
ZNF207	17q11.2	0.440515	4.87414e-10	9.1289e-08
BBS10	12q21.2	0.440481	4.89075e-10	9.1289e-08
GANAB	11q12.3	0.4403	4.9806e-10	9.15358e-08
KIF23	15q23	0.43996	5.15378e-10	9.32834e-08
CCNT1	12q13.11-q13.12	0.439414	5.44348e-10	9.70565e-08
ZNF200	16p13.3	0.438881	5.74205e-10	1.00874e-07
TMEM33	4p13	0.436331	7.40217e-10	1.28154e-07
SMARCD1	12q13.12	0.434714	8.68558e-10	1.48226e-07
LARS2	3p21.31	0.434468	8.8996e-10	1.49739e-07
TROAP	12q13.12	0.432774	1.05123e-09	1.74416e-07
MAP3K12	12q13.13	0.432411	1.08921e-09	1.78243e-07
CDCA3	12p13.31	0.431567	1.18293e-09	1.89371e-07
AAMP	2q35	0.431516	1.18892e-09	1.89371e-07
SLC11A2	12q13.12	0.431281	1.21649e-09	1.91214e-07
LYRM2	6q15	0.430488	1.31412e-09	2.03877e-07
MARS1	12q13.3	0.429688	1.4204e-09	2.1754e-07
CDCA8	1p34.3	0.428864	1.53852e-09	2.32647e-07
C17ORF75	17q11.2	0.428544	1.58697e-09	2.36974e-07
ABI2	2q33.2	0.427932	1.68348e-09	2.48282e-07
MOGS	2p13.1	0.427214	1.80422e-09	2.62845e-07
POLA2	11q13.1	0.424815	2.2709e-09	3.26845e-07
TUBG1	17q21.31	0.424598	2.31844e-09	3.29715e-07
SCAF8	6q25.2	0.422986	2.70314e-09	3.79902e-07
ACTR6	12q23.1	0.422598	2.80457e-09	3.89575e-07
SMARCAL1	2q35	0.421839	3.01347e-09	4.1378e-07
TBC1D15	12q21.1	0.421395	3.14262e-09	4.22373e-07
ARMT1	6q25.1	0.421381	3.14676e-09	4.22373e-07
STIL	1p33	0.42087	3.30244e-09	4.38343e-07
ETAA1	2p14	0.419146	3.88365e-09	4.98861e-07
ESPL1	12q13.13	0.417912	4.35917e-09	5.53985e-07
ASTE1	3q22.1	0.417345	4.59615e-09	5.77954e-07
PSMD12	17q24.2	0.414528	5.96915e-09	7.42786e-07
DHX30	3p21.31	0.413943	6.30039e-09	7.75922e-07
REXO4	9q34.2	0.413527	6.54657e-09	7.9489e-07
FOXM1	12p13.33	0.413459	6.58748e-09	7.9489e-07
TMEM115	3p21.31	0.413136	6.78585e-09	8.10637e-07
SUZ12	17q11.2	0.412402	7.25941e-09	8.58158e-07
WRAP53	17p13.1	0.4123	7.32732e-09	8.58158e-07
ORMDL2	12q13.2	0.411936	7.57606e-09	8.78676e-07
CANT1	17q25.3	0.411761	7.69856e-09	8.82925e-07
FUBP3	9q34.11-q34.12	0.411673	7.76052e-09	8.82925e-07
DTYMK	2q37.3	0.409784	9.2201e-09	1.03909e-06
PSMD1	2q37.1	0.409603	9.3732e-09	1.04647e-06
SNRPA1	15q26.3	0.409362	9.58058e-09	1.05972e-06
BRAP	12q24.12	0.408938	9.95643e-09	1.09119e-06
RPUSD2	15q15.1	0.407814	1.10235e-08	1.19408e-06
RCC1L	7q11.23	0.407742	1.10951e-08	1.19408e-06
ZNF143	11p15.4	0.407477	1.13636e-08	1.21205e-06
SAP130	2q14.3	0.407288	1.15591e-08	1.22199e-06
PEX7	6q23.3	0.40566	1.33827e-08	1.39017e-06
TLK2	17q23.2	0.404784	1.44751e-08	1.49068e-06
YAF2	12q12	0.404684	1.46045e-08	1.49116e-06
EIF5B	2q11.2	0.404481	1.48721e-08	1.50561e-06
METTL22	16p13.2	0.403026	1.69323e-08	1.69977e-06
GCN1	12q24.23	0.402318	1.80326e-08	1.79514e-06
KRR1	12q21.2	0.401884	1.874e-08	1.85015e-06
HJURP	2q37.1	0.401609	1.92016e-08	1.88018e-06
TDG	12q23.3	0.400655	2.089e-08	2.02888e-06
KIAA0895	7p14.2	0.4005	2.11782e-08	2.04028e-06
DHX9	1q25.3	0.400325	2.15079e-08	2.05546e-06
NUP210	3p25.1	0.400034	2.20658e-08	2.09205e-06
MED23	6q23.2	0.399889	2.23499e-08	2.1023e-06
DUSP14	17q12	0.399585	2.29569e-08	2.14253e-06
ZWILCH	15q22.31	0.399471	2.31871e-08	2.14723e-06
MKI67	10q26.2	0.39928	2.35798e-08	2.1668e-06
AGFG1	2q36.3	0.399045	2.40712e-08	2.19508e-06
TMEM106C	12q13.11	0.398719	2.47707e-08	2.24175e-06
CAND2	3p25.2	0.39851	2.52287e-08	2.26603e-06
ZNF142	2q35	0.397819	2.68011e-08	2.3893e-06
KNTC1	12q24.31	0.397602	2.73142e-08	2.417e-06
CCT2	12q15	0.397055	2.8651e-08	2.51089e-06
AAGAB	15q23	0.396997	2.87956e-08	2.51089e-06
RFC1	4p14	0.396533	2.99831e-08	2.57682e-06
RFC5	12q24.23	0.396344	3.04806e-08	2.60087e-06
UHRF1BP1L	12q23.1	0.396159	3.09754e-08	2.62434e-06
PAN2	12q13.3	0.395582	3.25683e-08	2.73987e-06
FBXO11	2p16.3	0.39464	3.53368e-08	2.90022e-06
CDK9	9q34.11	0.394588	3.54954e-08	2.90022e-06
NCAPD2	12p13.31	0.394521	3.57038e-08	2.90022e-06
PIP4K2C	12q13.3	0.394443	3.59443e-08	2.90022e-06
RP2	Xp11.3	0.394371	3.61676e-08	2.90022e-06
GOSR1	17q11.2	0.394369	3.61739e-08	2.90022e-06
PUS7L	12q12	0.394198	3.6713e-08	2.92382e-06
CEP76	18p11.21	0.393882	3.77301e-08	2.96784e-06
THAP10	15q23	0.393296	3.96827e-08	3.09836e-06
SSNA1	9q34.3	0.393018	4.06462e-08	3.15299e-06
RBM12	20q11.22	0.391983	4.44261e-08	3.42396e-06
RWDD3	1p21.3	0.391847	4.49447e-08	3.44172e-06
MAGOH	1p32.3	0.391656	4.56867e-08	3.47626e-06
RAD54L	1p34.1	0.391322	4.70137e-08	3.52839e-06
PASK	2q37.3	0.391316	4.70377e-08	3.52839e-06
ADIPOR2	12p13.33	0.391192	4.7537e-08	3.52839e-06
SLC35C2	20q13.12	0.391188	4.75532e-08	3.52839e-06
RNF7	3q23	0.391063	4.80659e-08	3.54442e-06
SFXN1	5q35.2	0.390828	4.90405e-08	3.5941e-06
FEN1	11q12.2	0.390004	5.26125e-08	3.80914e-06
USP15	12q14.1	0.389693	5.40222e-08	3.88472e-06
RNFT2	12q24.22	0.389632	5.43067e-08	3.88472e-06
FTSJ3	17q23.3	0.389488	5.49729e-08	3.90896e-06
METTL7A	12q13.12	0.388306	6.07767e-08	4.27802e-06
NSD1	5q35.3	0.388286	6.08792e-08	4.27802e-06
C2ORF42	2p13.3	0.388153	6.15708e-08	4.27919e-06
DERA	12p12.3	0.388027	6.22279e-08	4.29696e-06
NCAPH	2q11.2	0.38779	6.34876e-08	4.3375e-06
MTO1	6q13	0.38778	6.35411e-08	4.3375e-06
KPNA2	17q24.2	0.387575	6.4652e-08	4.38554e-06
CSRP2	12q21.2	0.387516	6.49791e-08	4.38554e-06
STRADA	17q23.3	0.386594	7.02331e-08	4.71351e-06
TRAFD1	12q24.13	0.386009	7.37786e-08	4.92379e-06
C11ORF98	11q12.3	0.385292	7.83545e-08	5.20013e-06
NPRL3	16p13.3	0.385133	7.94077e-08	5.21211e-06
KLHL25	15q25.3	0.385065	7.98595e-08	5.21312e-06
RNF25	2q35	0.384534	8.34937e-08	5.37586e-06
H1-10	3q21.3	0.384528	8.35354e-08	5.37586e-06
GNB5	15q21.2	0.384504	8.37025e-08	5.37586e-06
RAPGEFL1	17q21.1	0.384229	8.56473e-08	5.45584e-06
TMEM11	17p11.2	0.384199	8.58613e-08	5.45584e-06
WDR18	19p13.3	0.383883	8.81612e-08	5.55723e-06
FBXO5	6q25.2	0.383829	8.85576e-08	5.55723e-06
VPS39	15q15.1	0.383789	8.88524e-08	5.55723e-06
AURKB	17p13.1	0.383318	9.24174e-08	5.75009e-06
LTBR	12p13.31	0.383222	9.31559e-08	5.75916e-06
GPS1	17q25.3	0.383174	9.35273e-08	5.75916e-06
EBNA1BP2	1p34.2	0.382768	9.67421e-08	5.92657e-06
POLDIP2	17q11.2	0.382595	9.81452e-08	5.98185e-06
GPN3	12q24.11	0.382462	9.9239e-08	6.01781e-06
KRT18	12q13.13	0.382105	1.02219e-07	6.16721e-06
SLC35A2	Xp11.23	0.382008	1.0305e-07	6.18608e-06
TEDC2	16p13.3	0.381765	1.05146e-07	6.28036e-06
ATP13A1	19p13.11	0.381586	1.06718e-07	6.34257e-06
COASY	17q21.2	0.380676	1.15058e-07	6.80438e-06
E2F6	2p25.1	0.380537	1.1639e-07	6.84921e-06
ADRM1	20q13.33	0.380164	1.20019e-07	7.02818e-06
MIS18A	21q22.11	0.379872	1.22948e-07	7.16459e-06
FBXL4	6q16.1-q16.2	0.379508	1.26691e-07	7.34685e-06
SPDL1	5q35.1	0.379414	1.2767e-07	7.36783e-06
DHX40	17q23.1	0.37891	1.33064e-07	7.62779e-06
MED24	17q21.1	0.378847	1.33761e-07	7.62779e-06
E2F1	20q11.22	0.378817	1.3409e-07	7.62779e-06
NUP37	12q23.2	0.378337	1.3947e-07	7.85902e-06
SMARCC2	12q13.2	0.377409	1.50467e-07	8.43888e-06
ELP1	9q31.3	0.377288	1.51967e-07	8.48316e-06
CLPX	15q22.31	0.377039	1.55085e-07	8.61695e-06
SUPT4H1	17q22	0.376836	1.57674e-07	8.72027e-06
PACS2	14q32.33	0.376571	1.61113e-07	8.8694e-06
H2AZ2	7p13	0.37636	1.63906e-07	8.98172e-06
MSRB2	10p12.2	0.376233	1.65614e-07	9.03389e-06
TUSC2	3p21.31	0.375972	1.69164e-07	9.18559e-06
UBAP2L	1q21.3	0.375712	1.72787e-07	9.33986e-06
ANAPC10	4q31.21	0.375421	1.76912e-07	9.43935e-06
BLOC1S1	12q13.2	0.375415	1.76998e-07	9.43935e-06
CHD4	12p13.31	0.375059	1.82184e-07	9.62996e-06
CDK4	12q14.1	0.374766	1.86557e-07	9.81767e-06
MON2	12q14.1	0.374595	1.8916e-07	9.89628e-06
SHMT2	12q13.3	0.374521	1.90291e-07	9.89628e-06
RFC2	7q11.23	0.374505	1.90536e-07	9.89628e-06
TTC4	1p32.3	0.374354	1.92882e-07	9.97474e-06
MARK3	14q32.32-q32.33	0.374095	1.96958e-07	1.01416e-05
TTK	6q14.1	0.37348	2.06982e-07	1.05667e-05
SLC25A13	7q21.3	0.373408	2.08181e-07	1.05827e-05
SMARCA5	4q31.21	0.372953	2.15966e-07	1.09319e-05
SMC1A	Xp11.22	0.37275	2.19522e-07	1.10185e-05
SCAND1	20q11.23	0.372652	2.21251e-07	1.10588e-05
EDRF1	10q26.2	0.37258	2.22529e-07	1.10764e-05
ORC4	2q23.1	0.372487	2.24208e-07	1.11137e-05
TTC26	7q34	0.372401	2.25755e-07	1.11441e-05
BRCA1	17q21.31	0.372198	2.29466e-07	1.12807e-05
KCNMB4	12q15	0.371977	2.33571e-07	1.14354e-05
CD63	12q13.2	0.371878	2.35443e-07	1.14571e-05
CCNB2	15q22.2	0.371852	2.35932e-07	1.14571e-05
NSD2	4p16.3	0.371754	2.37784e-07	1.15003e-05
LMBR1L	12q13.12	0.371607	2.40607e-07	1.15899e-05
FZD2	17q21.31	0.371205	2.48479e-07	1.1921e-05
VPS54	2p15-p14	0.370749	2.57701e-07	1.2314e-05
DOLK	9q34.11	0.370628	2.60212e-07	1.23844e-05
CLP1	11q12.1	0.370528	2.62288e-07	1.24121e-05
USP39	2p11.2	0.3705	2.62872e-07	1.24121e-05
APEX2	Xp11.21	0.370413	2.64715e-07	1.245e-05
PAGR1	16p11.2	0.370351	2.66022e-07	1.24623e-05
DHX8	17q21.31	0.370178	2.69721e-07	1.25863e-05
TACC3	4p16.3	0.369983	2.73948e-07	1.27338e-05
C7ORF25	7p14.1	0.369803	2.77885e-07	1.27698e-05
TOP2A	17q21.2	0.369801	2.77929e-07	1.27698e-05
C12ORF43	12q24.31	0.369573	2.8304e-07	1.29543e-05
AP2B1	17q12	0.369513	2.84387e-07	1.29543e-05
TMEM39B	1p35.2	0.369477	2.85199e-07	1.29543e-05
KIF22	16p11.2	0.368796	3.01049e-07	1.355e-05
PSMB6	17p13.2	0.368792	3.01144e-07	1.355e-05
COPS8	2q37.3	0.368768	3.01716e-07	1.355e-05
NDC80	18p11.32	0.368659	3.04348e-07	1.3617e-05
NEK4	3p21.1	0.368366	3.11491e-07	1.38846e-05
MBD4	3q21.3	0.368048	3.19448e-07	1.41863e-05
MRPS17	7p11.2	0.36794	3.22177e-07	1.42138e-05
CSTF1	20q13.2-q13.31	0.367926	3.22532e-07	1.42138e-05
KLC2	11q13.2	0.367837	3.24826e-07	1.42138e-05
NUP88	17p13.2	0.36763	3.30187e-07	1.43957e-05
G6PC3	17q21.31	0.367341	3.37803e-07	1.46742e-05
IP6K1	3p21.31	0.367134	3.43369e-07	1.48619e-05
FN3KRP	17q25.3	0.366794	3.52712e-07	1.52112e-05
EWSR1	22q12.2	0.366559	3.593e-07	1.53842e-05
TRMT11	6q22.32	0.366264	3.6773e-07	1.56889e-05
SAP30BP	17q25.1	0.365934	3.7741e-07	1.60203e-05
CDC34	19p13.3	0.365908	3.78179e-07	1.60203e-05
TOR1B	9q34.11	0.365677	3.85101e-07	1.62559e-05
RANGAP1	22q13.2	0.365625	3.86669e-07	1.62646e-05
ATG5	6q21	0.365552	3.88911e-07	1.63015e-05
TADA2A	17q12	0.365136	4.01811e-07	1.67798e-05
NABP2	12q13.3	0.365094	4.0313e-07	1.67798e-05
NACA	12q23-q24.1	0.365008	4.05843e-07	1.6834e-05
RAB38	11q14.2	0.364907	4.09083e-07	1.69097e-05
DDIT3	12q13.3	0.364692	4.16027e-07	1.71374e-05
TRIM24	7q33-q34	0.364363	4.26853e-07	1.7523e-05
ZBTB11	3q12.3	0.364288	4.29384e-07	1.75665e-05
ADCK2	7q34	0.364134	4.34558e-07	1.76682e-05
SETD2	3p21.31	0.364126	4.34828e-07	1.76682e-05
CHTOP	1q21.3	0.364049	4.37472e-07	1.77154e-05
XPO6	16p12.1	0.363917	4.41983e-07	1.78376e-05
MRM2	7p22.3	0.363874	4.43496e-07	1.78384e-05
SUOX	12q13.2	0.36375	4.47788e-07	1.79506e-05
HMCES	3q21.3	0.362986	4.75265e-07	1.89251e-05
WSB2	12q24.23	0.362886	4.7896e-07	1.90088e-05
MTMR14	3p25.3	0.362586	4.90284e-07	1.93938e-05
CIT	12q24.23	0.362522	4.92717e-07	1.94257e-05
PRPS2	Xp22.2	0.362389	4.97847e-07	1.95634e-05
EIF4E2	2q37.1	0.362152	5.07086e-07	1.98611e-05
CDC20	1p34.2	0.361861	5.18645e-07	2.01476e-05
DERL2	17p13.2	0.361783	5.21775e-07	2.01476e-05
NKIRAS2	17q21.2	0.361769	5.22338e-07	2.01476e-05
KIF2C	1p34.1	0.361724	5.24195e-07	2.01476e-05
GGCX	2p11.2	0.361716	5.24518e-07	2.01476e-05
NACA4P	8q22.3	0.361716	5.24518e-07	2.01476e-05
CHAF1B	21q22.12-q22.13	0.361523	5.32421e-07	2.03856e-05
TSSC4	11p15.5	0.361449	5.35465e-07	2.04366e-05
SPAG5	17q11.2	0.36126	5.43358e-07	2.06718e-05
AGO1	1p34.3	0.3612	5.45874e-07	2.07016e-05
GALNT6	12q13.13	0.361063	5.51702e-07	2.08163e-05
PIK3R4	3q22.1	0.361047	5.52382e-07	2.08163e-05
GNS	12q14.3	0.360832	5.61635e-07	2.10984e-05
SLC9A3R1	17q25.1	0.360617	5.71036e-07	2.13722e-05
MYL6B	12q13.2	0.360551	5.73938e-07	2.13722e-05
SLC3A2	11q12.3	0.360543	5.74291e-07	2.13722e-05
SMC5	9q21.12	0.36047	5.77564e-07	2.14272e-05
SOAT1	1q25.2	0.360364	5.82283e-07	2.15354e-05
CHAF1A	19p13.3	0.360167	5.91197e-07	2.17976e-05
HSP90B1	12q23.3	0.36005	5.96571e-07	2.18944e-05
PDAP1	7q22.1	0.359544	6.20246e-07	2.26589e-05
PPP4R2	3p13	0.359375	6.28367e-07	2.28856e-05
ZBTB24	6q21	0.358897	6.5185e-07	2.35625e-05
BUB1B	15q15.1	0.358889	6.52248e-07	2.35625e-05
UBFD1	16p12.2	0.358863	6.53545e-07	2.35625e-05
CDC7	1p22.1	0.358837	6.54844e-07	2.35625e-05
PRR13	12q13.13	0.358563	6.68785e-07	2.39919e-05
AUNIP	1p36.11	0.358147	6.90439e-07	2.46209e-05
CTPS1	1p34.2	0.358003	6.98053e-07	2.48183e-05
CASP8AP2	6q15	0.357709	7.13956e-07	2.53084e-05
RETREG3	17q21.2	0.357563	7.21927e-07	2.544e-05
CENPQ	6p12.3	0.357518	7.24457e-07	2.5454e-05
SP2	17q21.32	0.356749	7.68184e-07	2.68325e-05
PARN	16p13.12	0.356688	7.71803e-07	2.68804e-05
JMJD4	1q42.13	0.356522	7.81574e-07	2.70916e-05
SLC35A5	3q13.2	0.356508	7.82403e-07	2.70916e-05
KIF11	10q23.33	0.356447	7.86086e-07	2.71404e-05
DONSON	21q22.11	0.356383	7.89905e-07	2.71937e-05
KIF14	1q32.1	0.356313	7.94103e-07	2.72596e-05
SRSF2	17q25.2	0.356188	8.01712e-07	2.7442e-05
SIVA1	14q32.33	0.355694	8.32349e-07	2.84093e-05
MOSPD1	Xq26.3	0.355467	8.46804e-07	2.88203e-05
SAC3D1	11q13.1	0.355316	8.56573e-07	2.907e-05
DAZAP2	12q13.13	0.355191	8.64753e-07	2.92644e-05
LONP1	19p13.2	0.355141	8.6802e-07	2.9292e-05
JADE3	Xp11.3	0.355051	8.7393e-07	2.94083e-05
CSTF2	Xq22.1	0.354952	8.80541e-07	2.95476e-05
PRC1	15q26.1	0.354617	9.03107e-07	3.02199e-05
TAF11	6p21.31	0.354528	9.09244e-07	3.03014e-05
PDCL3	2q11.2	0.354508	9.10613e-07	3.03014e-05
ARL1	12q23.2	0.354211	9.3125e-07	3.0902e-05
TBRG4	7p13	0.354092	9.39686e-07	3.10955e-05
MYCBP	1p34.3	0.353996	9.46487e-07	3.11855e-05
EMC9	14q12	0.35398	9.47625e-07	3.11855e-05
CRYZL1	21q22.11	0.353861	9.56202e-07	3.13813e-05
RNF41	12q13.3	0.353598	9.75334e-07	3.19215e-05
HTT	4p16.3	0.353453	9.8607e-07	3.21847e-05
FKBPL	6p21.32	0.352828	1.03355e-06	3.35511e-05
TTI1	20q11.23	0.352661	1.04662e-06	3.38832e-05
TRA2B	3q27.2	0.352241	1.08014e-06	3.4874e-05
PSMA2	7p14.1	0.351673	1.12705e-06	3.60959e-05
GCC1	7q32.1	0.351621	1.13143e-06	3.61391e-05
PRPSAP1	17q25.1	0.351564	1.13633e-06	3.61988e-05
NUP85	17q25.1	0.351203	1.16736e-06	3.70243e-05
TCTN1	12q24.11	0.351174	1.16997e-06	3.70243e-05
MCM6	2q21.3	0.351102	1.17625e-06	3.70752e-05
ERCC6L	Xq13.1	0.351062	1.17976e-06	3.70878e-05
TOE1	1p34.1	0.350795	1.20349e-06	3.77347e-05
STAM	10p12.33	0.350724	1.20994e-06	3.78377e-05
TMUB2	17q21.31	0.350642	1.21733e-06	3.79694e-05
BSCL2	11q12.3	0.350584	1.22259e-06	3.80339e-05
HEATR6	17q23.1	0.350443	1.23554e-06	3.82945e-05
SEC16A	9q34.3	0.350423	1.23738e-06	3.82945e-05
HNRNPD	4q21.22	0.350051	1.27217e-06	3.92696e-05
