# Supplementary material for: Splicing Factor DDX23, Transcriptionally Activated by E2F1, Promotes Ovarian Cancer Progression by Regulating FOXM1
Source: Front Oncol. 2021 Dec 13;11:749144. doi: 10.3389/fonc.2021.749144 (PMC8710544; doi:10.3389/fonc.2021.749144)
Supplement: Supplementary Table 4 — Transcription factors predicted to bind to the promoter of DDX23 from Cistrome Data Browser. [file Table_4.xlsx]

## Sheet: Sheet1
GSM_ID	Factor	Biosource	RP_score
GSM2409677	SMARCC1	TTC1240;Malignant rhabdoid tumor	0.997003
GSM2371334	TCOF1	HeLa;Epithelium;Cervix	0.995015
GSM2670981	POLR2A	HCT-116;HCT116	0.986188
GSM2769055	PAF1	HCT-116;HCT116	0.981113
GSM1669080	ESR1	MCF-7;Epithelium;Breast	0.965
GSM980649	AR	LNCaP;Epithelium;Prostate	0.958
GSM2915376	ESR1	MCF-7;Epithelium;Breast	0.950704
GSM980648	AR	LNCaP;Epithelium;Prostate	0.946
GSM2644570	ESR1	T47D;Epithelium;Mammary Gland	0.94012
GSM1174488	AR	LNCaP;Epithelium;Prostate	0.936556
GSM1045363	RUNX1	Jurkat;T Lymphocyte;Blood	0.93
GSM2183948	EHMT2	Cancer stem cell;Colon	0.914811
GSM2359440	BRD4	A549;Epithelium;Lung	0.874
ENCSR671GFC_2	TAF7	K562;Erythroblast;Bone Marrow	0.871658
ENCSR423RTK_1	GATA3	MCF-7;Epithelium;Breast	0.866083
GSM604665	POLR2A	HeLa;Epithelium;Cervix	0.863228
ENCSR462FWS_1	ZNF101	HEK293;Epithelium;Embryonic Kidney	0.849597
ENCSR671GFC_1	TAF7	K562;Erythroblast;Bone Marrow	0.849557
GSM2071221	ESR1	MCF-7	0.826724
GSM935473	POLR2A	K562;Erythroblast;Bone Marrow	0.815702
GSM1501191	AR	C4-2B;Epithelium;Prostate	0.814298
GSM1680102	GATA3	BE2-C;Neuroblast;Brain	0.790541
GSM2330592	BRD4	SUM159PT;Mammary carcinoma cell;Breast	0.787966
GSM1234119	STAG1	GM19239;Lymphoblastoid;Blood	0.782217
GSM1233911	STAG1	GM12878;B Lymphocyte;Blood	0.776367
GSM1234143	STAG1	GM19240;Lymphoblastoid;Blood	0.771331
GSM1233954	STAG1	GM12891;Lymphoblastoid;Blood	0.7686
GSM1024799	AHR	MCF-7;Epithelium;Breast	0.765605
GSM1233976	STAG1	GM12892;Lymphoblastoid;Blood	0.762555
GSM1035425	SUMO1	WI-38;Fibroblast;Lung	0.761879
GSM1234197	STAG1	GM2610;Lymphoblastoid;Blood	0.761463
GSM1847178	KDM3B	HCT-116;Human colorectal cancer;HCT116	0.75982
GSM1233953	STAG1	GM12891;Lymphoblastoid;Blood	0.759016
GSM1234142	STAG1	GM19240;Lymphoblastoid;Blood	0.758696
GSM1234214	STAG1	GM2630;Lymphoblastoid;Blood	0.757009
GSM1010876	MYBL2	HepG2;Epithelium;Liver	0.755384
GSM1234097	STAG1	GM19238;Lymphoblastoid;Blood	0.752193
GSM935135	CDK9	P493-6;B cell lymphoma	0.748092
GSM2574763	ZNF639	K562;Erythroblast;Bone Marrow	0.744236
GSM2154984	ESR1	MCF-7;Breast	0.743012
ENCSR167JBG_1	DIDO1	K562;Erythroblast;Bone Marrow	0.74114
GSM1234179	STAG1	GM2588;Lymphoblastoid;Blood	0.734509
GSM1233991	STAG1	GM18486;Lymphoblastoid;Blood	0.723085
ENCSR382AIB_1	DDX20	K562;Erythroblast;Bone Marrow	0.72187
GSM2690206	POLR2A	SHEP-21N;Neuroblastoma cell;Bone Marrow	0.717671
GSM2690207	POLR2A	SHEP-21N;Neuroblastoma cell;Bone Marrow	0.715026
GSM2642506	POLR2A	HeLa;Epithelium;Cervix	0.714103
GSM803399	POLR2A	GM12891;Lymphoblastoid;Blood	0.711712
GSM1531550	POLR2A	HEK293T;Epithelium;Embryonic Kidney	0.711561
GSM1872288	POLR2A	HEK293;Epithelium;Embryonic Kidney	0.705602
GSM1095933	SPI1	Epithelium;Cervix	0.705372
GSM935358	POLR2A	K562;Erythroblast;Bone Marrow	0.703914
GSM325933	POLR2A	K562;Erythroblast;Bone Marrow	0.703914
GSM2046834	E2F1	Mesenchymal Stem Cell;Umbilical Cord	0.702053
ENCSR555AYD_1	BCL3	A549;Epithelium;Lung	0.701522
GSM1463465	POLR2A	VCaP;Epithelium;Prostate	0.701172
GSM935532	ZNF263	K562;Erythroblast;Bone Marrow	0.701091
GSM2816761	POLR2A	Epithelium	0.69921
GSM1669079	ESR1	MCF-7;Epithelium;Breast	0.699128
GSM1249891	POLR2A	HEK293T;Epithelium;Embryonic Kidney	0.699101
GSM2574764	ZNF639	K562;Erythroblast;Bone Marrow	0.698859
GSM733774	H2AZ	HepG2;Epithelium;Liver	0.695736
GSM2550252	POLR2A	Stem cell	0.695343
GSM1545670	POLR2A	Colon	0.695208
GSM1234120	STAG1	GM19239;Lymphoblastoid;Blood	0.695007
GSM1348519	BRD4	MCF-7;Epithelium;Breast	0.694088
GSM1231604	POLR2A	U2OS;Bone	0.693885
GSM1869144	POLR2A	BJEL;Fibroblast;Foreskin	0.693605
GSM937545	POLR2A	BG03;Embryonic Stem Cell;Embryo	0.693462
GSM2436683	MKL2	A673;Polygonal;Muscle	0.693098
GSM748536	POLR2A	HeLa;Epithelium;Cervix	0.69275
GSM1645717	POLR2A	Keratinocyte	0.692128
GSM2465099	SUPT5H	HeLa;Adherent HeLa cells	0.691437
GSM1727105	POLR2A	HCT-116;Colon	0.691339
GSM1012760	SUMO1	HeLa;Epithelium;Cervix	0.690836
GSM497499	RBL2	IMR90;Fibroblast;Lung	0.690168
GSM1233913	STAG1	GM12878;B Lymphocyte;Blood	0.690148
GSM1566567	SPI1	KB Cell;Epithelium;HeLa contaminant	0.689642
ENCSR567JEU_2	YBX3	K562;Erythroblast;Bone Marrow	0.688921
GSM1164251	POLR2A	GM19238;Lymphoblastoid;Blood	0.688795
GSM588576	POLR2A	MCF-7;Epithelium;Breast	0.687833
GSM1177770	POLR2A	U2OS;Bone	0.68733
GSM2642503	POLR2A	HeLa;Epithelium;Cervix	0.687187
GSM1622636	POLR2A	VCaP;Epithelium;Prostate	0.686199
GSM1059396	POLR2A	LNCaP;Epithelium;Prostate	0.68614
GSM935471	STAT1	K562;Erythroblast;Bone Marrow	0.685622
GSM1603216	POLR2A	Jurkat;T Lymphocyte;Blood	0.684973
GSM2550189	POLR2A	Stem cell	0.684948
GSM1480366	POLR2A	Adipocyte	0.682674
GSM1233975	STAG1	GM12892;Lymphoblastoid;Blood	0.681796
GSM1330727	POLR2A	MRC5;Fibroblast;Lung	0.681577
GSM733760	H2AZ	Myoblast;Skeletal Muscle	0.681401
GSM1579355	POLR2A	Embryonic Stem Cell	0.681231
GSM779436	POLR2B	HeLa;Epithelium;Cervix	0.680771
GSM1233992	STAG1	GM18486;Lymphoblastoid;Blood	0.680767
GSM1846799	POLR2A	HeLa;Epithelium;Cervix	0.680512
GSM1234098	STAG1	GM19238;Lymphoblastoid;Blood	0.679842
GSM486512	POLR2A	AG18359;Lymphocyte	0.679835
GSM1669081	ESR1	MCF-7;Epithelium;Breast	0.677114
GSM2579073	POLR2A	HEK293;Epithelium;Embryonic Kidney	0.676018
GSM1846802	POLR2A	HeLa;Epithelium;Cervix	0.674735
GSM2571033	PAF1	HCT-116;HCT116	0.674189
ENCSR567JEU_1	YBX3	K562;Erythroblast;Bone Marrow	0.67399
GSM1370289	SPIB	OCI-Ly3;B Lymphocyte;Bone Marrow	0.673494
GSM2419820	RELA	Detroit 562;Detroit 562 cells	0.665488
GSM1327161	EMX1	293FT;Embryonic Kidney	0.664176
ENCSR369NGL_1	POLR2AphosphoS5	iPSC	0.663707
GSM1416809	BRD4	LX2;Hepatic Stellate Cell	0.663246
ENCSR360JOC_1	CHD1	MCF-7;Epithelium;Breast	0.663116
GSM935653	TBL1XR1	GM12878;B Lymphocyte;Blood	0.662168
GSM1872289	POLR2A	HEK293;Epithelium;Embryonic Kidney	0.661884
GSM1255511	GATA6	AGS;Epithelium;Stomach	0.661323
GSM1295076	CBX6	Epithelium;Mammary Gland	0.661041
GSM558470	PHF8	HeLa;Epithelium;Cervix	0.657627
GSM1622637	POLR2A	VCaP;Epithelium;Prostate	0.656816
GSM1684632	POLR2A	Mesenchymal Stem Cell	0.654753
GSM2432964	OTX2	D-341	0.654673
GSM2068363	DUX4	LHCN-M2;Myoblast;Skeletal Muscle	0.651676
GSM1872291	POLR2A	HEK293;Epithelium;Embryonic Kidney	0.65066
GSM1970527	SIX1	Cortex;Kidney	0.650394
GSM2218766	POLR2A	Jurkat;T Lymphocyte;Blood	0.650034
GSM1003499	H2AZ	Astrocyte;Brain	0.647659
GSM2405921	POLR2A	MV4;11;Acute myeloid leukemia	0.646081
GSM1970524	EP300	Cortex;Kidney	0.645432
GSM935275	ARID3A	HepG2;Epithelium;Liver	0.644949
GSM1122847	FAIRE	Epithelium;Mammary Gland	0.642507
GSM1370276	SPIB	OCI-Ly3;B Lymphocyte;Bone Marrow	0.641371
GSM2746539	TP53	SW480;Colon	0.640889
GSM486506	POLR2A	GM12891;Lymphoblastoid;Blood	0.640113
GSM807391	H2AZ	H9;Embryonic Stem Cell;Embryo	0.639818
GSM2670863	ESR1	MCF-7;Epithelium;Breast	0.639122
GSM1416806	BRD2	LX2;Hepatic Stellate Cell	0.636981
GSM497492	RBL2	IMR90;Fibroblast;Lung	0.636641
GSM1369948	CBX5	MCF-7;Epithelium;Breast	0.636063
ENCSR835TCD_1	HDAC8	K562;Erythroblast;Bone Marrow	0.633952
GSM1003629	RFX5	SK-N-SH;Neuroblastoma cell;Brain	0.633796
GSM2465109	POLR2A	HeLa;Adherent HeLa cells	0.633638
GSM2332314	LARP7	HeLa	0.632094
GSM1126513	H2AZ	CD14 cell	0.631579
ENCSR744XTG_1	SUZ12	GM12878;B Lymphocyte;Blood	0.630667
GSM2465104	NELFA	HeLa;Adherent HeLa cells	0.62886
ENCSR005NMT_1	ID3	K562;Erythroblast;Bone Marrow	0.6287
ENCSR835TCD_2	HDAC8	K562;Erythroblast;Bone Marrow	0.628344
GSM2670868	ESR1	SUM44;Breast	0.628279
GSM2545821	STAT3	T Lymphocyte;Umbilical Cord	0.62664
GSM1214683	POLR2A	Endothelial Cell;Umbilical Vein	0.625
GSM1527926	BRD4	90-8TL;Schwann Cell;Brain	0.624564
GSM822295	POLR2A	MCF-7;Epithelium;Breast	0.624071
GSM1782712	SPI1	K562;Erythroblast;Bone Marrow	0.622634
GSM2465106	NELFA	HeLa;Adherent HeLa cells	0.622307
GSM2465105	NELFA	HeLa;Adherent HeLa cells	0.621622
GSM2212240	MED1	SEM;B Lymphocyte	0.621114
GSM1126515	H2AZ	CD14 cell	0.620995
GSM2465110	POLR2A	HeLa;Adherent HeLa cells	0.619876
GSM1012767	SUMO1	HeLa;Epithelium;Cervix	0.619199
GSM2467215	H2AZ	MCF-7;Mammary Gland	0.619122
GSM2877258	INO80	HepG2;Epithelium;Liver	0.619048
GSM1035424	SUMO1	WI-38;Fibroblast;Lung	0.618617
GSM2436682	MKL2	A673;Polygonal;Muscle	0.618576
GSM1843416	POLR2A	C4-2;Prostate	0.618486
GSM2360990	JMJD6	3565 cells	0.617152
GSM2467217	H2AZ	MCF-7;Mammary Gland	0.616707
ENCSR552XSN_2	MLLT1	GM12878;B Lymphocyte;Blood	0.615385
GSM2432958	OTX2	D-341	0.615242
GSM748554	POLR2A	K562;Erythroblast;Bone Marrow	0.614616
GSM2465102	SUPT5H	HeLa;Adherent HeLa cells	0.614035
ENCSR502OEK_2	ELF1	K562;Erythroblast;Bone Marrow	0.614002
ENCSR773REP_1	ZBTB7A	HEK293;Epithelium;Embryonic Kidney	0.613497
GSM929903	FAIRE	K562;Erythroblast;Bone Marrow	0.613488
GSM2741777	ZFX	Kidney	0.613468
GSM2058879	AR	VCaP;Epithelium;Prostate	0.613148
GSM1126511	H2AZ	CD14 cell	0.611745
ENCSR005NMT_2	ID3	K562;Erythroblast;Bone Marrow	0.611631
GSM748523	FAIRE	K562;Erythroblast;Bone Marrow	0.611034
GSM2741762	ZFX	MCF-7;Epithelium;Breast	0.610884
GSM2465087	POLR2A	HeLa;Adherent HeLa cells	0.610513
GSM2465094	POLR2A	HeLa;Adherent HeLa cells	0.610487
GSM1010845	TEAD4	H1;Embryonic Stem Cell;Embryo	0.61025
ENCSR608HVP_1	KLF13	K562;Erythroblast;Bone Marrow	0.609181
GSM1545668	POLR2A	Colon	0.609153
GSM2055562	POLR2A	HeLa;Epithelium;Cervix	0.607912
GSM2373720	AFF4	SEM;B cell precursor	0.607619
GSM1177769	POLR2A	U2OS;Bone	0.607591
GSM1328980	ERG	VCaP;Epithelium;Prostate	0.607295
GSM1208346	NFATC1	Endothelial Cell;Umbilical Vein	0.606806
GSM2371331	DDX21	HeLa;Epithelium;Cervix	0.606423
GSM2465107	POLR2A	HeLa;Adherent HeLa cells	0.606383
GSM2670871	ESR1	LTED;Breast	0.606289
GSM1250374	ASXL1	HEK293	0.605527
GSM803531	SPI1	GM12878;B Lymphocyte;Blood	0.605109
GSM2467216	H2AZ	MCF-7;Mammary Gland	0.603441
ENCSR091GVJ_1	ATF1	K562;Erythroblast;Bone Marrow	0.603359
GSM696844	POLR2A	LNCaP;Epithelium;Prostate	0.603
GSM1227210	STAT3	SU-DHL4;B Lymphocyte;Peritoneal Effusion	0.602948
GSM2465091	NELFA	HeLa;Adherent HeLa cells	0.602091
ENCSR701AQS_1	ZNF592	MCF-7;Epithelium;Breast	0.60136
GSM980647	AR	LNCaP;Epithelium;Prostate	0.601274
ENCSR744XTG_2	SUZ12	GM12878;B Lymphocyte;Blood	0.601124
ENCSR697CUP_2	HCFC1	MCF-7;Epithelium;Breast	0.600979
GSM2465101	SUPT5H	HeLa;Adherent HeLa cells	0.600874
