# Supplementary material for: Splicing Factor DDX23, Transcriptionally Activated by E2F1, Promotes Ovarian Cancer Progression by Regulating FOXM1
Source: Front Oncol. 2021 Dec 13;11:749144. doi: 10.3389/fonc.2021.749144 (PMC8710544; doi:10.3389/fonc.2021.749144)
Supplement: Supplementary Table 5 — The potential E2F1 binding sites on the DDX23 promoter region from JASPAR online database. [file Table_5.xlsx]

## Sheet: JASPAR -Analysis results
Matrix ID	Name	Score	Relative score	Sequence ID	Start	End	Strand	Predicted sequence
MA0024.2	E2F1	12.9822	0.963335	seq1	1442	1452	+	GAGGCGGGAAA
MA0024.2	E2F1	7.85223	0.886156	seq1	1048	1058	+	TCGGCGGGAGA
MA0024.2	E2F1	7.30296	0.877893	seq1	1247	1257	-	CGGCCGCGAGG
MA0024.2	E2F1	6.62927	0.867757	seq1	1209	1219	-	TGGGCGGCACA
MA0024.2	E2F1	5.65729	0.853134	seq1	1243	1253	-	CGCGAGGCAAG
MA0024.2	E2F1	5.48272	0.850508	seq1	1428	1438	-	CAGGAGGCAGG
MA0024.2	E2F1	5.29076	0.84762	seq1	1476	1486	+	AACCCGGGAAG
MA0024.2	E2F1	5.19925	0.846243	seq1	105	115	+	AAGGCTGCAGG
MA0024.2	E2F1	4.71059	0.838891	seq1	1379	1389	-	CTCGTGGGAAC
MA0024.2	E2F1	4.49467	0.835643	seq1	1127	1137	+	TGCCCGGCAGA
MA0024.2	E2F1	4.28627	0.832507	seq1	724	734	+	CAGGGGCCAAG
MA0024.2	E2F1	4.24833	0.831937	seq1	1248	1258	+	CTCGCGGCCGG
MA0024.2	E2F1	3.85371	0.826	seq1	1290	1300	+	GAAACGGGAAA
MA0024.2	E2F1	2.77898	0.809831	seq1	15	25	-	AAAGCACGAGA
MA0024.2	E2F1	2.46236	0.805067	seq1	1493	1503	+	CGGGCTGGAGT
MA0024.2	E2F1	2.34644	0.803323	seq1	1152	1162	-	TGAGCGCCGGC
MA0024.2	E2F1	2.28115	0.802341	seq1	1489	1499	+	CGGGCGGGCTG
