# Supplementary material for: Splicing Factor DDX23, Transcriptionally Activated by E2F1, Promotes Ovarian Cancer Progression by Regulating FOXM1
Source: Front Oncol. 2021 Dec 13;11:749144. doi: 10.3389/fonc.2021.749144 (PMC8710544; doi:10.3389/fonc.2021.749144)
Supplement: Supplementary Table 6 — Regular potential score of FOXM1 target genes from Cistrome Cancer. [file Table_6.xlsx]

## Sheet: Sheet1
	ACC	BLCA	BRCA_1	BRCA_2	CESC	COAD_READ*	GBM*	HNSC	KICH	KIRC	KIRP	LAML	LGG	LIHC	LUAD	LUSC	MESO	OV	PAAD	PCPG	PRAD	SARC	SKCM	STES*	TGCT	THCA	THYM	UCEC	UVM
NCAPD2	0.984003	0.98674	0.993075	0.991733	0.991357	0.982499	0.987331	0.960167	0	0	0	0.979225	0	0	0.991089	0.982392	0.978044	0.993504	0	0	0	0.986311	0.978312	0.993343	0.757677	0	0.991733	0.987814	0
RAD51AP1	0.922107	0.838093	0.884529	0.880664	0.903425	0.863378	0.822633	0.839972	0	0	0	0.915128	0	0	0.898325	0.921945	0.901009	0.843461	0	0	0	0.89548	0.85393	0.914591	0.750913	0	0.922804	0.885441	0
KIF4A	0.918671	0.834389	0.882757	0.940037	0.899399	0.869229	0.818016	0.884099	0	0	0	0.948143	0	0	0.910135	0.917866	0.936171	0.912658	0	0	0	0.922697	0.841636	0.90933	0.614237	0	0.892635	0.922482	0
PLK1	0.990015	0.975306	0.993236	0.99388	0.991411	0.976165	0.969025	0.963818	0	0	0	0.993343	0	0	0.992431	0.9898	0.99082	0.992645	0	0	0	0.985506	0.96924	0.996242	0.93397	0	0.997262	0.991679	0
CDCA3	0.909598	0.961617	0.961295	0.951202	0.966287	0.972192	0.974715	0.962422	0	0	0	0.969132	0	0	0.969616	0.900311	0.966073	0.985452	0	0	0	0.968971	0.916899	0.967683	0.827625	0	0.957913	0.915879	0
TPX2	0.993934	0.98615	0.99533	0.991303	0.99329	0.985774	0.986687	0.981157	0	0	0	0.990874	0	0	0.995008	0.989639	0.989425	0.99184	0	0	0	0.985881	0.984056	0.99796	0.952169	0	0.996457	0.993934	0
CDCA8	0.956463	0.885227	0.908954	0.944922	0.929246	0.936118	0.869175	0.913142	0	0	0	0.974447	0	0	0.918295	0.972246	0.947928	0.929944	0	0	0	0.923932	0.921677	0.914323	0.981533	0	0.975789	0.922751	0
NCAPH	0.990659	0.985667	0.996081	0.995437	0.993988	0.979762	0.981587	0.981587	0	0	0	0.992377	0	0	0.994685	0.986311	0.995222	0.995598	0	0	0	0.991303	0.974715	0.995598	0.954316	0	0.996403	0.994417	0
KIF23	0.986794	0.978903	0.989961	0.991411	0.988619	0.975199	0.975038	0.958557	0	0	0	0.985184	0	0	0.990069	0.987975	0.979171	0.99023	0	0	0	0.979064	0.971011	0.994846	0.896929	0	0.988405	0.985452	0
CCNA2	0.977936	0.966448	0.984217	0.991679	0.983895	0.963818	0.965106	0.943633	0	0	0	0.982338	0	0	0.988351	0.973051	0.981533	0.987062	0	0	0	0.97595	0.955121	0.996081	0.799281	0	0.991357	0.986043	0
KIFC1	0.988888	0.961349	0.959362	0.962207	0.959953	0.962583	0.972998	0.976272	0	0	0	0.99286	0	0	0.958396	0.985613	0.990767	0.963066	0	0	0	0.974447	0.968059	0.969025	0.665342	0	0.969616	0.980298	0
KIF2C	0.99839	0.999034	1	0.999463	1	0.998014	0.999732	0.998551	0	0	0	0.999785	0	0	0.999463	0.998175	0.999409	0.999946	0	0	0	0.999356	0.997638	1	0.99839	0	1	0.998926	0
GTSE1	0.986365	0.975199	0.989908	0.990337	0.990015	0.970636	0.970958	0.954907	0	0	0	0.982714	0	0	0.990444	0.981909	0.985613	0.984432	0	0	0	0.982875	0.97026	0.994685	0.888072	0	0.995383	0.989586	0
PRC1	0.988458	0.989371	0.997423	0.997531	0.99737	0.990606	0.98309	0.970206	0	0	0	0.987653	0	0	0.996672	0.99023	0.981963	0.996886	0	0	0	0.992484	0.985452	0.998175	0.905841	0	0.995061	0.993236	0
CDCA5	0.99329	0.995598	0.996135	0.992592	0.995437	0.99388	0.996618	0.995491	0	0	0	0.991035	0	0	0.994095	0.989854	0.996081	0.997047	0	0	0	0.993773	0.994363	0.993451	0.996672	0	0.997101	0.995598	0
BUB1	0.921087	0.81603	0.824995	0.920603	0.810554	0.868424	0.808299	0.838523	0	0	0	0.945136	0	0	0.91137	0.921248	0.93338	0.872289	0	0	0	0.917007	0.845662	0.872987	0.76385	0	0.907075	0.924576	0
CCNB2	0.921248	0.929139	0.975199	0.983036	0.973964	0.930213	0.900741	0.821881	0	0	0	0.920442	0	0	0.977668	0.93193	0.895104	0.959792	0	0	0	0.94052	0.910135	0.98513	0.549764	0	0.922268	0.951364	0
RACGAP1	0.968703	0.940788	0.982016	0.993612	0.981694	0.96006	0.9446	0.938855	0	0	0	0.98572	0	0	0.983144	0.967468	0.982875	0.991411	0	0	0	0.971709	0.933863	0.991142	0.930857	0	0.993343	0.985398	0
ESPL1	0.959738	0.891239	0.856614	0.966556	0.915074	0.948411	0.902781	0.943902	0	0	0	0.980298	0	0	0.943096	0.967039	0.964033	0.943365	0	0	0	0.948089	0.933058	0.942721	0.918725	0	0.956947	0.9519	0
BUB1B	0.948626	0.883884	0.917812	0.948948	0.931286	0.90874	0.876852	0.920335	0	0	0	0.969186	0	0	0.92828	0.94213	0.945136	0.933326	0	0	0	0.936547	0.893869	0.928978	0.979976	0	0.981211	0.940681	0
TROAP	0.972461	0.978312	0.993397	0.994149	0.992055	0.979493	0.973159	0.945834	0	0	0	0.968649	0	0	0.993343	0.976594	0.962637	0.989586	0	0	0	0.979117	0.97289	0.99431	0.919476	0	0.985881	0.98411	0
MKI67	0.938211	0.893333	0.929085	0.95088	0.936279	0.908364	0.897574	0.904338	0	0	0	0.957698	0	0	0.943257	0.934131	0.950183	0.943633	0	0	0	0.947713	0.880825	0.956678	0.75408	0	0.941915	0.926508	0
AURKA	0.973964	0.951041	0.98105	0.9898	0.985881	0.952222	0.937889	0.937943	0	0	0	0.979386	0	0	0.982768	0.977239	0.971763	0.977292	0	0	0	0.961832	0.94009	0.991787	0.892152	0	0.989586	0.975574	0
DEPDC1	0.963872	0.928334	0.974715	0.98368	0.973749	0.9293	0.914161	0.869712	0	0	0	0.969777	0	0	0.978205	0.963227	0.966126	0.968971	0	0	0	0.955551	0.919959	0.991518	0.544986	0	0.976541	0.972192	0
NEK2	0.992216	0.960812	0.985828	0.993665	0.989639	0.959094	0.958986	0.956463	0	0	0	0.992968	0	0	0.989961	0.98819	0.993558	0.981641	0	0	0	0.976648	0.965428	0.998551	0.981265	0	0.998712	0.991089	0
KIF11	0.979654	0.980674	0.993934	0.987546	0.992001	0.975628	0.982285	0.975038	0	0	0	0.969991	0	0	0.992162	0.972514	0.983949	0.988351	0	0	0	0.983949	0.969562	0.993129	0.757408	0	0.989532	0.988727	0
CKAP2L	0.976272	0.942184	0.977024	0.985774	0.979386	0.963335	0.927099	0.91137	0	0	0	0.983573	0	0	0.980674	0.981963	0.972944	0.972568	0	0	0	0.957	0.956034	0.991948	0.981909	0	0.997423	0.974179	0
HJURP	0.974554	0.943365	0.978849	0.98309	0.978151	0.954155	0.921301	0.895748	0	0	0	0.980674	0	0	0.977936	0.981426	0.970099	0.974286	0	0	0	0.955819	0.946264	0.989747	0.791711	0	0.988619	0.972139	0
RAD54L	0.950451	0.861767	0.914967	0.944224	0.922536	0.897412	0.863968	0.93091	0	0	0	0.972192	0	0	0.932038	0.937621	0.956088	0.923771	0	0	0	0.936708	0.872235	0.923073	0.736526	0	0.934937	0.94782	0
GSG2	0.930535	0.879429	0.928709	0.92114	0.90933	0.907183	0.915611	0.898916	0	0	0	0.956088	0	0	0.915181	0.924415	0.93295	0.931769	0	0	0	0.929622	0.876315	0.911316	0.987546	0	0.978473	0.926079	0
ARHGAP11A	0.897251	0.790047	0.88877	0.972729	0.85044	0.831973	0.730996	0.689607	0	0	0	0.891293	0	0	0.954262	0.904177	0.850333	0.873041	0	0	0	0.851782	0.869229	0.973588	0.651492	0	0.899667	0.949216	0
CCNB1	0.98674	0.979064	0.989263	0.988566	0.989854	0.975091	0.972353	0.953726	0	0	0	0.985237	0	0	0.988405	0.985291	0.984325	0.987868	0	0	0	0.97944	0.974823	0.995544	0.819143	0	0.99329	0.986472	0
TOP2A	0.967468	0.966556	0.97799	0.992645	0.987814	0.955819	0.959255	0.922107	0	0	0	0.976916	0	0	0.981963	0.963711	0.972461	0.988566	0	0	0	0.971763	0.935473	0.994578	0.822257	0	0.985613	0.977507	0
SGOL1	0.920335	0.921731	0.975628	0.976648	0.961885	0.930749	0.902673	0.795362	0	0	0	0.919583	0	0	0.977185	0.932253	0.895909	0.969884	0	0	0	0.938641	0.909437	0.984647	0.543912	0	0.955068	0.951739	0
SPAG5	0.938319	0.890487	0.917866	0.94723	0.926723	0.90321	0.888018	0.918993	0	0	0	0.954262	0	0	0.929139	0.933863	0.948518	0.941647	0	0	0	0.942399	0.87814	0.918832	0.793966	0	0.927582	0.940251	0
CDC6	0.864881	0.805078	0.795899	0.848776	0.871699	0.858009	0.858063	0.892098	0	0	0	0.899184	0	0	0.759072	0.866813	0.907075	0.809802	0	0	0	0.799979	0.904284	0.832134	0.863753	0	0.908847	0.850172	0
STIL	0.918617	0.83149	0.879429	0.938104	0.903586	0.873094	0.838147	0.886085	0	0	0	0.946747	0	0	0.909974	0.91502	0.931072	0.911477	0	0	0	0.91953	0.838898	0.907075	0.830578	0	0.942237	0.919476	0
AURKB	0.995652	0.988458	0.996886	0.99286	0.996027	0.984969	0.995813	0.994417	0	0	0	0.99796	0	0	0.9898	0.993719	0.998658	0.996725	0	0	0	0.995169	0.98105	0.988834	0.963764	0	0.998014	0.9949	0
KIF14	0.992109	0.978688	0.977507	0.988405	0.971924	0.990176	0.961241	0.987921	0	0	0	0.989102	0	0	0.991894	0.99329	0.991894	0.96575	0	0	0	0.99227	0.991679	0.976648	0.998819	0	0.993129	0.994256	0
CDK1	0.965482	0.934615	0.975413	0.988082	0.982875	0.942935	0.935635	0.88571	0	0	0	0.97187	0	0	0.979386	0.963818	0.966824	0.976058	0	0	0	0.958235	0.921087	0.99227	0.777486	0	0.981265	0.972944	0
CEP55	0.973696	0.97842	0.991733	0.994041	0.990337	0.979117	0.960114	0.961939	0	0	0	0.978044	0	0	0.993021	0.971548	0.9672	0.992484	0	0	0	0.981372	0.974608	0.990391	0.917758	0	0.98105	0.98819	0
CENPA	0.988619	0.974877	0.991357	0.990015	0.986579	0.969401	0.960812	0.961241	0	0	0	0.9847	0	0	0.992699	0.986096	0.983036	0.985881	0	0	0	0.977775	0.97128	0.997531	0.86429	0	0.991035	0.988405	0
RRM2	0.993773	0.982177	0.994471	0.994363	0.991626	0.993236	0.976058	0.973642	0	0	0	0.990444	0	0	0.99635	0.994739	0.989961	0.988834	0	0	0	0.990176	0.99329	0.993665	0.773942	0	0.992592	0.995491	0
CENPF	0.986204	0.973696	0.9898	0.989478	0.988136	0.97085	0.959094	0.952061	0	0	0	0.980996	0	0	0.991518	0.984271	0.983519	0.983949	0	0	0	0.978688	0.972085	0.996833	0.778559	0	0.990337	0.986848	0
DLGAP5	0.97799	0.956893	0.987868	0.990122	0.987062	0.95845	0.954531	0.901492	0	0	0	0.980137	0	0	0.987921	0.977346	0.978312	0.986687	0	0	0	0.969132	0.943794	0.99635	0.871376	0	0.995866	0.983895	0
MAD2L1	0.924844	0.831007	0.878999	0.950021	0.897412	0.863163	0.807387	0.870142	0	0	0	0.945351	0	0	0.922375	0.916899	0.934507	0.907022	0	0	0	0.919637	0.853769	0.948572	0.75612	0	0.915987	0.921462	0
MELK	0.868424	0.89183	0.815976	0.754563	0.814204	0.88834	0.780116	0.832564	0	0	0	0.789671	0	0	0.831705	0.885602	0.786504	0.777324	0	0	0	0.777002	0.929998	0.866706	0.6793	0	0.800784	0.788651	0
LMNB1	0.920496	0.834819	0.87916	0.942882	0.896393	0.863217	0.811735	0.871645	0	0	0	0.944492	0	0	0.914645	0.915128	0.932091	0.87186	0	0	0	0.917812	0.84781	0.92828	0.86064	0	0.91298	0.919208	0
KIF15	0.931823	0.880556	0.918725	0.945351	0.929354	0.89854	0.884314	0.895265	0	0	0	0.955175	0	0	0.93338	0.929676	0.946747	0.936654	0	0	0	0.94154	0.868424	0.940681	0.635763	0	0.914913	0.925274	0
CDC20	0.978097	0.961885	0.989371	0.989693	0.98776	0.960597	0.964355	0.926992	0	0	0	0.977936	0	0	0.990659	0.97434	0.979064	0.984325	0	0	0	0.971924	0.948572	0.996296	0.573706	0	0.988888	0.986418	0
NUF2	0.918778	0.834926	0.882274	0.936547	0.899936	0.865203	0.810017	0.871699	0	0	0	0.945512	0	0	0.906163	0.91808	0.933219	0.908417	0	0	0	0.921462	0.842012	0.909223	0.562003	0	0.878248	0.919583	0
NUSAP1	0.961295	0.88775	0.920442	0.978312	0.928924	0.926455	0.872235	0.913034	0	0	0	0.967898	0	0	0.963013	0.962852	0.954209	0.934937	0	0	0	0.970367	0.915987	0.940198	0.781726	0	0.943741	0.96924	0
UHRF1	0.935957	0.882757	0.873631	0.933272	0.858761	0.930481	0.899291	0.826444	0	0	0	0.911585	0	0	0.959523	0.93338	0.81501	0.830578	0	0	0	0.941593	0.917168	0.86676	0.91953	0	0.777432	0.937782	0
GINS1	0.926616	0.892796	0.846038	0.960167	0.900848	0.899667	0.828377	0.933165	0	0	0	0.930481	0	0	0.885924	0.928495	0.926079	0.876637	0	0	0	0.917866	0.942184	0.905572	0.97697	0	0.940359	0.943311	0
DEPDC1B	0.9191	0.834765	0.881576	0.936762	0.899452	0.865042	0.809427	0.871806	0	0	0	0.945888	0	0	0.905841	0.918188	0.933702	0.908471	0	0	0	0.921355	0.841958	0.90933	0.686816	0	0.888179	0.920013	0
SPC25	0.947713	0.921301	0.975789	0.945673	0.961832	0.907559	0.92157	0.866813	0	0	0	0.962905	0	0	0.962476	0.940573	0.965321	0.969723	0	0	0	0.910833	0.889736	0.989693	0.577732	0	0.979815	0.947552	0
PLK4	0.793376	0.825585	0.83396	0.805884	0.77813	0.800515	0.751288	0.826015	0	0	0	0.85554	0	0	0.856292	0.791228	0.83149	0.838254	0	0	0	0.828269	0.788598	0.855164	0.49023	0	0.760522	0.765085	0
NCAPG	0.917758	0.815278	0.82376	0.914537	0.809749	0.863056	0.807118	0.837449	0	0	0	0.943311	0	0	0.90466	0.915772	0.931716	0.871913	0	0	0	0.912712	0.839865	0.904552	0.728366	0	0.896231	0.918027	0
ECT2	0.955712	0.904874	0.933487	0.968059	0.944546	0.931769	0.9067	0.927475	0	0	0	0.969401	0	0	0.954584	0.950558	0.961241	0.954638	0	0	0	0.953135	0.917651	0.973749	0.699431	0	0.92318	0.948679	0
CENPO	0.933756	0.853071	0.834282	0.922858	0.831383	0.873363	0.813668	0.85189	0	0	0	0.958664	0	0	0.907075	0.925918	0.933863	0.89183	0	0	0	0.919476	0.842549	0.908042	0.574082	0	0.852802	0.927475	0
KIF20A	0.988136	0.969401	0.99125	0.989586	0.990767	0.983412	0.97289	0.930052	0	0	0	0.992807	0	0	0.982607	0.99286	0.980728	0.988512	0	0	0	0.965912	0.985935	0.994524	0.836805	0	0.991303	0.979332	0
CDCA2	0.966878	0.942774	0.978473	0.983627	0.977561	0.939875	0.922268	0.89081	0	0	0	0.972729	0	0	0.978473	0.967415	0.968649	0.97187	0	0	0	0.960812	0.929783	0.989908	0.864344	0	0.991089	0.974501	0
KPNA2	0.995544	0.987653	0.996833	0.997155	0.996833	0.990283	0.988673	0.983895	0	0	0	0.997316	0	0	0.996296	0.994417	0.996779	0.996779	0	0	0	0.993719	0.986579	0.998604	0.830094	0	0.996779	0.996189	0
UBE2C	0.989747	0.987438	0.994256	0.991518	0.992645	0.984432	0.980137	0.974662	0	0	0	0.988082	0	0	0.993182	0.988512	0.987814	0.993612	0	0	0	0.985935	0.981748	0.995491	0.908095	0	0.993719	0.992109	0
CDC25C	0.997047	0.997209	0.998926	0.995813	0.998336	0.994256	0.998282	0.994149	0	0	0	0.996242	0	0	0.997799	0.994632	0.997906	0.999141	0	0	0	0.99694	0.991142	0.999946	0.960865	0	0.999087	0.996457	0
CCNF	0.929729	0.931125	0.976809	0.98674	0.978795	0.950827	0.940627	0.869068	0	0	0	0.935796	0	0	0.980513	0.933648	0.907988	0.971011	0	0	0	0.945566	0.913732	0.985237	0.734486	0	0.938855	0.958879	0
CDC25A	0.831973	0.830685	0.886515	0.932038	0.874329	0.785538	0.839274	0.849635	0	0	0	0.857956	0	0	0.900741	0.755798	0.825746	0.876745	0	0	0	0.904445	0.737385	0.872933	0.894406	0	0.832832	0.893708	0
TTK	0.945834	0.833315	0.880986	0.973373	0.898432	0.897251	0.808782	0.871537	0	0	0	0.957376	0	0	0.949538	0.95233	0.936279	0.907934	0	0	0	0.958181	0.883026	0.908525	0.695834	0	0.914054	0.960167	0
KIAA1524	0.917812	0.831973	0.882811	0.950075	0.898164	0.869068	0.80787	0.881147	0	0	0	0.954584	0	0	0.907559	0.916094	0.943204	0.892581	0	0	0	0.926133	0.844106	0.872504	0.904445	0	0.906914	0.929032	0
ASF1B	0.901117	0.833638	0.858654	0.859513	0.889521	0.834926	0.867511	0.854788	0	0	0	0.968435	0	0	0.755905	0.91341	0.918456	0.941754	0	0	0	0.819304	0.762562	0.900043	0.932843	0	0.956195	0.771097	0
SKA3	0.934615	0.854305	0.856882	0.929783	0.843032	0.896768	0.876208	0.879858	0	0	0	0.947069	0	0	0.935151	0.924361	0.947123	0.893547	0	0	0	0.930696	0.886569	0.913625	0.722622	0	0.905035	0.938802	0
FANCI	0.85189	0.788866	0.71414	0.671784	0.710114	0.759609	0.756012	0.775875	0	0	0	0.809319	0	0	0.725789	0.846575	0.864773	0.701041	0	0	0	0.742807	0.815439	0.829772	0.594374	0	0.791497	0.782693	0
HMMR	0.991626	0.993773	0.997799	0.991196	0.996994	0.988244	0.986633	0.979976	0	0	0	0.993182	0	0	0.995491	0.991411	0.990122	0.995974	0	0	0	0.992968	0.983842	0.995759	0.786236	0	0.996081	0.9898	0
CENPE	0.919047	0.816942	0.881845	0.915504	0.860747	0.865042	0.80948	0.851997	0	0	0	0.944224	0	0	0.906002	0.917973	0.933809	0.872933	0	0	0	0.913571	0.842066	0.905411	0.507945	0	0.829075	0.920067	0
FAM83D	0.976863	0.958342	0.982338	0.98921	0.980513	0.953833	0.950612	0.91749	0	0	0	0.975789	0	0	0.987331	0.974554	0.974877	0.97944	0	0	0	0.967093	0.95233	0.997477	0.823277	0	0.99125	0.979654	0
FAM64A	0.983358	0.966019	0.980728	0.983949	0.968166	0.968059	0.962046	0.949914	0	0	0	0.977668	0	0	0.991303	0.979923	0.982714	0.976809	0	0	0	0.974554	0.967629	0.992538	0.989371	0	0.997853	0.987224	0
MCM4	0.890648	0.804864	0.823653	0.71253	0.826981	0.859405	0.919744	0.85597	0	0	0	0.815761	0	0	0.82682	0.853178	0.909867	0.781351	0	0	0	0.814688	0.891078	0.824028	0.691862	0	0.844911	0.893333	0
ASPM	0.973212	0.948035	0.983197	0.98819	0.98003	0.947606	0.937191	0.903371	0	0	0	0.976755	0	0	0.984969	0.970689	0.974769	0.979869	0	0	0	0.965321	0.941271	0.994041	0.705336	0	0.982177	0.978312	0
INCENP	0.9774	0.958235	0.986955	0.989263	0.985345	0.954853	0.949699	0.888931	0	0	0	0.98003	0	0	0.987009	0.977936	0.974286	0.983144	0	0	0	0.964569	0.947928	0.996779	0.874866	0	0.993504	0.981533	0
KIF18A	0.997477	0.995115	0.998604	0.99796	0.998551	0.9949	0.993934	0.993665	0	0	0	0.998551	0	0	0.99737	0.99737	0.998765	0.998551	0	0	0	0.997101	0.992001	0.999034	0.917007	0	0.998336	0.99737	0
NDC80	0.922429	0.834067	0.883079	0.939983	0.900633	0.871108	0.825102	0.887428	0	0	0	0.949538	0	0	0.915128	0.917221	0.933917	0.90933	0	0	0	0.920979	0.844642	0.918993	0.644997	0	0.883187	0.922858	0
TYMS	0.980674	0.975091	0.954477	0.970689	0.971709	0.991679	0.946532	0.973534	0	0	0	0.946156	0	0	0.985184	0.992323	0.918671	0.908525	0	0	0	0.978473	0.991464	0.924683	0.778452	0	0.918134	0.967146	0
POLQ	0.797724	0.872557	0.738136	0.908578	0.723051	0.829611	0.777324	0.780814	0	0	0	0.808407	0	0	0.82537	0.808085	0.776734	0.825156	0	0	0	0.876959	0.887105	0.803522	0.568767	0	0.533766	0.870893	0
PBK	0.956517	0.906324	0.897842	0.960006	0.917866	0.935366	0.938963	0.92989	0	0	0	0.97128	0	0	0.940734	0.962637	0.959416	0.938641	0	0	0	0.944331	0.914591	0.932575	0.722837	0	0.894245	0.948787	0
E2F7	0.89709	0.871645	0.89709	0.754778	0.87959	0.846951	0.861875	0.830041	0	0	0	0.892957	0	0	0.866652	0.86982	0.90058	0.873202	0	0	0	0.844106	0.849689	0.963549	0.86021	0	0.953994	0.801428	0
CHAF1A	0.920067	0.909598	0.901063	0.858868	0.92989	0.899613	0.960006	0.944116	0	0	0	0.883348	0	0	0.857043	0.888555	0.928709	0.911907	0	0	0	0.875832	0.914	0.920389	0.727453	0	0.915879	0.910082	0
LMNB2	0.996457	0.994149	0.995598	0.996833	0.994739	0.995652	0.994417	0.991733	0	0	0	0.99635	0	0	0.996027	0.996672	0.993397	0.996081	0	0	0	0.99184	0.99592	0.997262	0.762454	0	0.987546	0.995759	0
ESCO2	0.959899	0.985076	0.989747	0.906753	0.981533	0.976487	0.971817	0.956624	0	0	0	0.880664	0	0	0.968488	0.964784	0.916362	0.968649	0	0	0	0.936493	0.976111	0.959416	0.429944	0	0.939822	0.961134	0
NEIL3	0.881522	0.851943	0.853393	0.927528	0.8105	0.8739	0.803253	0.818338	0	0	0	0.892849	0	0	0.927797	0.894514	0.836966	0.901707	0	0	0	0.891776	0.837288	0.896768	0.593247	0	0.732016	0.867028	0
BLM	0.864398	0.896124	0.889629	0.84942	0.910833	0.859888	0.900365	0.908686	0	0	0	0.904284	0	0	0.799442	0.867511	0.927153	0.903103	0	0	0	0.88222	0.840133	0.776466	0.904821	0	0.926133	0.858546	0
SHCBP1	0.894514	0.902405	0.866599	0.768521	0.900902	0.877013	0.914537	0.87186	0	0	0	0.89811	0	0	0.848239	0.878355	0.902673	0.85656	0	0	0	0.86268	0.858009	0.92463	0.74329	0	0.919852	0.805669	0
PRR11	0.981963	0.965375	0.989049	0.994632	0.989102	0.971495	0.977239	0.959523	0	0	0	0.989908	0	0	0.98921	0.98046	0.987438	0.991733	0	0	0	0.981587	0.96677	0.994202	0.905089	0	0.994685	0.988995	0
SPC24	0.96677	0.988136	0.980352	0.801106	0.964462	0.978312	0.977829	0.985667	0	0	0	0.91298	0	0	0.962959	0.939768	0.922912	0.952437	0	0	0	0.960651	0.983466	0.882811	0.856775	0	0.932628	0.962583	0
ATAD2	0.938802	0.846521	0.893869	0.95802	0.896017	0.867028	0.817586	0.883294	0	0	0	0.949914	0	0	0.937084	0.931179	0.934776	0.918295	0	0	0	0.918563	0.864612	0.965858	0.581544	0	0.878838	0.922429	0
ANLN	0.935366	0.870518	0.896876	0.903586	0.887642	0.920281	0.931716	0.908847	0	0	0	0.969025	0	0	0.899238	0.941647	0.937567	0.908686	0	0	0	0.924522	0.889038	0.852856	0.781082	0	0.893547	0.927958	0
TACC3	0.993665	0.987546	0.963603	0.984754	0.971656	0.989478	0.995061	0.991626	0	0	0	0.998067	0	0	0.968113	0.991035	0.998497	0.993988	0	0	0	0.991626	0.98615	0.976111	0.908417	0	0.97697	0.992753	0
UBE2T	0.965589	0.902244	0.951364	0.984164	0.95743	0.959631	0.928441	0.946264	0	0	0	0.986096	0	0	0.954692	0.972139	0.969455	0.981426	0	0	0	0.950558	0.951793	0.978688	0.793537	0	0.937513	0.952384	0
TMPO	0.999517	1	0.999839	0.999302	0.999946	0.999141	1	0.999839	0	0	0	0.999946	0	0	0.999356	0.998604	0.999839	1	0	0	0	0.999678	0.998712	0.999571	0.988727	0	0.999302	0.999195	0
CDC45	0.843676	0.93338	0.945405	0.750752	0.950183	0.928441	0.91239	0.954101	0	0	0	0.740552	0	0	0.86982	0.795952	0.876262	0.852212	0	0	0	0.898432	0.956732	0.732553	0.629751	0	0.837395	0.897842	0
E2F8	0.851997	0.766051	0.688265	0.885065	0.683111	0.76181	0.718381	0.835677	0	0	0	0.927958	0	0	0.716448	0.833852	0.925489	0.870947	0	0	0	0.816137	0.791872	0.822257	0.697874	0	0.823438	0.89038	0
FBXO5	0.971656	0.949592	0.965536	0.981855	0.973266	0.964033	0.937245	0.964462	0	0	0	0.98368	0	0	0.972139	0.973159	0.975682	0.97536	0	0	0	0.980245	0.949646	0.967951	0.818821	0	0.9621	0.972407	0
IQGAP3	0.841583	0.900795	0.921409	0.888072	0.843515	0.830685	0.925381	0.911907	0	0	0	0.843139	0	0	0.940412	0.754617	0.866652	0.942613	0	0	0	0.894728	0.774426	0.963603	0.585624	0	0.812594	0.840616	0
ARHGAP11B	0.975306	0.945244	0.981211	0.982446	0.974715	0.938158	0.92114	0.892796	0	0	0	0.977883	0	0	0.978849	0.975199	0.967254	0.976165	0	0	0	0.957054	0.926562	0.990176	0.801911	0	0.982392	0.974447	0
FANCD2	0.931716	0.925811	0.948626	0.964945	0.955712	0.960114	0.895641	0.931233	0	0	0	0.942184	0	0	0.956624	0.957054	0.884046	0.940198	0	0	0	0.942237	0.939768	0.945244	0.833745	0	0.769594	0.909384	0
OIP5	0.96108	0.887159	0.91953	0.978044	0.927851	0.925703	0.871269	0.912658	0	0	0	0.96779	0	0	0.962315	0.962691	0.953994	0.934078	0	0	0	0.970099	0.915504	0.939875	0.780921	0	0.943419	0.96881	0
SGOL2	0.97493	0.942667	0.946264	0.96151	0.953726	0.953618	0.939017	0.95947	0	0	0	0.979869	0	0	0.953242	0.974662	0.980191	0.959309	0	0	0	0.963925	0.953242	0.963281	0.83659	0	0.969401	0.965106	0
CDKN3	0.981909	0.96822	0.993665	0.993558	0.991464	0.960436	0.963496	0.88877	0	0	0	0.981318	0	0	0.99286	0.980996	0.980406	0.989102	0	0	0	0.972192	0.95394	0.998765	0.784196	0	0.996564	0.98776	0
EZH2	0.902405	0.755851	0.850118	0.840133	0.848561	0.863915	0.816728	0.856292	0	0	0	0.938855	0	0	0.861284	0.886085	0.944653	0.884207	0	0	0	0.841314	0.826337	0.920603	0.514226	0	0.85087	0.875725	0
WDR62	0.95394	0.944277	0.964892	0.905035	0.951686	0.941647	0.96414	0.963711	0	0	0	0.948196	0	0	0.953296	0.924576	0.9774	0.944975	0	0	0	0.951471	0.942399	0.970689	0.608493	0	0.935259	0.952974	0
DIAPH3	0.918241	0.832403	0.880878	0.878248	0.898862	0.853339	0.808944	0.832671	0	0	0	0.910779	0	0	0.896446	0.915879	0.900956	0.839059	0	0	0	0.896607	0.840885	0.909545	0.549442	0	0.873577	0.885656	0
MCM7	0.992377	0.996618	0.99184	0.935151	0.990391	0.994095	0.99839	0.99694	0	0	0	0.964838	0	0	0.979279	0.984915	0.996403	0.983197	0	0	0	0.990981	0.996511	0.959094	0.871591	0	0.969025	0.993451	0
RFC4	0.964677	0.888877	0.868102	0.964569	0.921462	0.904445	0.859996	0.928387	0	0	0	0.942882	0	0	0.916899	0.968596	0.922268	0.815815	0	0	0	0.933272	0.936547	0.904445	0.906861	0	0.919261	0.958611	0
BIRC5	0.981372	0.956947	0.972622	0.979601	0.979654	0.973051	0.966609	0.970421	0	0	0	0.990069	0	0	0.966663	0.980835	0.981157	0.978634	0	0	0	0.978151	0.967039	0.969508	0.941271	0	0.974501	0.9723	0
TUBA1B	0.964301	0.956249	0.919583	0.983144	0.927099	0.978581	0.939661	0.971065	0	0	0	0.911316	0	0	0.981587	0.96924	0.937728	0.92012	0	0	0	0.982124	0.984217	0.876906	0.643601	0	0.814902	0.988888	0
MCM2	0.746027	0.830309	0.698733	0.803736	0.734003	0.852588	0.660779	0.765514	0	0	0	0.764602	0	0	0.709094	0.829504	0.697874	0.809212	0	0	0	0.804542	0.843676	0.410243	0.961939	0	0.75467	0.764226	0
CDK2	0.819787	0.779686	0.733519	0.90321	0.728742	0.677743	0.772547	0.85495	0	0	0	0.892796	0	0	0.75365	0.707752	0.894245	0.912927	0	0	0	0.833638	0.691969	0.841046	0.97128	0	0.936064	0.886622	0
CENPL	0.940573	0.880771	0.908042	0.950505	0.917597	0.900526	0.836161	0.90262	0	0	0	0.957	0	0	0.929407	0.942882	0.944707	0.921892	0	0	0	0.942613	0.8914	0.916685	0.557065	0	0.888662	0.941271	0
KIF20B	0.93193	0.844374	0.891668	0.943365	0.907236	0.875564	0.829343	0.877926	0	0	0	0.959523	0	0	0.913732	0.921892	0.933058	0.913356	0	0	0	0.928602	0.851729	0.90976	0.823867	0	0.942023	0.933004	0
TK1	0.977292	0.974179	0.98207	0.981802	0.988512	0.980352	0.981372	0.976648	0	0	0	0.988888	0	0	0.966073	0.975252	0.980137	0.984003	0	0	0	0.98368	0.9774	0.969401	0.969025	0	0.97842	0.972461	0
CENPN	0.936923	0.906163	0.866813	0.94621	0.902995	0.925166	0.898916	0.92522	0	0	0	0.950666	0	0	0.935581	0.939553	0.950827	0.904123	0	0	0	0.948626	0.913195	0.884904	0.685849	0	0.883294	0.941754	0
ZWILCH	0.889038	0.936601	0.873953	0.896768	0.906807	0.849581	0.922697	0.960275	0	0	0	0.910404	0	0	0.834443	0.83047	0.919798	0.865632	0	0	0	0.904767	0.904069	0.774479	0.761864	0	0.777647	0.925972	0
C17orf53	0.807011	0.916416	0.845287	0.713281	0.778935	0.808299	0.920872	0.919422	0	0	0	0.615954	0	0	0.863378	0.72842	0.772225	0.80889	0	0	0	0.874651	0.818392	0.651117	0.946425	0	0.808353	0.868961	0
KIAA0101	0.987707	0.982124	0.977614	0.975521	0.980996	0.985667	0.978527	0.98207	0	0	0	0.986579	0	0	0.976487	0.987331	0.981587	0.979976	0	0	0	0.980996	0.986472	0.97944	0.943096	0	0.980352	0.979117	0
NCAPG2	0.73572	0.910243	0.827357	0.621108	0.866223	0.820378	0.824189	0.827625	0	0	0	0.727561	0	0	0.784894	0.78688	0.754348	0.820217	0	0	0	0.836858	0.750215	0.65976	0.853017	0	0.867833	0.628355	0
CENPK	0.942506	0.878194	0.909867	0.946425	0.922751	0.908954	0.854627	0.907075	0	0	0	0.96151	0	0	0.926294	0.950934	0.946962	0.925274	0	0	0	0.935151	0.896231	0.925489	0.6035	0	0.896178	0.931233	0
DNA2	0.800408	0.848024	0.860533	0.843461	0.81254	0.801696	0.83804	0.766158	0	0	0	0.665235	0	0	0.916362	0.775392	0.762025	0.827518	0	0	0	0.887374	0.761703	0.861499	0.401117	0	0.703189	0.817318	0
HMGB2	0.925918	0.874436	0.900258	0.941754	0.918188	0.896285	0.872021	0.90933	0	0	0	0.948948	0	0	0.920281	0.926347	0.937836	0.948357	0	0	0	0.933809	0.874007	0.919047	0.780009	0	0.953189	0.925113	0
EME1	0.885441	0.747423	0.829182	0.869927	0.838254	0.880234	0.779525	0.773245	0	0	0	0.852319	0	0	0.841368	0.904338	0.79053	0.746618	0	0	0	0.83702	0.901922	0.714194	0.901492	0	0.861714	0.892474	0
MCM3	0.865686	0.868961	0.864881	0.940681	0.906109	0.953565	0.929837	0.83149	0	0	0	0.879268	0	0	0.935527	0.902512	0.85962	0.952061	0	0	0	0.909545	0.886193	0.895856	0.790155	0	0.844965	0.860747	0
DNMT1	0.774211	0.82011	0.795952	0.714086	0.817801	0.882435	0.747692	0.786075	0	0	0	0.801482	0	0	0.66239	0.815546	0.789081	0.845179	0	0	0	0.755529	0.888125	0.561628	0.622182	0	0.589113	0.759502	0
CIT	0.990498	0.98368	0.993826	0.994685	0.993612	0.986472	0.975789	0.981426	0	0	0	0.990713	0	0	0.993612	0.992001	0.987868	0.992914	0	0	0	0.982607	0.985667	0.997853	0.787256	0	0.99227	0.989263	0
WDHD1	0.912336	0.875027	0.802341	0.806904	0.809105	0.857687	0.844965	0.897037	0	0	0	0.940573	0	0	0.733895	0.909921	0.950344	0.869229	0	0	0	0.855862	0.883992	0.737492	0.483627	0	0.871376	0.90466	0
ATAD5	0.962261	0.963174	0.95539	0.958342	0.95641	0.943096	0.934722	0.965053	0	0	0	0.960275	0	0	0.958289	0.957537	0.967307	0.967146	0	0	0	0.972998	0.92216	0.943633	0.785806	0	0.954638	0.964945	0
MYBL2	0.770185	0.624436	0.522547	0.858117	0.640702	0.687084	0.591529	0.709094	0	0	0	0.83396	0	0	0.68601	0.775499	0.805723	0.687191	0	0	0	0.739425	0.690412	0.699216	0.8637	0	0.771956	0.802931	0
CASC5	0.880932	0.801535	0.798583	0.594106	0.843247	0.80014	0.793537	0.814419	0	0	0	0.899345	0	0	0.562648	0.896715	0.843032	0.763367	0	0	0	0.703511	0.784464	0.476809	0.636193	0	0.820324	0.762884	0
BRIP1	0.971387	0.937997	0.980943	0.957215	0.968005	0.939714	0.935581	0.851138	0	0	0	0.95496	0	0	0.979869	0.971011	0.957269	0.93746	0	0	0	0.944009	0.930857	0.991626	0.619122	0	0.977185	0.964301	0
POC1A	0.895265	0.972676	0.947659	0.876047	0.974769	0.958235	0.959684	0.950505	0	0	0	0.833101	0	0	0.876476	0.910941	0.835731	0.896339	0	0	0	0.892796	0.968971	0.864183	0.749678	0	0.808085	0.827303	0
KNTC1	0.928871	0.921087	0.91239	0.935581	0.937513	0.966985	0.863915	0.940734	0	0	0	0.958825	0	0	0.875564	0.972031	0.914323	0.937352	0	0	0	0.876906	0.969669	0.886515	0.728151	0	0.798905	0.879536	0
RRM1	0.948679	0.872074	0.857258	0.852641	0.849903	0.910887	0.842066	0.85044	0	0	0	0.935259	0	0	0.91706	0.958503	0.916255	0.822686	0	0	0	0.901009	0.905196	0.883884	0.679729	0	0.890273	0.899721	0
RFC5	0.765783	0.784464	0.691164	0.698357	0.765407	0.836214	0.734217	0.753167	0	0	0	0.743182	0	0	0.728151	0.783552	0.701417	0.664161	0	0	0	0.68848	0.877818	0.781673	0.700612	0	0.723373	0.692237	0
WDR76	0.802018	0.864129	0.816352	0.868155	0.743773	0.785484	0.7653	0.856399	0	0	0	0.607365	0	0	0.894084	0.709309	0.775446	0.796543	0	0	0	0.88732	0.820324	0.779955	0.744471	0	0.726541	0.9016	0
CCDC77	0.988351	0.984056	0.965482	0.961671	0.977292	0.987438	0.974071	0.98309	0	0	0	0.992753	0	0	0.95394	0.992968	0.986365	0.985613	0	0	0	0.97842	0.985881	0.949753	0.898003	0	0.981694	0.968649	0
CDC7	0.82741	0.812701	0.910994	0.855218	0.834121	0.836483	0.775285	0.88324	0	0	0	0.608546	0	0	0.962046	0.753919	0.852534	0.741948	0	0	0	0.920818	0.854788	0.894675	0.528452	0	0.82988	0.90874	0
CKAP2	0.951578	0.96881	0.988888	0.987224	0.986043	0.961349	0.945029	0.916846	0	0	0	0.921194	0	0	0.989478	0.947552	0.938104	0.982338	0	0	0	0.972568	0.954101	0.988512	0.783874	0	0.978795	0.977239	0
PSRC1	0.95598	0.94111	0.931072	0.978581	0.8914	0.955121	0.878785	0.940305	0	0	0	0.973964	0	0	0.966502	0.958772	0.938802	0.978312	0	0	0	0.960382	0.950397	0.953135	0.950827	0	0.924307	0.960812	0
CKAP5	0.968274	0.937245	0.978044	0.983842	0.976272	0.939178	0.928924	0.900043	0	0	0	0.97493	0	0	0.980406	0.966878	0.969401	0.971817	0	0	0	0.960006	0.924039	0.991035	0.658578	0	0.982016	0.975789	0
FANCG	0.944868	0.967039	0.950021	0.834711	0.939285	0.939446	0.984432	0.961617	0	0	0	0.874383	0	0	0.936171	0.893708	0.943096	0.921623	0	0	0	0.933541	0.954531	0.950666	0.828162	0	0.956463	0.939231	0
CENPH	0.94825	0.95947	0.94358	0.926831	0.948411	0.946049	0.948411	0.916685	0	0	0	0.929032	0	0	0.936923	0.946103	0.922643	0.939929	0	0	0	0.917919	0.956517	0.966717	0.743988	0	0.949914	0.930535	0
DBF4	0.92667	0.848669	0.845501	0.919315	0.83557	0.881039	0.829236	0.860479	0	0	0	0.947015	0	0	0.914323	0.927743	0.938211	0.884743	0	0	0	0.922375	0.866867	0.907612	0.563614	0	0.860694	0.925703	0
C1orf112	0.936816	0.819036	0.827303	0.906914	0.771527	0.820056	0.811091	0.817157	0	0	0	0.939875	0	0	0.926025	0.919476	0.920013	0.793912	0	0	0	0.901976	0.86021	0.958718	0.846199	0	0.875939	0.91298	0
PIF1	0.982875	0.956302	0.983466	0.987707	0.982446	0.966234	0.940788	0.932467	0	0	0	0.984754	0	0	0.986526	0.982285	0.977239	0.976004	0	0	0	0.965697	0.964945	0.995169	0.916846	0	0.9949	0.982016	0
E2F2	0.854896	0.788974	0.719616	0.896231	0.699431	0.827196	0.897627	0.800569	0	0	0	0.771097	0	0	0.897949	0.842817	0.703994	0.65627	0	0	0	0.84126	0.879858	0.852319	0.957591	0	0.815278	0.874007	0
PTTG1	0.987492	0.977829	0.992216	0.989747	0.988834	0.973696	0.985023	0.968113	0	0	0	0.979654	0	0	0.993236	0.98572	0.984915	0.985828	0	0	0	0.980782	0.974232	0.996672	0.784142	0	0.992431	0.988834	0
RFC3	0.796489	0.816137	0.825961	0.820646	0.812379	0.827893	0.792302	0.792624	0	0	0	0.863485	0	0	0.845931	0.789135	0.828699	0.909223	0	0	0	0.826176	0.781297	0.89403	0.625027	0	0.822042	0.766427	0
POLE	0.933326	0.928387	0.922912	0.785377	0.910565	0.930535	0.930696	0.921623	0	0	0	0.938158	0	0	0.92012	0.926294	0.955014	0.906968	0	0	0	0.915074	0.908471	0.948143	0.769004	0	0.912444	0.883133	0
GMNN	0.795952	0.787739	0.698518	0.903908	0.708664	0.826766	0.7121	0.766695	0	0	0	0.831061	0	0	0.800676	0.833691	0.778076	0.817533	0	0	0	0.852534	0.833208	0.556474	0.658525	0	0.731909	0.87551	0
CKS2	0.971978	0.967576	0.961241	0.973534	0.96253	0.967844	0.949216	0.97026	0	0	0	0.983197	0	0	0.954746	0.97842	0.97799	0.972246	0	0	0	0.974018	0.963066	0.936279	0.94154	0	0.942506	0.969186	0
ZNF367	0.686708	0.852265	0.813829	0.769165	0.743826	0.763957	0.833799	0.908203	0	0	0	0.571291	0	0	0.813453	0.605325	0.817157	0.859566	0	0	0	0.846092	0.740444	0.563023	0.727292	0	0.714999	0.848669	0
DNAJC9	0.960597	0.931662	0.915504	0.92989	0.928602	0.955658	0.917543	0.89505	0	0	0	0.946371	0	0	0.928763	0.980137	0.892205	0.883401	0	0	0	0.94213	0.947767	0.809856	0.750215	0	0.878785	0.921677	0
PRIM1	0.79606	0.667275	0.801911	0.840777	0.74329	0.79257	0.798798	0.621913	0	0	0	0.768896	0	0	0.872343	0.842334	0.702598	0.765139	0	0	0	0.829128	0.716073	0.735398	0.630341	0	0.752899	0.766964	0
CHEK1	0.796919	0.849635	0.808621	0.758911	0.79096	0.819358	0.843247	0.743343	0	0	0	0.749839	0	0	0.749946	0.832618	0.663625	0.732177	0	0	0	0.82435	0.835033	0.437674	0.388072	0	0.563936	0.808944	0
MASTL	0.890326	0.923288	0.957644	0.852158	0.92565	0.897788	0.914484	0.761918	0	0	0	0.840509	0	0	0.906216	0.907075	0.808138	0.93848	0	0	0	0.805025	0.920335	0.96414	0.577893	0	0.931877	0.865042	0
SUV39H2	0.859566	0.904123	0.903157	0.735774	0.880986	0.889092	0.882489	0.849313	0	0	0	0.815922	0	0	0.885549	0.868853	0.857473	0.868263	0	0	0	0.863217	0.8761	0.893279	0.349528	0	0.708772	0.777969	0
KIF24	0.87712	0.915718	0.85393	0.932414	0.88324	0.95335	0.891776	0.868585	0	0	0	0.921945	0	0	0.916148	0.913786	0.860586	0.929622	0	0	0	0.921945	0.932521	0.857956	0.580363	0	0.72595	0.875081	0
C5orf34	0.935473	0.940144	0.946478	0.958557	0.942935	0.945244	0.917651	0.943741	0	0	0	0.940359	0	0	0.951954	0.952974	0.922965	0.919583	0	0	0	0.962798	0.94358	0.869229	0.713496	0	0.825693	0.951149	0
PCNA	0.990606	0.997101	0.994041	0.966287	0.994256	0.995383	0.999087	0.996564	0	0	0	0.939768	0	0	0.993504	0.987492	0.986043	0.987653	0	0	0	0.994793	0.996242	0.974662	0.999571	0	0.998765	0.990606	0
RFWD3	0.930857	0.89548	0.931877	0.76385	0.913839	0.907666	0.921677	0.878033	0	0	0	0.941164	0	0	0.935259	0.91706	0.949485	0.912551	0	0	0	0.907129	0.828645	0.950451	0.667543	0	0.915181	0.844374	0
XRCC2	0.747638	0.706195	0.66035	0.685044	0.569734	0.588737	0.702491	0.755905	0	0	0	0.804327	0	0	0.57011	0.705282	0.869068	0.791014	0	0	0	0.754187	0.599367	0.476058	0.584335	0	0.751074	0.806259	0
CKS1B	0.818284	0.899828	0.899238	0.965589	0.914484	0.915611	0.948196	0.965106	0	0	0	0.916255	0	0	0.883777	0.758482	0.92216	0.977346	0	0	0	0.918617	0.888286	0.812916	0.95539	0	0.907022	0.939714	0
TRAIP	0.751503	0.797455	0.722514	0.655841	0.727131	0.775123	0.755315	0.742914	0	0	0	0.684668	0	0	0.728366	0.732231	0.671248	0.77464	0	0	0	0.705443	0.806957	0.828377	0.502684	0	0.732392	0.691164	0
CDCA4	0.982661	0.977024	0.959577	0.901063	0.951847	0.979976	0.967361	0.978849	0	0	0	0.984915	0	0	0.953994	0.983573	0.982285	0.964838	0	0	0	0.957108	0.979064	0.948035	0.875671	0	0.942613	0.958933	0
RCC1	0.932521	0.934776	0.941003	0.843676	0.926938	0.964516	0.945995	0.892313	0	0	0	0.90976	0	0	0.934024	0.964731	0.872504	0.898218	0	0	0	0.928978	0.951847	0.804971	0.785538	0	0.835731	0.878838	0
TOPBP1	0.847863	0.893172	0.811198	0.916094	0.835516	0.920335	0.792195	0.924898	0	0	0	0.936332	0	0	0.798422	0.864183	0.916738	0.936225	0	0	0	0.889843	0.925703	0.547831	0.779311	0	0.704746	0.92989	0
TMEM194A	0.862841	0.933004	0.929568	0.84024	0.940895	0.891615	0.867404	0.923019	0	0	0	0.701525	0	0	0.882059	0.804649	0.822686	0.889521	0	0	0	0.869336	0.91545	0.865579	0.979332	0	0.916899	0.875671	0
MCM5	0.877335	0.822579	0.82988	0.86268	0.837825	0.898432	0.789403	0.786343	0	0	0	0.836322	0	0	0.851729	0.898164	0.718381	0.817264	0	0	0	0.810393	0.917973	0.810232	0.804649	0	0.835516	0.839435	0
MCM10	0.627282	0.722514	0.631093	0.422697	0.649721	0.704799	0.663839	0.627174	0	0	0	0.553951	0	0	0.530975	0.700666	0.590831	0.625403	0	0	0	0.620679	0.720099	0.424093	0.687352	0	0.615632	0.553253	0
DSCC1	0.754456	0.857634	0.733251	0.608332	0.657988	0.677582	0.697874	0.803575	0	0	0	0.617511	0	0	0.761381	0.691486	0.682091	0.706947	0	0	0	0.755315	0.721709	0.738888	0.68134	0	0.737868	0.72799	0
DBF4B	0.928334	0.911638	0.946908	0.865525	0.947498	0.90831	0.934292	0.940359	0	0	0	0.952115	0	0	0.884851	0.910296	0.962207	0.934722	0	0	0	0.915879	0.882381	0.8965	0.706839	0	0.910243	0.908901	0
SKA1	0.704209	0.732661	0.645212	0.598132	0.664108	0.715912	0.667973	0.636085	0	0	0	0.658203	0	0	0.640971	0.707644	0.61268	0.638609	0	0	0	0.63426	0.754402	0.718864	0.871967	0	0.770453	0.617243	0
POLD1	0.830094	0.714462	0.80014	0.866008	0.787524	0.74592	0.740981	0.798261	0	0	0	0.880717	0	0	0.843998	0.782049	0.878624	0.812809	0	0	0	0.775929	0.737921	0.957483	0.733949	0	0.850655	0.785484	0
FAM72A	0.765192	0.583047	0.692237	0.796758	0.646661	0.675811	0.528505	0.632972	0	0	0	0.704799	0	0	0.776197	0.785162	0.614022	0.574673	0	0	0	0.6946	0.723212	0.687943	0.535269	0	0.634153	0.766105	0
C4orf46	0.835409	0.771366	0.749356	0.783927	0.627496	0.642259	0.804756	0.776627	0	0	0	0.846253	0	0	0.712798	0.789242	0.885656	0.839596	0	0	0	0.78221	0.681179	0.776788	0.823814	0	0.872021	0.829397	0
RFC2	0.729117	0.75408	0.672375	0.669906	0.672643	0.744041	0.700558	0.701471	0	0	0	0.63163	0	0	0.713066	0.740713	0.624812	0.680481	0	0	0	0.637374	0.777163	0.812379	0.746135	0	0.717629	0.610157	0
SFPQ	0.916846	0.900687	0.931179	0.955443	0.957537	0.913195	0.902405	0.925542	0	0	0	0.944922	0	0	0.913678	0.914376	0.930696	0.956088	0	0	0	0.941271	0.881254	0.915611	0.834496	0	0.951793	0.917705	0
SMC4	0.951041	0.877711	0.918027	0.960919	0.921677	0.910404	0.91808	0.896017	0	0	0	0.968166	0	0	0.945244	0.94986	0.956678	0.948948	0	0	0	0.942345	0.874114	0.957752	0.755529	0	0.944814	0.947123	0
CENPW	0.86676	0.835355	0.82172	0.730996	0.860049	0.811681	0.807977	0.816781	0	0	0	0.86531	0	0	0.823975	0.867619	0.894299	0.787685	0	0	0	0.826337	0.794557	0.901653	0.559105	0	0.821291	0.767715	0
RNASEH2A	0.949163	0.987062	0.954531	0.861338	0.956785	0.985184	0.988082	0.971709	0	0	0	0.859083	0	0	0.942237	0.94621	0.896124	0.952652	0	0	0	0.961456	0.986257	0.770185	0.942506	0	0.895426	0.957859	0
DCLRE1B	0.922697	0.82172	0.761381	0.941647	0.813936	0.847005	0.77915	0.864344	0	0	0	0.935742	0	0	0.853071	0.903479	0.915665	0.88528	0	0	0	0.892957	0.887857	0.861069	0.784088	0	0.899023	0.942345	0
H2AFX	0.982714	0.995705	0.992807	0.981909	0.995974	0.992431	0.995705	0.99329	0	0	0	0.984432	0	0	0.970475	0.984861	0.980889	0.996672	0	0	0	0.991035	0.990659	0.973051	0.916094	0	0.973749	0.974769	0
SEPHS1	0.854681	0.8309	0.886193	0.877765	0.900204	0.860425	0.846736	0.794986	0	0	0	0.84067	0	0	0.900956	0.856131	0.765246	0.837717	0	0	0	0.871967	0.834604	0.853554	0.868102	0	0.867243	0.819465	0
TUBB	0.986633	0.969294	0.958235	0.985828	0.968059	0.982016	0.963281	0.973964	0	0	0	0.989961	0	0	0.973803	0.98674	0.97187	0.979064	0	0	0	0.981265	0.977883	0.960006	0.980728	0	0.967039	0.983251	0
MSH6	0.710973	0.827518	0.890917	0.807011	0.841099	0.713013	0.767876	0.642688	0	0	0	0.524479	0	0	0.864827	0.68134	0.715106	0.835302	0	0	0	0.74737	0.706571	0.917758	0.483412	0	0.86429	0.809641	0
FBXO43	0.787524	0.741089	0.740552	0.913517	0.730728	0.812379	0.864183	0.789833	0	0	0	0.792195	0	0	0.89183	0.803522	0.783927	0.80744	0	0	0	0.829236	0.800784	0.898432	0.887374	0	0.820807	0.8054	0
GINS4	0.660404	0.642742	0.68295	0.711187	0.731372	0.772708	0.610747	0.706947	0	0	0	0.501986	0	0	0.741089	0.663947	0.646017	0.594159	0	0	0	0.60146	0.808568	0.835033	0.837932	0	0.794986	0.622665	0
VRK1	0.819734	0.808407	0.831812	0.606184	0.827464	0.699055	0.844696	0.804756	0	0	0	0.811359	0	0	0.782263	0.77362	0.882006	0.792946	0	0	0	0.83294	0.63936	0.738297	0.471602	0	0.840294	0.770399	0
TTF2	0.964945	0.927045	0.974071	0.986418	0.972783	0.928656	0.917382	0.87755	0	0	0	0.972783	0	0	0.979762	0.963281	0.967844	0.971495	0	0	0	0.956302	0.920067	0.992968	0.816298	0	0.98776	0.973534	0
USP1	0.851836	0.890917	0.871591	0.924898	0.937299	0.889843	0.778774	0.864935	0	0	0	0.721011	0	0	0.884314	0.835785	0.779686	0.799173	0	0	0	0.891078	0.909223	0.786451	0.47493	0	0.607258	0.896124	0
UBE2S	0.970958	0.936977	0.979654	0.989854	0.978903	0.958074	0.959577	0.922536	0	0	0	0.974662	0	0	0.985935	0.971709	0.969294	0.979225	0	0	0	0.968435	0.937567	0.991089	0.855647	0	0.990606	0.981587	0
PGAM5	0.864183	0.924146	0.917221	0.823492	0.914913	0.937621	0.925918	0.92318	0	0	0	0.902351	0	0	0.910887	0.875295	0.92667	0.927099	0	0	0	0.922107	0.898003	0.869068	0.761059	0	0.863968	0.866491	0
SLBP	0.98819	0.977131	0.952061	0.98105	0.957967	0.981318	0.987277	0.987438	0	0	0	0.997047	0	0	0.948679	0.983949	0.997477	0.990659	0	0	0	0.983842	0.977185	0.968971	0.934185	0	0.971387	0.988512	0
TRIP13	0.727561	0.631361	0.651492	0.748497	0.606775	0.712207	0.569948	0.608976	0	0	0	0.733358	0	0	0.687782	0.75	0.667651	0.593247	0	0	0	0.668886	0.785967	0.646554	0.656163	0	0.571988	0.726058	0
LIG1	0.824189	0.725199	0.763957	0.676616	0.735023	0.697659	0.815493	0.84534	0	0	0	0.791658	0	0	0.736096	0.769648	0.890541	0.780438	0	0	0	0.779901	0.686332	0.630825	0.305025	0	0.728366	0.85495	0
RANBP1	0.952867	0.955014	0.943311	0.852319	0.954316	0.94256	0.940412	0.935796	0	0	0	0.942452	0	0	0.927743	0.942237	0.937782	0.904391	0	0	0	0.926186	0.93499	0.963174	0.560447	0	0.907559	0.890487	0
NUP107	0.915128	0.850923	0.895373	0.91443	0.906055	0.874114	0.836429	0.885173	0	0	0	0.948733	0	0	0.884153	0.923341	0.936225	0.915342	0	0	0	0.928012	0.829826	0.808138	0.721011	0	0.918456	0.925005	0
NUP205	0.77056	0.747584	0.663195	0.911477	0.727722	0.833476	0.69986	0.717898	0	0	0	0.755637	0	0	0.816191	0.810661	0.737492	0.816942	0	0	0	0.810017	0.829719	0.770936	0.842173	0	0.737814	0.821452	0
GINS3	0.953296	0.952706	0.943794	0.821827	0.908203	0.924415	0.930857	0.954638	0	0	0	0.887803	0	0	0.95539	0.932736	0.958128	0.894728	0	0	0	0.928548	0.937352	0.977561	0.781673	0	0.909223	0.914108	0
MSH2	0.69723	0.764494	0.686064	0.700344	0.717898	0.775821	0.751557	0.713281	0	0	0	0.667919	0	0	0.696478	0.723266	0.684239	0.756496	0	0	0	0.690681	0.769755	0.74082	0.670335	0	0.661585	0.650043	0
UNG	0.889199	0.897681	0.967737	0.921033	0.944277	0.856828	0.928173	0.772225	0	0	0	0.855379	0	0	0.957859	0.869283	0.855433	0.942828	0	0	0	0.920711	0.804005	0.954048	0.658847	0	0.965643	0.922643	0
SASS6	0.812111	0.728956	0.749248	0.589489	0.740391	0.707269	0.69154	0.727775	0	0	0	0.791067	0	0	0.630502	0.81501	0.841422	0.719294	0	0	0	0.696049	0.768521	0.817372	0.678119	0	0.860425	0.731372	0
HAUS8	0.893494	0.925918	0.94723	0.918295	0.950129	0.925811	0.931769	0.769004	0	0	0	0.844213	0	0	0.928978	0.890541	0.813346	0.930052	0	0	0	0.815869	0.946478	0.977775	0.918295	0	0.967093	0.887642	0
TUBA1C	0.985774	0.974125	0.989532	0.99431	0.991142	0.976594	0.97026	0.948626	0	0	0	0.983251	0	0	0.993397	0.981855	0.982661	0.989371	0	0	0	0.979762	0.975467	0.998819	0.934239	0	0.993826	0.987009	0
TAF5	0.989317	0.995169	0.994739	0.981694	0.995061	0.993988	0.988834	0.993719	0	0	0	0.980513	0	0	0.987277	0.990659	0.987009	0.993451	0	0	0	0.99329	0.994041	0.977668	0.971119	0	0.993558	0.988619	0
GPSM2	0.958342	0.960651	0.985613	0.987868	0.982124	0.959523	0.932628	0.900902	0	0	0	0.958289	0	0	0.98572	0.955927	0.926723	0.977561	0	0	0	0.963013	0.949807	0.988351	0.761273	0	0.965428	0.973427	0
ERCC6L	0.689714	0.65262	0.65729	0.664698	0.599152	0.597273	0.590885	0.745383	0	0	0	0.473642	0	0	0.772117	0.601568	0.743129	0.503973	0	0	0	0.673824	0.685259	0.84126	0.916685	0	0.894084	0.718488	0
DTL	0.60146	0.525338	0.637589	0.745866	0.646393	0.656431	0.740337	0.646715	0	0	0	0.473696	0	0	0.728903	0.559319	0.530277	0.495383	0	0	0	0.709362	0.645158	0.376262	0.747799	0	0.674254	0.762454	0
MTBP	0.901707	0.917329	0.974393	0.88367	0.97026	0.844804	0.957269	0.85087	0	0	0	0.878248	0	0	0.951471	0.866491	0.938641	0.939822	0	0	0	0.905411	0.80642	0.974393	0.645104	0	0.97536	0.923878	0
GMPS	0.751933	0.613485	0.681877	0.791604	0.702652	0.655572	0.608707	0.705443	0	0	0	0.825209	0	0	0.72842	0.758106	0.803736	0.718596	0	0	0	0.740981	0.619229	0.718381	0.324941	0	0.63834	0.748175	0
MAGOHB	0.918832	0.834496	0.825478	0.937352	0.864505	0.868585	0.815385	0.861875	0	0	0	0.945673	0	0	0.905733	0.917543	0.933541	0.879321	0	0	0	0.91851	0.840992	0.874222	0.514602	0	0.862626	0.919744	0
PSMC3IP	0.820271	0.759072	0.736955	0.578699	0.73105	0.763313	0.759663	0.814634	0	0	0	0.806581	0	0	0.742968	0.776197	0.858385	0.74796	0	0	0	0.759341	0.76224	0.783498	0.853822	0	0.936225	0.787095	0
TIPIN	0.837503	0.929193	0.918617	0.758374	0.926992	0.903371	0.877174	0.854842	0	0	0	0.810822	0	0	0.874758	0.834658	0.804595	0.87347	0	0	0	0.859137	0.875617	0.927904	0.784518	0	0.819573	0.738351	0
USP5	0.908042	0.960704	0.960597	0.950451	0.965697	0.971011	0.973964	0.961724	0	0	0	0.968971	0	0	0.969186	0.898379	0.965589	0.984969	0	0	0	0.968542	0.913142	0.966824	0.819948	0	0.956034	0.914806	0
DNMT3B	0.621269	0.658364	0.740767	0.78994	0.713281	0.746135	0.779096	0.865471	0	0	0	0.467737	0	0	0.833476	0.465965	0.779848	0.761112	0	0	0	0.754831	0.724018	0.753758	0.817747	0	0.773245	0.814527	0
GPR19	0.919208	0.899613	0.88979	0.969562	0.889145	0.932253	0.868961	0.950021	0	0	0	0.932253	0	0	0.955068	0.919744	0.942667	0.931233	0	0	0	0.910082	0.945297	0.973534	0.822633	0	0.892366	0.947391	0
RECQL4	0.749571	0.924952	0.747692	0.531404	0.813346	0.890648	0.802555	0.824673	0	0	0	0.702867	0	0	0.628248	0.839328	0.688211	0.837986	0	0	0	0.772064	0.866438	0.449485	0.376691	0	0.297294	0.635012	0
RAD54B	0.769218	0.790477	0.675327	0.818177	0.692721	0.732285	0.533444	0.769594	0	0	0	0.77056	0	0	0.767286	0.745705	0.768359	0.794771	0	0	0	0.743504	0.737868	0.832403	0.628838	0	0.567694	0.761595	0
WBP11	0.762454	0.63324	0.649506	0.944277	0.543483	0.686708	0.409921	0.575907	0	0	0	0.751825	0	0	0.826444	0.845555	0.522117	0.635012	0	0	0	0.849957	0.721924	0.473696	0.945297	0	0.733305	0.853661	0
TPI1	0.857312	0.932467	0.910404	0.870034	0.920389	0.923932	0.933863	0.914806	0	0	0	0.915987	0	0	0.912658	0.850387	0.911585	0.951686	0	0	0	0.922321	0.83557	0.90423	0.766266	0	0.902351	0.838684	0
CENPM	0.733251	0.71253	0.609942	0.453779	0.71983	0.817909	0.825854	0.657451	0	0	0	0.766373	0	0	0.53178	0.82784	0.652298	0.613109	0	0	0	0.589972	0.815976	0.393816	0.509019	0	0.636515	0.595716	0
SAE1	0.685098	0.744846	0.778237	0.805562	0.725199	0.723749	0.751503	0.866008	0	0	0	0.601245	0	0	0.824995	0.573223	0.832349	0.824834	0	0	0	0.823545	0.690359	0.621162	0.970797	0	0.850225	0.871484	0
TULP3	0.873577	0.933165	0.922804	0.837825	0.937943	0.903747	0.938158	0.928763	0	0	0	0.839757	0	0	0.895748	0.823814	0.871537	0.891293	0	0	0	0.887696	0.913839	0.937621	0.462691	0	0.844481	0.850601	0
EXO1	0.6188	0.611338	0.689661	0.570056	0.763152	0.761005	0.61837	0.603178	0	0	0	0.550515	0	0	0.515836	0.70029	0.587503	0.597971	0	0	0	0.551804	0.786558	0.410457	0.493988	0	0.464999	0.54257	0
CEP78	0.801911	0.682789	0.598937	0.810554	0.526197	0.603124	0.524104	0.708503	0	0	0	0.72595	0	0	0.799764	0.746779	0.828377	0.476004	0	0	0	0.823814	0.721548	0.769165	0.217146	0	0.632059	0.866384	0
RAD18	0.731426	0.839059	0.863968	0.763689	0.802341	0.721119	0.882059	0.825263	0	0	0	0.26895	0	0	0.859405	0.586053	0.740874	0.818499	0	0	0	0.79665	0.781834	0.903371	0.831651	0	0.834496	0.789296	0
DSN1	0.715965	0.711295	0.781726	0.595501	0.718435	0.72128	0.749034	0.790906	0	0	0	0.606506	0	0	0.769755	0.660672	0.746135	0.652351	0	0	0	0.733734	0.743451	0.612519	0.330792	0	0.617511	0.785323	0
CEP152	0.851729	0.820324	0.890487	0.840509	0.860855	0.871215	0.830578	0.816137	0	0	0	0.822794	0	0	0.915665	0.861714	0.766212	0.792731	0	0	0	0.862143	0.831544	0.888555	0.714516	0	0.770077	0.811467	0
NUP37	0.955443	0.911263	0.968596	0.981318	0.967415	0.916362	0.913356	0.862036	0	0	0	0.968113	0	0	0.971924	0.955551	0.962905	0.956785	0	0	0	0.948411	0.903049	0.986579	0.597112	0	0.961993	0.968005	0
PRIM2	0.81356	0.679407	0.768306	0.88426	0.815224	0.780116	0.677153	0.781834	0	0	0	0.845609	0	0	0.753919	0.840831	0.760683	0.844911	0	0	0	0.64811	0.781726	0.848347	0.837234	0	0.804703	0.725306	0
ZNF384	0.96253	0.966717	0.976702	0.963442	0.97332	0.928119	0.960436	0.981802	0	0	0	0.984539	0	0	0.933595	0.950236	0.989371	0.987975	0	0	0	0.970152	0.902459	0.947659	0.742968	0	0.936279	0.967683	0
TRA2B	0.97434	0.93848	0.923288	0.949002	0.909169	0.973588	0.924683	0.95641	0	0	0	0.925489	0	0	0.951256	0.984378	0.924522	0.867619	0	0	0	0.957376	0.984378	0.766051	0.871699	0	0.923556	0.971387	0
USP39	0.843032	0.975145	0.946532	0.956839	0.95904	0.956571	0.963711	0.959792	0	0	0	0.855808	0	0	0.864237	0.897788	0.843569	0.962852	0	0	0	0.953994	0.970099	0.721226	0.550569	0	0.686654	0.905035	0
RBM28	0.926938	0.834013	0.882381	0.906485	0.905035	0.865418	0.821935	0.846682	0	0	0	0.914645	0	0	0.920657	0.916416	0.906002	0.854466	0	0	0	0.898916	0.856399	0.932521	0.582242	0	0.8761	0.891722	0
ARL6IP1	0.995813	0.987921	0.996994	0.997423	0.996886	0.988888	0.985076	0.982499	0	0	0	0.99737	0	0	0.996511	0.9949	0.997209	0.99592	0	0	0	0.994202	0.986311	0.999141	0.885227	0	0.99737	0.996242	0
PHF19	0.982177	0.9621	0.986687	0.989425	0.98368	0.965804	0.953081	0.951471	0	0	0	0.984164	0	0	0.990767	0.980406	0.98207	0.983466	0	0	0	0.973803	0.958342	0.996135	0.869498	0	0.992484	0.983627	0
RBM14	0.81399	0.901439	0.856077	0.881361	0.895158	0.903801	0.867726	0.921087	0	0	0	0.839006	0	0	0.805562	0.848991	0.821076	0.868961	0	0	0	0.865793	0.903747	0.565385	0.928924	0	0.823169	0.859888	0
SKA2	0.981748	0.965214	0.988995	0.994524	0.988995	0.971333	0.97697	0.959416	0	0	0	0.989854	0	0	0.988995	0.980298	0.987277	0.991679	0	0	0	0.981533	0.966717	0.994095	0.904982	0	0.994578	0.988941	0
RBL1	0.858546	0.821344	0.876584	0.809802	0.906914	0.842119	0.849367	0.910887	0	0	0	0.928173	0	0	0.814902	0.853285	0.929676	0.89709	0	0	0	0.869551	0.780331	0.796704	0.608868	0	0.892313	0.855594	0
DKC1	0.722568	0.612197	0.689983	0.89854	0.738512	0.783766	0.656324	0.608224	0	0	0	0.865203	0	0	0.821666	0.767662	0.716234	0.796435	0	0	0	0.780599	0.712207	0.83149	0.45394	0	0.601836	0.71414	0
KIF22	0.979547	0.972783	0.9774	0.978366	0.982338	0.970421	0.979708	0.989747	0	0	0	0.992914	0	0	0.955175	0.969079	0.993988	0.984754	0	0	0	0.973427	0.969991	0.980137	0.983412	0	0.97493	0.977131	0
MDC1	0.989049	0.977936	0.967093	0.988136	0.975843	0.985398	0.97391	0.980298	0	0	0	0.99227	0	0	0.979171	0.989102	0.979547	0.984539	0	0	0	0.985291	0.982607	0.968327	0.982714	0	0.973373	0.986633	0
ACTL6A	0.902512	0.844965	0.813882	0.8761	0.872182	0.85044	0.823921	0.853983	0	0	0	0.891561	0	0	0.807601	0.911531	0.865418	0.749624	0	0	0	0.875081	0.869766	0.628463	0.916631	0	0.890863	0.900365	0
HDGF	0.996564	0.996457	0.995974	0.998067	0.997209	0.997209	0.997531	0.997047	0	0	0	0.995705	0	0	0.997477	0.995598	0.996672	0.998282	0	0	0	0.997692	0.996779	0.987707	0.915772	0	0.975896	0.997477	0
FKBP4	0.754831	0.635012	0.827035	0.883938	0.823653	0.771151	0.747262	0.754885	0	0	0	0.876637	0	0	0.730835	0.762454	0.868478	0.880073	0	0	0	0.798046	0.75977	0.75306	0.815278	0	0.875456	0.814849	0
HNRNPL	0.703779	0.717898	0.930749	0.826283	0.937191	0.864398	0.89038	0.813936	0	0	0	0.865632	0	0	0.787739	0.680481	0.809212	0.961617	0	0	0	0.806259	0.740713	0.736579	0.953028	0	0.907397	0.723481	0
HMGB3	0.886032	0.833584	0.879966	0.860908	0.900419	0.826712	0.810822	0.871913	0	0	0	0.93295	0	0	0.841153	0.873148	0.929568	0.90831	0	0	0	0.864773	0.797133	0.908149	0.738941	0	0.879482	0.853715	0
SRRT	0.973534	0.96414	0.975306	0.912551	0.967898	0.974018	0.961939	0.980567	0	0	0	0.98513	0	0	0.95335	0.970636	0.980782	0.971763	0	0	0	0.953028	0.963979	0.958128	0.742323	0	0.94154	0.954746	0
SUV39H1	0.744685	0.798744	0.770453	0.530599	0.768359	0.828216	0.693633	0.848186	0	0	0	0.613485	0	0	0.747745	0.781565	0.74737	0.711295	0	0	0	0.73921	0.820002	0.496994	0.47026	0	0.600225	0.7398	0
NUP155	0.972407	0.97332	0.993504	0.966448	0.990606	0.986043	0.980835	0.972998	0	0	0	0.97638	0	0	0.976165	0.98411	0.970797	0.984593	0	0	0	0.986955	0.978044	0.896393	0.86123	0	0.972514	0.972622	0
PKMYT1	0.651492	0.61429	0.730996	0.631576	0.691808	0.645909	0.78747	0.706678	0	0	0	0.724608	0	0	0.681716	0.645319	0.605272	0.665074	0	0	0	0.596629	0.611069	0.706678	0.657666	0	0.603393	0.534947	0
KPNB1	0.971924	0.967415	0.973159	0.971709	0.968649	0.970582	0.964301	0.969294	0	0	0	0.972998	0	0	0.964623	0.969884	0.976165	0.979708	0	0	0	0.975628	0.975091	0.960221	0.431501	0	0.865686	0.972085	0
RMI1	0.877765	0.968488	0.948572	0.972461	0.950236	0.948304	0.923234	0.908901	0	0	0	0.873524	0	0	0.958503	0.89709	0.906539	0.975306	0	0	0	0.918241	0.937943	0.98046	0.736311	0	0.951256	0.9446	0
MRPL51	0.982822	0.986472	0.992323	0.991142	0.990981	0.981694	0.98717	0.958825	0	0	0	0.977614	0	0	0.990283	0.981372	0.976111	0.99329	0	0	0	0.985667	0.977453	0.992753	0.760898	0	0.990659	0.986901	0
H2AFV	0.972568	0.948304	0.971924	0.984539	0.973481	0.964999	0.93542	0.945512	0	0	0	0.969884	0	0	0.980298	0.969508	0.967039	0.975145	0	0	0	0.964033	0.962959	0.990606	0.917651	0	0.981533	0.969991	0
SMPD4	0.916148	0.798636	0.83804	0.854252	0.83804	0.921623	0.863539	0.886944	0	0	0	0.929622	0	0	0.822579	0.920442	0.952008	0.822257	0	0	0	0.836697	0.962207	0.830256	0.84475	0	0.920603	0.923288	0
CCDC18	0.668886	0.627174	0.754724	0.800837	0.733949	0.672536	0.694277	0.715965	0	0	0	0.753919	0	0	0.840992	0.550515	0.804917	0.810876	0	0	0	0.772439	0.556045	0.838684	0.241894	0	0.465697	0.758911	0
MPHOSPH9	0.669315	0.724662	0.71575	0.84373	0.818606	0.758106	0.574673	0.756335	0	0	0	0.777217	0	0	0.662229	0.683917	0.744149	0.733573	0	0	0	0.714516	0.780223	0.706732	0.638286	0	0.670013	0.718918	0
XPO5	0.855808	0.840402	0.908095	0.739317	0.897466	0.924039	0.895265	0.840992	0	0	0	0.858224	0	0	0.877979	0.871269	0.836429	0.87712	0	0	0	0.846736	0.881522	0.759019	0.543161	0	0.79198	0.80685	0
CHCHD3	0.753275	0.587288	0.74082	0.602212	0.839704	0.724501	0.667758	0.737009	0	0	0	0.774211	0	0	0.527378	0.774587	0.831651	0.671194	0	0	0	0.637857	0.73368	0.595716	0.55014	0	0.856721	0.717522	0
SMC1A	0.817157	0.817157	0.813131	0.698626	0.752899	0.835302	0.928387	0.780492	0	0	0	0.709631	0	0	0.779686	0.841905	0.719777	0.812111	0	0	0	0.797026	0.866008	0.508106	0.486901	0	0.7653	0.813936	0
KHSRP	0.801213	0.780009	0.682843	0.700558	0.757032	0.753919	0.623738	0.683487	0	0	0	0.81356	0	0	0.65466	0.813292	0.680427	0.652566	0	0	0	0.663893	0.808675	0.751557	0.72026	0	0.678602	0.685312	0
CHEK2	0.982553	0.964569	0.987331	0.990391	0.984969	0.965053	0.963174	0.944814	0	0	0	0.98411	0	0	0.988458	0.974877	0.985774	0.9847	0	0	0	0.976809	0.966502	0.997101	0.925757	0	0.995115	0.987599	0
DTYMK	0.886461	0.910082	0.940573	0.935635	0.924522	0.93703	0.941486	0.91239	0	0	0	0.877765	0	0	0.953457	0.878301	0.882489	0.929676	0	0	0	0.942882	0.910243	0.925381	0.786934	0	0.849367	0.923502	0
HNRNPR	0.953403	0.927636	0.951954	0.92463	0.954048	0.931233	0.918134	0.926294	0	0	0	0.941701	0	0	0.954531	0.942023	0.945458	0.903479	0	0	0	0.953779	0.914215	0.957644	0.789833	0	0.898164	0.934668	0
CABLES2	0.802287	0.822203	0.810125	0.868478	0.870786	0.847649	0.778989	0.808568	0	0	0	0.788866	0	0	0.789618	0.822257	0.765461	0.829343	0	0	0	0.804166	0.874168	0.751396	0.722031	0	0.740176	0.812218	0
FAM111B	0.630717	0.623631	0.722461	0.553683	0.600172	0.625134	0.5656	0.678656	0	0	0	0.475628	0	0	0.678656	0.611177	0.646554	0.708933	0	0	0	0.615257	0.671248	0.600011	0.728205	0	0.829182	0.673932	0
ANP32E	0.957591	0.941647	0.945566	0.980245	0.95845	0.954907	0.923717	0.964677	0	0	0	0.979493	0	0	0.955551	0.958611	0.976326	0.972407	0	0	0	0.972837	0.948733	0.952061	0.950451	0	0.971226	0.970314	0
NUP62	0.852104	0.710436	0.746511	0.888823	0.731479	0.807333	0.65466	0.565224	0	0	0	0.862787	0	0	0.870195	0.885495	0.659598	0.7879	0	0	0	0.775714	0.765407	0.921087	0.930052	0	0.750913	0.690305	0
MRPS35	0.960329	0.97944	0.980889	0.98046	0.975574	0.970958	0.964194	0.94009	0	0	0	0.929085	0	0	0.983197	0.96822	0.919047	0.961402	0	0	0	0.966609	0.979654	0.985935	0.943848	0	0.961026	0.961563	0
LIN9	0.724125	0.74329	0.721656	0.56807	0.665933	0.694063	0.545845	0.654982	0	0	0	0.67055	0	0	0.639467	0.734808	0.607848	0.644836	0	0	0	0.628624	0.778559	0.715536	0.68397	0	0.668939	0.615418	0
MLF2	0.988995	0.979332	0.987385	0.980996	0.987492	0.984808	0.967415	0.974286	0	0	0	0.990015	0	0	0.982124	0.989425	0.979279	0.986257	0	0	0	0.969884	0.985613	0.98776	0.995544	0	0.993075	0.98368	0
RAD51	0.631898	0.73819	0.629912	0.322149	0.494256	0.471656	0.625403	0.655196	0	0	0	0.509985	0	0	0.5656	0.5758	0.54461	0.696908	0	0	0	0.659545	0.500752	0.385549	0.811037	0	0.771527	0.631469	0
BRCA2	0.690251	0.848132	0.80642	0.607956	0.766856	0.748067	0.712852	0.784679	0	0	0	0.278344	0	0	0.771473	0.59373	0.734969	0.799281	0	0	0	0.799603	0.742001	0.651492	0.43542	0	0.373846	0.785377	0
DDX47	0.862411	0.798905	0.804219	0.805937	0.788544	0.791926	0.801213	0.837395	0	0	0	0.824458	0	0	0.838576	0.838362	0.75365	0.814634	0	0	0	0.720904	0.786719	0.874919	0.944116	0	0.776143	0.778344	0
PPM1G	0.953565	0.983358	0.987116	0.880771	0.982285	0.972407	0.972729	0.979386	0	0	0	0.951954	0	0	0.973588	0.958986	0.974232	0.972729	0	0	0	0.978044	0.945834	0.9395	0.872718	0	0.936654	0.91647	0
NUP85	0.827625	0.942076	0.931233	0.813882	0.946103	0.912014	0.921194	0.914376	0	0	0	0.788007	0	0	0.908203	0.818284	0.869605	0.912605	0	0	0	0.913625	0.863861	0.847756	0.935903	0	0.953726	0.829987	0
LRRC59	0.933058	0.829397	0.843569	0.91239	0.881147	0.883401	0.817211	0.846843	0	0	0	0.903962	0	0	0.862358	0.940144	0.877979	0.750107	0	0	0	0.88163	0.920496	0.812433	0.829236	0	0.855111	0.923126	0
RDM1	0.886085	0.834174	0.882113	0.746672	0.912068	0.832993	0.822955	0.832993	0	0	0	0.895748	0	0	0.828752	0.871001	0.897842	0.812862	0	0	0	0.828001	0.796113	0.905196	0.863861	0	0.916362	0.79563	0
NCAPD3	0.647788	0.809319	0.811306	0.474501	0.824243	0.795416	0.818338	0.755529	0	0	0	0.615525	0	0	0.648057	0.656055	0.681984	0.682575	0	0	0	0.743934	0.806367	0.503919	0.328216	0	0.535431	0.6844	0
HNRNPA2B1	0.849098	0.836053	0.884314	0.94154	0.899989	0.872396	0.7981	0.845126	0	0	0	0.878033	0	0	0.919208	0.858332	0.837073	0.907451	0	0	0	0.901439	0.834443	0.872557	0.317264	0	0.625403	0.868102	0
WHSC1	0.584496	0.709577	0.676294	0.476648	0.696371	0.709684	0.776304	0.730621	0	0	0	0.357151	0	0	0.6742	0.578269	0.685366	0.612572	0	0	0	0.706088	0.705175	0.460543	0.316513	0	0.527539	0.702169	0
MYO19	0.828162	0.956088	0.951202	0.699646	0.911424	0.834496	0.893816	0.917812	0	0	0	0.693419	0	0	0.87449	0.784572	0.836053	0.888447	0	0	0	0.909706	0.834872	0.80073	0.631254	0	0.836053	0.824619	0
GAS2L3	0.957698	0.933541	0.932682	0.959201	0.945244	0.940788	0.919959	0.948143	0	0	0	0.963979	0	0	0.951202	0.958879	0.960382	0.957967	0	0	0	0.95743	0.927797	0.939178	0.779901	0	0.955766	0.950451	0
FAM136A	0.90772	0.883401	0.913678	0.879536	0.897144	0.870464	0.894192	0.9293	0	0	0	0.914054	0	0	0.908686	0.868746	0.923824	0.887803	0	0	0	0.931447	0.853607	0.747316	0.500966	0	0.857312	0.944116	0
SNRPA1	0.865793	0.918886	0.91851	0.832295	0.947123	0.876959	0.953565	0.878946	0	0	0	0.85962	0	0	0.790369	0.884904	0.890326	0.863109	0	0	0	0.841046	0.886891	0.871269	0.919422	0	0.952598	0.856882	0
HMGN2	0.821988	0.780545	0.828538	0.836429	0.838415	0.861391	0.736311	0.867672	0	0	0	0.889951	0	0	0.866008	0.842227	0.896231	0.850655	0	0	0	0.862572	0.815278	0.758428	0.388447	0	0.728205	0.857097	0
NRM	0.936654	0.945512	0.922375	0.935259	0.918832	0.927153	0.941647	0.94154	0	0	0	0.927743	0	0	0.925113	0.91443	0.91035	0.943257	0	0	0	0.934292	0.928656	0.884475	0.878087	0	0.880664	0.94358	0
RUVBL1	0.952061	0.928495	0.93338	0.932521	0.951149	0.933434	0.913517	0.948411	0	0	0	0.964569	0	0	0.921248	0.956356	0.969616	0.946908	0	0	0	0.931555	0.932253	0.965965	0.727722	0	0.95496	0.916953	0
RNF26	0.944438	0.913517	0.918886	0.957913	0.934507	0.922643	0.869659	0.922804	0	0	0	0.960167	0	0	0.938748	0.935312	0.945083	0.944707	0	0	0	0.946962	0.914913	0.958181	0.92828	0	0.954531	0.937943	0
MND1	0.710543	0.736901	0.584174	0.595555	0.637964	0.681447	0.578269	0.639897	0	0	0	0.658632	0	0	0.640863	0.714247	0.620571	0.639414	0	0	0	0.637696	0.687191	0.696478	0.71516	0	0.701525	0.629751	0
SETD8	0.95947	0.96108	0.95088	0.97332	0.963603	0.957591	0.943257	0.966878	0	0	0	0.977185	0	0	0.949324	0.962798	0.973427	0.980191	0	0	0	0.97332	0.954799	0.943043	0.922536	0	0.979654	0.963013	0
ODF2	0.951847	0.870625	0.881361	0.935849	0.851782	0.902673	0.860694	0.875403	0	0	0	0.965214	0	0	0.93907	0.954477	0.943955	0.917919	0	0	0	0.921731	0.886139	0.933111	0.774587	0	0.926884	0.936762	0
MYBL1	0.772117	0.873255	0.879107	0.692828	0.849313	0.816137	0.921248	0.838845	0	0	0	0.72434	0	0	0.884958	0.6895	0.814097	0.836375	0	0	0	0.866438	0.768467	0.833423	0.194653	0	0.59475	0.790852	0
PARP2	0.947552	0.873094	0.887589	0.967683	0.847863	0.920442	0.878892	0.936493	0	0	0	0.979601	0	0	0.932682	0.95845	0.974018	0.958342	0	0	0	0.946156	0.905411	0.937191	0.935366	0	0.965965	0.95292	0
DDX23	0.928817	0.964677	0.953833	0.972783	0.955175	0.965643	0.956678	0.955068	0	0	0	0.954638	0	0	0.961241	0.929461	0.925972	0.980137	0	0	0	0.960597	0.955229	0.960597	0.993397	0	0.957376	0.931877	0
C21orf58	0.954853	0.892098	0.875349	0.963174	0.910618	0.918241	0.882381	0.932736	0	0	0	0.973212	0	0	0.939446	0.955282	0.964462	0.944814	0	0	0	0.955766	0.903586	0.931072	0.822311	0	0.94052	0.957054	0
NOP2	0.577142	0.636783	0.708557	0.709845	0.784142	0.678924	0.785967	0.661316	0	0	0	0.582403	0	0	0.587503	0.600387	0.573921	0.57376	0	0	0	0.576927	0.720958	0.73921	0.184937	0	0.316728	0.510575	0
PSMD2	0.843354	0.878838	0.842495	0.682414	0.847327	0.902512	0.742753	0.908095	0	0	0	0.740337	0	0	0.840777	0.87347	0.844965	0.705014	0	0	0	0.832725	0.936869	0.659437	0.773835	0	0.830739	0.852104	0
BUB3	0.906968	0.816298	0.825263	0.909169	0.826337	0.882757	0.809212	0.855755	0	0	0	0.956463	0	0	0.874973	0.918134	0.944546	0.91137	0	0	0	0.922912	0.816781	0.778022	0.482929	0	0.763635	0.9293	0
PRPF4	0.73513	0.615471	0.694492	0.824082	0.632489	0.694438	0.477561	0.619444	0	0	0	0.509233	0	0	0.808997	0.712959	0.640434	0.621215	0	0	0	0.739532	0.733573	0.74184	0.509502	0	0.609674	0.791067	0
DARS2	0.940412	0.88061	0.907612	0.950397	0.917168	0.900365	0.835731	0.902298	0	0	0	0.956947	0	0	0.929246	0.942774	0.9446	0.921677	0	0	0	0.942506	0.891293	0.91647	0.556528	0	0.888501	0.941218	0
POLA1	0.733949	0.814204	0.878516	0.735023	0.857741	0.825585	0.788974	0.807548	0	0	0	0.81501	0	0	0.791443	0.786343	0.822042	0.871054	0	0	0	0.820002	0.747531	0.734915	0.410511	0	0.668188	0.721548	0
TMEM97	0.898647	0.92565	0.884099	0.956302	0.931555	0.946478	0.914591	0.928226	0	0	0	0.904767	0	0	0.914484	0.903318	0.876691	0.916846	0	0	0	0.932789	0.957322	0.858385	0.774157	0	0.824404	0.933756	0
ILF2	0.984217	0.964086	0.975038	0.976702	0.955014	0.971763	0.948626	0.973803	0	0	0	0.968918	0	0	0.984486	0.973857	0.977614	0.97128	0	0	0	0.982446	0.974286	0.979815	0.914967	0	0.967576	0.985559	0
XPO1	0.758106	0.748014	0.661638	0.709523	0.611553	0.730191	0.593461	0.659867	0	0	0	0.711026	0	0	0.719562	0.800569	0.632703	0.54767	0	0	0	0.769648	0.790423	0.417221	0.6086	0	0.568392	0.776412	0
RAD21	0.937084	0.934292	0.980782	0.98513	0.962207	0.940573	0.916899	0.861499	0	0	0	0.949699	0	0	0.980621	0.94927	0.919315	0.978097	0	0	0	0.949109	0.912551	0.984378	0.910243	0	0.978205	0.962637	0
CCT5	0.769809	0.866384	0.840831	0.894192	0.896231	0.814473	0.857151	0.833315	0	0	0	0.6742	0	0	0.904284	0.749409	0.76997	0.798261	0	0	0	0.906002	0.777056	0.793751	0.452545	0	0.539027	0.82537	0
TCOF1	0.85452	0.868639	0.923878	0.805347	0.857795	0.845555	0.749517	0.859459	0	0	0	0.694009	0	0	0.920925	0.818821	0.843461	0.777915	0	0	0	0.8309	0.91341	0.911209	0.562326	0	0.880449	0.90015	0
TCF19	0.677743	0.666577	0.534572	0.770614	0.498926	0.625725	0.690359	0.60817	0	0	0	0.788168	0	0	0.563346	0.685259	0.537846	0.743988	0	0	0	0.536182	0.660511	0.786397	0.89548	0	0.710812	0.511005	0
SCLT1	0.919906	0.92114	0.960704	0.976541	0.944653	0.930105	0.905733	0.780062	0	0	0	0.919476	0	0	0.976916	0.931823	0.895158	0.959738	0	0	0	0.936654	0.908686	0.984217	0.504402	0	0.922375	0.951256	0
EFTUD2	0.808353	0.673019	0.55787	0.898486	0.6946	0.75773	0.68644	0.694116	0	0	0	0.826874	0	0	0.774479	0.853661	0.534894	0.682199	0	0	0	0.692345	0.747262	0.815117	0.807118	0	0.644245	0.677421	0
SNRPD1	0.974447	0.976541	0.959255	0.9067	0.958289	0.955443	0.928548	0.952384	0	0	0	0.962583	0	0	0.946532	0.977078	0.941701	0.949485	0	0	0	0.961134	0.954209	0.935849	0.927314	0	0.958879	0.940949	0
TDP1	0.928065	0.887642	0.837878	0.941808	0.851031	0.911316	0.910082	0.8965	0	0	0	0.953726	0	0	0.937782	0.897949	0.930159	0.90525	0	0	0	0.932091	0.89811	0.955068	0.620732	0	0.854896	0.926777	0
POLE3	0.853446	0.764602	0.738727	0.97128	0.75977	0.861821	0.780545	0.817264	0	0	0	0.922429	0	0	0.857473	0.867941	0.869014	0.933648	0	0	0	0.879858	0.841153	0.84475	0.965106	0	0.878999	0.918671	0
HAT1	0.737814	0.829611	0.821988	0.587825	0.723534	0.681179	0.830094	0.843461	0	0	0	0.295469	0	0	0.83396	0.627013	0.78323	0.711563	0	0	0	0.816942	0.726004	0.661316	0.683326	0	0.804058	0.837771	0
DDX11	0.679568	0.567533	0.664913	0.777056	0.63571	0.679032	0.587342	0.523835	0	0	0	0.76589	0	0	0.801482	0.606077	0.500644	0.626047	0	0	0	0.725735	0.622182	0.795469	0.370786	0	0.540852	0.65364	0
IARS	0.887374	0.86021	0.791765	0.887803	0.78688	0.874812	0.790852	0.788759	0	0	0	0.818821	0	0	0.878087	0.891239	0.79461	0.745491	0	0	0	0.873738	0.915772	0.830524	0.680213	0	0.674737	0.897359	0
HNRNPM	0.731372	0.819465	0.72434	0.644084	0.757462	0.752094	0.729117	0.757677	0	0	0	0.615096	0	0	0.729708	0.688319	0.750429	0.741787	0	0	0	0.769004	0.743397	0.670442	0.402459	0	0.510898	0.766158	0
CSE1L	0.690788	0.84271	0.774909	0.500591	0.742484	0.781673	0.630986	0.837878	0	0	0	0.482016	0	0	0.761112	0.686654	0.767876	0.594535	0	0	0	0.797992	0.846575	0.53425	0.0849259	0	0.365954	0.783498	0
ALG10	0.917329	0.830202	0.878946	0.877926	0.896715	0.851997	0.806743	0.831168	0	0	0	0.909867	0	0	0.896124	0.914108	0.89956	0.785431	0	0	0	0.893708	0.838952	0.903962	0.548207	0	0.819036	0.885334	0
PRKDC	0.890434	0.804756	0.823169	0.712261	0.826766	0.85919	0.919637	0.855647	0	0	0	0.8156	0	0	0.826337	0.853071	0.909813	0.780975	0	0	0	0.81458	0.890917	0.823867	0.69111	0	0.844589	0.893118	0
RTKN2	0.812862	0.820378	0.858224	0.752899	0.784357	0.732124	0.839059	0.742699	0	0	0	0.741626	0	0	0.883348	0.716126	0.735935	0.845931	0	0	0	0.781512	0.682038	0.945781	0.282585	0	0.627496	0.70539	0
DNM1L	0.811252	0.815439	0.881415	0.657934	0.89081	0.697015	0.874866	0.835087	0	0	0	0.805615	0	0	0.770346	0.768628	0.87712	0.789135	0	0	0	0.834711	0.633777	0.771097	0.970099	0	0.927475	0.764494	0
RAD51C	0.992645	0.985398	0.990928	0.990552	0.994363	0.988351	0.985828	0.994578	0	0	0	0.997692	0	0	0.986257	0.991357	0.998067	0.993719	0	0	0	0.993451	0.981963	0.982553	0.991357	0	0.996994	0.991787	0
CDK4	0.883187	0.963979	0.932038	0.955282	0.939339	0.935903	0.936762	0.934346	0	0	0	0.895963	0	0	0.852158	0.899989	0.862841	0.947874	0	0	0	0.924361	0.96006	0.843515	0.496833	0	0.681769	0.896768	0
MAZ	0.990444	0.989049	0.994524	0.980352	0.994149	0.988082	0.994149	0.995705	0	0	0	0.995008	0	0	0.984378	0.983842	0.99737	0.993558	0	0	0	0.988244	0.984486	0.990713	0.97026	0	0.983895	0.984164	0
CENPJ	0.659437	0.730621	0.636891	0.727453	0.655519	0.728795	0.680105	0.698948	0	0	0	0.663947	0	0	0.657397	0.702276	0.690627	0.73046	0	0	0	0.673395	0.750913	0.702169	0.636139	0	0.564258	0.652512	0
SMARCD1	0.674683	0.735559	0.883723	0.767232	0.864237	0.791604	0.862465	0.870034	0	0	0	0.588523	0	0	0.789242	0.629107	0.767447	0.855164	0	0	0	0.766373	0.724769	0.697928	0.944707	0	0.880932	0.788759	0
PSMD3	0.926133	0.901761	0.937406	0.804327	0.942989	0.897037	0.942184	0.917275	0	0	0	0.91647	0	0	0.898003	0.900687	0.921838	0.905089	0	0	0	0.884314	0.875939	0.949485	0.894997	0	0.958825	0.859352	0
PKN3	0.690842	0.656163	0.645319	0.718971	0.598293	0.704584	0.686171	0.632167	0	0	0	0.726809	0	0	0.636891	0.759556	0.663464	0.664323	0	0	0	0.675596	0.765246	0.552287	0.626798	0	0.630234	0.68644	0
FBXL14	0.715214	0.668778	0.736794	0.664376	0.643172	0.675972	0.725896	0.752147	0	0	0	0.752147	0	0	0.728581	0.760146	0.758589	0.764494	0	0	0	0.693419	0.622718	0.559266	0.65874	0	0.591475	0.686547	0
FBXO45	0.836805	0.824243	0.841636	0.873685	0.827786	0.841583	0.761649	0.774265	0	0	0	0.723803	0	0	0.86064	0.865579	0.727078	0.748604	0	0	0	0.836536	0.883133	0.84432	0.833691	0	0.778022	0.832403	0
CBX1	0.915611	0.915772	0.86778	0.940573	0.914537	0.915879	0.983144	0.941647	0	0	0	0.967522	0	0	0.898594	0.878838	0.957698	0.9672	0	0	0	0.917168	0.888877	0.952974	0.784411	0	0.922053	0.906539	0
RCCD1	0.984056	0.987009	0.997209	0.997209	0.996296	0.98878	0.978097	0.965482	0	0	0	0.96924	0	0	0.99694	0.983144	0.972676	0.995061	0	0	0	0.992323	0.98572	0.996564	0.891132	0	0.993397	0.993719	0
C2orf48	0.888286	0.810661	0.898325	0.909491	0.869336	0.874168	0.780492	0.80481	0	0	0	0.874544	0	0	0.928226	0.89913	0.877013	0.856667	0	0	0	0.874597	0.877765	0.903532	0.386891	0	0.847434	0.914967	0
U2AF2	0.957483	0.953081	0.902942	0.894514	0.915504	0.901707	0.967576	0.95088	0	0	0	0.952706	0	0	0.9067	0.929354	0.93703	0.944009	0	0	0	0.929193	0.8535	0.938802	0.836912	0	0.936493	0.934722	0
TUBG1	0.645802	0.633831	0.696264	0.498926	0.678656	0.673395	0.564956	0.649721	0	0	0	0.541336	0	0	0.643601	0.565278	0.704048	0.644621	0	0	0	0.659384	0.68601	0.608707	0.606989	0	0.703565	0.703565	0
SET	0.70029	0.71108	0.617565	0.775553	0.580578	0.719884	0.629429	0.653908	0	0	0	0.714569	0	0	0.686977	0.762079	0.613002	0.64038	0	0	0	0.757301	0.771741	0.464945	0.587771	0	0.517339	0.734647	0
SAMD1	0.812755	0.745974	0.703779	0.70292	0.720904	0.740928	0.780975	0.751986	0	0	0	0.890273	0	0	0.557709	0.819465	0.851997	0.859405	0	0	0	0.730567	0.709201	0.634529	0.899238	0	0.855003	0.76428	0
LOC81691	0.875993	0.873953	0.926723	0.957376	0.935957	0.900258	0.858117	0.881952	0	0	0	0.90321	0	0	0.938265	0.875832	0.86982	0.939553	0	0	0	0.924469	0.863378	0.93542	0.815063	0	0.877979	0.898003	0
PHB2	0.956249	0.960597	0.950612	0.943257	0.966502	0.966717	0.962744	0.9672	0	0	0	0.971709	0	0	0.900365	0.961402	0.965643	0.971172	0	0	0	0.955712	0.956947	0.858976	0.980674	0	0.96618	0.95641	0
SSRP1	0.762401	0.57886	0.605379	0.406109	0.552502	0.572847	0.531458	0.742109	0	0	0	0.725896	0	0	0.614398	0.710382	0.821237	0.586107	0	0	0	0.629053	0.538974	0.505422	0.735613	0	0.868585	0.746833	0
HSPD1	0.99082	0.969884	0.979493	0.992109	0.982499	0.981211	0.963872	0.981533	0	0	0	0.993988	0	0	0.987385	0.990444	0.99125	0.982875	0	0	0	0.992001	0.976219	0.979923	0.83761	0	0.975038	0.991518	0
UMPS	0.752791	0.802126	0.799979	0.77362	0.848883	0.789779	0.75569	0.790691	0	0	0	0.645748	0	0	0.7551	0.756388	0.684292	0.70029	0	0	0	0.70598	0.823008	0.867189	0.793644	0	0.632435	0.679193	0
ILF3	0.966126	0.917866	0.941056	0.969669	0.955121	0.941593	0.910404	0.938372	0	0	0	0.97799	0	0	0.956302	0.957805	0.964945	0.960543	0	0	0	0.956732	0.929944	0.976058	0.884368	0	0.960704	0.957483	0
HAUS6	0.771634	0.865471	0.792302	0.671033	0.774104	0.754187	0.730352	0.843408	0	0	0	0.637803	0	0	0.746457	0.7981	0.70394	0.702008	0	0	0	0.749356	0.809427	0.663732	0.658686	0	0.618102	0.69884	0
CPSF3	0.856238	0.858332	0.824511	0.704638	0.746027	0.706356	0.834121	0.849903	0	0	0	0.724823	0	0	0.837449	0.747853	0.892849	0.759072	0	0	0	0.843515	0.792302	0.863807	0.0489049	0	0.635173	0.887857	0
C11orf82	0.533176	0.697284	0.579504	0.359029	0.542302	0.524748	0.664054	0.615793	0	0	0	0.291228	0	0	0.538544	0.52056	0.528935	0.633723	0	0	0	0.630986	0.482392	0.354896	0.845662	0	0.728151	0.558514	0
METTL2A	0.796328	0.780921	0.756496	0.931233	0.813829	0.787524	0.699109	0.754295	0	0	0	0.836214	0	0	0.797885	0.802985	0.740069	0.846682	0	0	0	0.832564	0.810554	0.807333	0.832081	0	0.774479	0.846414	0
LIN54	0.967898	0.964999	0.9446	0.963549	0.92522	0.954692	0.921892	0.944331	0	0	0	0.911638	0	0	0.970314	0.960865	0.920818	0.930964	0	0	0	0.966341	0.972783	0.969991	0.930213	0	0.93907	0.969025	0
URB2	0.702115	0.813829	0.836858	0.60189	0.827142	0.767071	0.76997	0.676938	0	0	0	0.629536	0	0	0.663571	0.770024	0.657827	0.751074	0	0	0	0.690198	0.767662	0.649828	0.22085	0	0.423126	0.658203	0
PUS7	0.840777	0.806313	0.912283	0.892957	0.904177	0.788974	0.807172	0.770346	0	0	0	0.868478	0	0	0.887105	0.845394	0.887911	0.874222	0	0	0	0.810715	0.752523	0.956141	0.387803	0	0.868102	0.843837	0
CBX3	0.847595	0.833423	0.883884	0.939768	0.898218	0.870195	0.797133	0.843891	0	0	0	0.877496	0	0	0.917168	0.856184	0.835677	0.906646	0	0	0	0.899667	0.83192	0.871108	0.316244	0	0.624812	0.865793	0
CEP76	0.963603	0.946586	0.965589	0.961617	0.953672	0.946639	0.96151	0.870571	0	0	0	0.951847	0	0	0.978312	0.964462	0.952276	0.949431	0	0	0	0.948679	0.932467	0.98674	0.770507	0	0.977936	0.962905	0
SF3A3	0.950934	0.903854	0.93236	0.95598	0.942237	0.926508	0.918993	0.934507	0	0	0	0.966717	0	0	0.944438	0.927851	0.954101	0.943472	0	0	0	0.951686	0.91604	0.946908	0.858868	0	0.954853	0.954853	0
CDC25B	0.99694	0.996135	0.998443	0.998604	0.997584	0.996779	0.998067	0.992216	0	0	0	0.991196	0	0	0.998067	0.996403	0.986633	0.998765	0	0	0	0.996296	0.996886	0.999785	0.938265	0	0.992216	0.997209	0
C16orf59	0.636193	0.554971	0.66604	0.767017	0.684346	0.606721	0.556904	0.540047	0	0	0	0.704209	0	0	0.718435	0.613861	0.592549	0.665181	0	0	0	0.599528	0.547831	0.759341	0.577518	0	0.58294	0.668027	0
PXMP2	0.932897	0.927904	0.922643	0.784947	0.910296	0.930374	0.930535	0.921194	0	0	0	0.937513	0	0	0.919583	0.925811	0.954746	0.9067	0	0	0	0.914645	0.908149	0.947606	0.768467	0	0.911799	0.882596	0
FANCE	0.73105	0.607151	0.614076	0.853393	0.619122	0.675489	0.588254	0.672858	0	0	0	0.866223	0	0	0.707215	0.753811	0.849044	0.80379	0	0	0	0.783766	0.613861	0.62857	0.744739	0	0.741411	0.810608	0
TARDBP	0.701578	0.64081	0.556904	0.745222	0.777969	0.782102	0.695673	0.686493	0	0	0	0.686923	0	0	0.678012	0.730621	0.637857	0.60452	0	0	0	0.586429	0.757891	0.740498	0.859083	0	0.726326	0.629644	0
EXOSC2	0.690037	0.857848	0.725199	0.610425	0.77464	0.843945	0.815815	0.806206	0	0	0	0.572096	0	0	0.730298	0.738941	0.725199	0.673556	0	0	0	0.766588	0.888823	0.678119	0.338147	0	0.487009	0.701578	0
MCM8	0.622504	0.626476	0.620142	0.385119	0.507247	0.493129	0.610049	0.597434	0	0	0	0.499356	0	0	0.584121	0.540155	0.55175	0.548959	0	0	0	0.587342	0.52362	0.460597	0.516803	0	0.601943	0.640434	0
REEP4	0.927851	0.956785	0.962691	0.961832	0.96822	0.965482	0.936708	0.96151	0	0	0	0.914376	0	0	0.971387	0.933541	0.920925	0.960704	0	0	0	0.968381	0.955014	0.936708	0.740981	0	0.859727	0.945405	0
PARP1	0.670174	0.734647	0.653908	0.611177	0.666255	0.718166	0.718274	0.637535	0	0	0	0.567425	0	0	0.636085	0.713818	0.621699	0.656807	0	0	0	0.636354	0.760039	0.713281	0.495544	0	0.494256	0.582081	0
POLD3	0.709738	0.599742	0.58396	0.639145	0.628516	0.680105	0.632006	0.577142	0	0	0	0.676562	0	0	0.647788	0.713764	0.633455	0.593945	0	0	0	0.553629	0.685473	0.712637	0.713711	0	0.619659	0.639092	0
CNIH2	0.843408	0.772654	0.875403	0.839221	0.855111	0.854359	0.895212	0.727292	0	0	0	0.79912	0	0	0.874812	0.817372	0.762562	0.822579	0	0	0	0.692076	0.879966	0.952115	0.755798	0	0.921409	0.82274	0
KDM1A	0.91851	0.832081	0.883348	0.882757	0.911799	0.875081	0.821452	0.840885	0	0	0	0.911155	0	0	0.897896	0.914752	0.900419	0.859727	0	0	0	0.896124	0.843945	0.909115	0.629912	0	0.89081	0.886032	0
CCDC138	0.661585	0.627335	0.671999	0.465697	0.677475	0.738405	0.660082	0.601192	0	0	0	0.614559	0	0	0.571613	0.730835	0.638984	0.616116	0	0	0	0.575639	0.741518	0.450505	0.633562	0	0.677045	0.601031	0
LBR	0.980943	0.952276	0.984915	0.988458	0.984861	0.957161	0.948143	0.917705	0	0	0	0.983949	0	0	0.986365	0.97638	0.979923	0.98309	0	0	0	0.969186	0.948089	0.996027	0.89505	0	0.99286	0.98207	0
HSPA14	0.793322	0.787309	0.820378	0.466878	0.759019	0.671355	0.777754	0.775392	0	0	0	0.747584	0	0	0.660028	0.756979	0.851084	0.794342	0	0	0	0.76895	0.688587	0.624705	0.527217	0	0.870464	0.770668	0
NUP188	0.750107	0.667221	0.695244	0.593998	0.676508	0.712852	0.724501	0.665289	0	0	0	0.697176	0	0	0.692345	0.773728	0.696156	0.62143	0	0	0	0.607097	0.730621	0.669852	0.524479	0	0.686601	0.694063	0
PA2G4	0.971709	0.971387	0.971226	0.980191	0.974501	0.991518	0.981265	0.978795	0	0	0	0.987062	0	0	0.972514	0.98878	0.965697	0.98717	0	0	0	0.981211	0.985506	0.897305	0.986579	0	0.959148	0.975252	0
SF3B3	0.840885	0.729117	0.815439	0.900258	0.814741	0.866545	0.803307	0.784518	0	0	0	0.899721	0	0	0.890004	0.870786	0.85495	0.87814	0	0	0	0.880073	0.754778	0.678709	0.635817	0	0.749302	0.877335	0
CENPI	0.600011	0.665504	0.721548	0.528344	0.643333	0.539349	0.625349	0.592173	0	0	0	0.458879	0	0	0.605916	0.49023	0.508374	0.600923	0	0	0	0.598722	0.588147	0.673288	0.291711	0	0.413249	0.593515	0
MTHFD2	0.810017	0.889897	0.800301	0.862143	0.782317	0.850548	0.856721	0.888125	0	0	0	0.831973	0	0	0.821183	0.791121	0.84985	0.870464	0	0	0	0.842817	0.889253	0.821398	0.990444	0	0.935366	0.853876	0
TDG	0.988673	0.986955	0.982446	0.975467	0.989371	0.980996	0.972676	0.988995	0	0	0	0.991948	0	0	0.961456	0.989586	0.993343	0.980406	0	0	0	0.985989	0.984271	0.969669	0.704155	0	0.971602	0.983305	0
DNMT3A	0.756818	0.790691	0.719132	0.805723	0.812164	0.799871	0.709577	0.76079	0	0	0	0.680374	0	0	0.742538	0.768682	0.726863	0.775177	0	0	0	0.721978	0.806528	0.786343	0.994793	0	0.936762	0.712852	0
TOMM40	0.883616	0.878409	0.862734	0.949699	0.914645	0.824028	0.826229	0.899452	0	0	0	0.917329	0	0	0.80379	0.880502	0.890434	0.876691	0	0	0	0.897359	0.876691	0.82172	0.878355	0	0.862143	0.908954	0
APOBEC3B	0.773406	0.678871	0.645641	0.455819	0.616813	0.707698	0.54461	0.759019	0	0	0	0.804917	0	0	0.633509	0.763206	0.670657	0.600118	0	0	0	0.604091	0.697498	0.438963	0.927367	0	0.82945	0.702222	0
PTBP1	0.715321	0.625725	0.678602	0.438158	0.659223	0.725199	0.653962	0.62041	0	0	0	0.697552	0	0	0.576015	0.733144	0.620303	0.603554	0	0	0	0.5605	0.734861	0.438158	0.636085	0	0.404606	0.648755	0
SLC25A10	0.875832	0.794234	0.793483	0.800301	0.772493	0.810071	0.81807	0.793483	0	0	0	0.864988	0	0	0.865579	0.863807	0.851943	0.776734	0	0	0	0.838093	0.789349	0.897842	0.273459	0	0.581812	0.828055	0
PA2G4P4	0.85597	0.945888	0.921087	0.889145	0.864988	0.886193	0.848776	0.943365	0	0	0	0.753704	0	0	0.90627	0.854413	0.875134	0.893816	0	0	0	0.941647	0.90831	0.621323	0.833369	0	0.848722	0.942076	0
C18orf54	0.547992	0.625349	0.619068	0.344965	0.702598	0.71924	0.672965	0.543	0	0	0	0.713818	0	0	0.579504	0.674522	0.571559	0.631093	0	0	0	0.590455	0.606345	0.551911	0.452222	0	0.628624	0.3535	0
CDCA7	0.602641	0.697391	0.728259	0.460167	0.638984	0.60044	0.593086	0.756979	0	0	0	0.113217	0	0	0.749571	0.483627	0.729547	0.531297	0	0	0	0.745813	0.653479	0.50714	0.755368	0	0.813882	0.780492	0
GPN1	0.874812	0.871376	0.811252	0.919583	0.868048	0.85495	0.82988	0.860801	0	0	0	0.826659	0	0	0.896768	0.839113	0.816352	0.811198	0	0	0	0.820485	0.908042	0.97187	0.605486	0	0.739747	0.821559	0
ATAD3A	0.959362	0.974286	0.956839	0.956893	0.967522	0.958342	0.939714	0.959255	0	0	0	0.974608	0	0	0.940198	0.95029	0.959094	0.956624	0	0	0	0.971065	0.957483	0.947767	0.976326	0	0.96822	0.953296	0
RHEBL1	0.975735	0.970582	0.971978	0.981587	0.982661	0.978259	0.971548	0.973051	0	0	0	0.969079	0	0	0.969991	0.979976	0.949699	0.975467	0	0	0	0.981104	0.976594	0.923234	0.973696	0	0.978366	0.977668	0
YARS	0.939768	0.931769	0.949109	0.795523	0.946801	0.89183	0.905948	0.934615	0	0	0	0.914698	0	0	0.918349	0.894782	0.944331	0.856936	0	0	0	0.91502	0.898486	0.94009	0.834658	0	0.953511	0.912658	0
NOLC1	0.847756	0.954209	0.946962	0.905948	0.962261	0.924952	0.955282	0.935473	0	0	0	0.875778	0	0	0.897037	0.824404	0.875886	0.944385	0	0	0	0.918671	0.902566	0.932091	0.928226	0	0.890434	0.848454	0
ANAPC1	0.851031	0.701954	0.83455	0.872182	0.808192	0.861982	0.799925	0.697606	0	0	0	0.833584	0	0	0.908578	0.857687	0.785269	0.776036	0	0	0	0.832832	0.849098	0.878999	0.800569	0	0.750054	0.825907	0
NUDT1	0.629107	0.657988	0.671623	0.702652	0.67565	0.731694	0.737009	0.733412	0	0	0	0.603232	0	0	0.715106	0.542624	0.649023	0.704531	0	0	0	0.653747	0.733305	0.745544	0.701202	0	0.629912	0.681877	0
DOLPP1	0.731211	0.786128	0.793322	0.767984	0.735989	0.675864	0.741411	0.724447	0	0	0	0.708718	0	0	0.739478	0.667543	0.678334	0.815224	0	0	0	0.760307	0.704209	0.758536	0.754992	0	0.747853	0.745061	0
CCDC150	0.713013	0.59679	0.640863	0.619444	0.637589	0.708342	0.564258	0.579343	0	0	0	0.656377	0	0	0.65627	0.713335	0.606989	0.571559	0	0	0	0.5277	0.754617	0.751664	0.404499	0	0.467683	0.615257	0
GGH	0.667758	0.689446	0.872235	0.914913	0.836214	0.722407	0.789725	0.628838	0	0	0	0.710543	0	0	0.867458	0.635119	0.819304	0.886944	0	0	0	0.757032	0.704584	0.91749	0.357473	0	0.851675	0.878355	0
PSMD12	0.79869	0.831651	0.74839	0.813023	0.729547	0.729493	0.878033	0.85919	0	0	0	0.684239	0	0	0.84271	0.642796	0.885065	0.766803	0	0	0	0.837664	0.807333	0.933702	0.335355	0	0.690198	0.858922	0
DENR	0.696854	0.798314	0.802126	0.886783	0.816835	0.84271	0.788329	0.84577	0	0	0	0.883401	0	0	0.815117	0.739639	0.889306	0.925059	0	0	0	0.872343	0.759985	0.676938	0.942291	0	0.884046	0.829772	0
BAZ1B	0.624705	0.659437	0.607097	0.516427	0.743665	0.770292	0.637481	0.6691	0	0	0	0.566835	0	0	0.599044	0.657559	0.652995	0.687889	0	0	0	0.634421	0.688265	0.413678	0.372772	0	0.536987	0.656377	0
CAD	0.709899	0.828752	0.762562	0.706947	0.768413	0.791067	0.784679	0.823599	0	0	0	0.466985	0	0	0.81764	0.662605	0.758321	0.689768	0	0	0	0.788866	0.835839	0.809963	0.380664	0	0.499732	0.768628	0
RRP1B	0.867994	0.90058	0.87347	0.769111	0.893225	0.900956	0.903425	0.847058	0	0	0	0.852588	0	0	0.849742	0.916362	0.791765	0.86123	0	0	0	0.818714	0.869122	0.820485	0.62288	0	0.743665	0.687836	0
NOL11	0.845448	0.836751	0.826605	0.945244	0.861767	0.867565	0.78994	0.815922	0	0	0	0.888662	0	0	0.907344	0.857795	0.84636	0.885871	0	0	0	0.903479	0.828108	0.885119	0.747101	0	0.769702	0.873416	0
RNF34	0.729976	0.68397	0.739532	0.845877	0.815439	0.809266	0.831544	0.799549	0	0	0	0.805239	0	0	0.699377	0.782961	0.805991	0.860801	0	0	0	0.742914	0.791121	0.557279	0.980889	0	0.94009	0.770346	0
ATN1	0.945781	0.982446	0.961134	0.949216	0.963281	0.980245	0.985667	0.96414	0	0	0	0.936064	0	0	0.953887	0.957644	0.918993	0.966878	0	0	0	0.972944	0.975628	0.896231	0.987868	0	0.933648	0.944063	0
RNFT2	0.963066	0.95029	0.977561	0.984808	0.979064	0.947284	0.966824	0.89956	0	0	0	0.972461	0	0	0.97799	0.963872	0.967898	0.981265	0	0	0	0.963066	0.921838	0.9898	0.846897	0	0.987814	0.973642	0
MAPKAPK5	0.875939	0.874597	0.897305	0.903371	0.919852	0.845823	0.833476	0.897144	0	0	0	0.929998	0	0	0.843193	0.882489	0.942721	0.918832	0	0	0	0.884904	0.812379	0.873255	0.788007	0	0.872826	0.856345	0
HNRNPD	0.853822	0.921355	0.915396	0.787578	0.91749	0.891454	0.887159	0.902888	0	0	0	0.780814	0	0	0.91604	0.82376	0.848669	0.84738	0	0	0	0.884743	0.886461	0.887159	0.275285	0	0.568231	0.826444	0
C14orf80	0.976702	0.949431	0.930159	0.949431	0.966878	0.954477	0.953779	0.968005	0	0	0	0.994417	0	0	0.780277	0.979708	0.970475	0.97026	0	0	0	0.881308	0.964838	0.940412	0.936332	0	0.959362	0.925489	0
YEATS4	0.797509	0.816459	0.829289	0.856775	0.842764	0.861069	0.784786	0.792785	0	0	0	0.863163	0	0	0.851782	0.793537	0.837342	0.915396	0	0	0	0.825424	0.786934	0.876369	0.704584	0	0.763045	0.768413	0
PSMD14	0.904445	0.791121	0.642849	0.91808	0.768467	0.793429	0.745115	0.80073	0	0	0	0.891078	0	0	0.845126	0.8965	0.877335	0.73309	0	0	0	0.87755	0.803897	0.761864	0.667812	0	0.791282	0.922053	0
DAZAP1	0.935903	0.950451	0.90976	0.904015	0.92667	0.954531	0.941593	0.950129	0	0	0	0.952222	0	0	0.871645	0.945458	0.936601	0.947123	0	0	0	0.920013	0.961563	0.845126	0.577142	0	0.848776	0.92463	0
ARHGAP19	0.95335	0.897842	0.869712	0.944331	0.856936	0.899721	0.90262	0.892742	0	0	0	0.961349	0	0	0.938587	0.946962	0.945244	0.93032	0	0	0	0.936064	0.876637	0.953618	0.824243	0	0.893762	0.93848	0
MTHFD1	0.648808	0.637213	0.691969	0.452276	0.644567	0.69315	0.623524	0.672053	0	0	0	0.565708	0	0	0.602963	0.712691	0.63367	0.531243	0	0	0	0.586697	0.751181	0.467683	0.204048	0	0.348239	0.609835	0
R3HDM1	0.418993	0.641132	0.641239	0.637696	0.575531	0.461134	0.552448	0.704531	0	0	0	0.475199	0	0	0.561467	0.361606	0.672107	0.631576	0	0	0	0.687567	0.46049	0.342978	0.109888	0	0.263152	0.671623	0
CCDC34	0.744471	0.814956	0.84738	0.759502	0.769326	0.731211	0.810071	0.796758	0	0	0	0.794825	0	0	0.82886	0.675113	0.812326	0.888931	0	0	0	0.837127	0.640273	0.743773	0.393655	0	0.691701	0.774694	0
UBR7	0.798314	0.784625	0.780116	0.747477	0.776304	0.77609	0.844374	0.820002	0	0	0	0.878301	0	0	0.581544	0.827571	0.89183	0.827571	0	0	0	0.781887	0.777486	0.508965	0.785967	0	0.832886	0.815332	0
GSTCD	0.924952	0.832779	0.880825	0.942345	0.898701	0.864935	0.808621	0.873416	0	0	0	0.953565	0	0	0.910726	0.916738	0.935581	0.911531	0	0	0	0.92216	0.84475	0.919906	0.796543	0	0.92361	0.925542	0
WDR34	0.820163	0.870303	0.77915	0.734325	0.767501	0.858654	0.773298	0.812809	0	0	0	0.82784	0	0	0.734915	0.851192	0.772976	0.802448	0	0	0	0.807011	0.885065	0.500752	0.90015	0	0.720743	0.8156	0
CHAF1B	0.598669	0.588254	0.602426	0.506764	0.554917	0.569626	0.51487	0.646607	0	0	0	0.403854	0	0	0.666309	0.554649	0.647144	0.485184	0	0	0	0.614237	0.601192	0.5656	0.437567	0	0.491142	0.677314	0
RAD23B	0.690359	0.594374	0.735828	0.816405	0.508052	0.584228	0.598937	0.70598	0	0	0	0.621484	0	0	0.766964	0.610157	0.686171	0.705927	0	0	0	0.604627	0.715428	0.87245	0.811628	0	0.404874	0.693687	0
RAD1	0.773459	0.778398	0.700827	0.880556	0.777754	0.803199	0.707913	0.747799	0	0	0	0.679085	0	0	0.82843	0.815869	0.662229	0.69052	0	0	0	0.795738	0.824028	0.820968	0.847058	0	0.815708	0.783068	0
FANCM	0.873094	0.877818	0.864827	0.893977	0.879644	0.838469	0.82639	0.950183	0	0	0	0.924683	0	0	0.786504	0.851406	0.956732	0.898808	0	0	0	0.896339	0.855701	0.598454	0.643172	0	0.811359	0.939178	0
CCT6A	0.816566	0.767339	0.746833	0.862787	0.710651	0.784786	0.628087	0.693472	0	0	0	0.738405	0	0	0.824136	0.836	0.619175	0.696049	0	0	0	0.849098	0.789671	0.471817	0.633079	0	0.646983	0.864666	0
SAC3D1	0.977239	0.987814	0.96924	0.936171	0.978205	0.982392	0.97638	0.987385	0	0	0	0.984861	0	0	0.952598	0.974125	0.989478	0.985023	0	0	0	0.979171	0.975038	0.951847	0.979654	0	0.98921	0.968971	0
PCBP2	0.92726	0.958772	0.911907	0.982553	0.936332	0.945405	0.959416	0.983949	0	0	0	0.935151	0	0	0.944116	0.91647	0.96822	0.970045	0	0	0	0.97085	0.958128	0.924361	0.99286	0	0.978849	0.973266	0
RBM17	0.947337	0.954316	0.941808	0.861016	0.947928	0.969079	0.965589	0.950773	0	0	0	0.977453	0	0	0.939339	0.95904	0.970206	0.968864	0	0	0	0.943526	0.938855	0.960651	0.95233	0	0.980835	0.881845	0
DNAJC11	0.891024	0.870947	0.843891	0.71312	0.864451	0.850601	0.886461	0.828806	0	0	0	0.898271	0	0	0.83659	0.876745	0.900741	0.828645	0	0	0	0.843461	0.829504	0.91545	0.793376	0	0.904713	0.801052	0
HAUS5	0.927582	0.931394	0.898057	0.853607	0.892205	0.928709	0.898271	0.911102	0	0	0	0.928602	0	0	0.855003	0.954316	0.876476	0.945834	0	0	0	0.881952	0.918563	0.810017	0.68295	0	0.898701	0.85817	0
PSMD11	0.672268	0.656216	0.710865	0.369068	0.673985	0.582993	0.720206	0.749087	0	0	0	0.643279	0	0	0.557601	0.60452	0.813614	0.554058	0	0	0	0.692452	0.601353	0.576927	0.453833	0	0.761864	0.724984	0
SPATS2	0.788866	0.780814	0.82886	0.837932	0.780277	0.76997	0.7726	0.823706	0	0	0	0.706088	0	0	0.865149	0.768521	0.805776	0.808621	0	0	0	0.793483	0.767769	0.833369	0.646017	0	0.793966	0.834926	0
ADIPOR2	0.589274	0.721333	0.61837	0.719991	0.702222	0.779686	0.721924	0.74796	0	0	0	0.694224	0	0	0.60495	0.67055	0.752684	0.765783	0	0	0	0.724125	0.755744	0.415665	0.661316	0	0.557655	0.709094	0
HIST1H2BO	0.996027	0.975789	0.971817	0.995705	0.980674	0.994578	0.973588	0.987331	0	0	0	0.996081	0	0	0.992645	0.996779	0.993773	0.971065	0	0	0	0.994095	0.995437	0.980513	0.843891	0	0.973696	0.995544	0
GTPBP4	0.742431	0.76224	0.740015	0.836322	0.693472	0.73615	0.742484	0.689875	0	0	0	0.475413	0	0	0.837288	0.708664	0.64811	0.735613	0	0	0	0.817801	0.746511	0.740981	0.470152	0	0.532961	0.813507	0
GARS	0.957805	0.932145	0.960865	0.954423	0.944761	0.924844	0.921462	0.819036	0	0	0	0.92726	0	0	0.975467	0.962905	0.94723	0.927421	0	0	0	0.939285	0.917597	0.989425	0.61225	0	0.972192	0.955604	0
HIRA	0.98309	0.974018	0.986311	0.864398	0.983412	0.974662	0.986955	0.988136	0	0	0	0.961832	0	0	0.966395	0.961993	0.992001	0.956356	0	0	0	0.971817	0.980782	0.97128	0.52915	0	0.97289	0.977292	0
SNRNP200	0.975682	0.984164	0.992055	0.976755	0.987546	0.96151	0.983358	0.990337	0	0	0	0.975467	0	0	0.987438	0.938587	0.992807	0.98819	0	0	0	0.988727	0.949324	0.983519	0.900472	0	0.97901	0.987492	0
EIF4G1	0.686118	0.663947	0.64446	0.557065	0.66443	0.723159	0.609942	0.758589	0	0	0	0.618639	0	0	0.702222	0.712637	0.682628	0.514977	0	0	0	0.646554	0.745115	0.611445	0.512132	0	0.591314	0.675757	0
EXOSC3	0.925811	0.924361	0.953672	0.884368	0.941379	0.912819	0.908364	0.907666	0	0	0	0.90262	0	0	0.9344	0.936279	0.926884	0.919637	0	0	0	0.888716	0.920603	0.951632	0.853607	0	0.970206	0.920657	0
RANGAP1	0.894728	0.858654	0.913195	0.975682	0.917329	0.925972	0.835785	0.883616	0	0	0	0.901707	0	0	0.959148	0.912497	0.849205	0.916953	0	0	0	0.953081	0.908417	0.914484	0.457752	0	0.735184	0.936816	0
LSG1	0.962476	0.930159	0.90058	0.96253	0.897305	0.914108	0.910779	0.940788	0	0	0	0.963013	0	0	0.919959	0.960436	0.937191	0.922375	0	0	0	0.928173	0.953511	0.949431	0.920228	0	0.926938	0.958181	0
TCF3	0.789886	0.719401	0.754456	0.685205	0.780331	0.637481	0.860049	0.789135	0	0	0	0.759341	0	0	0.670925	0.707913	0.821183	0.668725	0	0	0	0.711939	0.661531	0.806259	0.907934	0	0.884851	0.759287	0
PSME3	0.934829	0.982392	0.976648	0.878731	0.952706	0.956785	0.962959	0.960704	0	0	0	0.73572	0	0	0.963549	0.899506	0.901976	0.955551	0	0	0	0.942721	0.971978	0.956732	0.322794	0	0.850977	0.949968	0
GABPB1	0.668295	0.824673	0.762669	0.745652	0.695673	0.666846	0.738244	0.735667	0	0	0	0.484056	0	0	0.740176	0.671784	0.56705	0.708503	0	0	0	0.827893	0.664376	0.399184	0.343354	0	0.393655	0.767339	0
KDM5A	0.984378	0.979547	0.952276	0.935473	0.969079	0.984271	0.965267	0.977346	0	0	0	0.986204	0	0	0.923502	0.991572	0.978634	0.974125	0	0	0	0.966932	0.983895	0.892796	0.873094	0	0.97332	0.960006	0
BRCA1	0.694009	0.53484	0.603178	0.462207	0.575693	0.428656	0.594589	0.512884	0	0	0	0.772278	0	0	0.424844	0.6312	0.707644	0.663464	0	0	0	0.502523	0.453833	0.76632	0.400741	0	0.753489	0.514494	0
HYLS1	0.953028	0.932575	0.976541	0.960382	0.972407	0.90262	0.916738	0.882811	0	0	0	0.964194	0	0	0.961724	0.947659	0.963013	0.971333	0	0	0	0.911692	0.886944	0.990069	0.877657	0	0.991679	0.94417	0
NUP93	0.864827	0.948411	0.869766	0.640971	0.851406	0.918886	0.833584	0.894567	0	0	0	0.772225	0	0	0.808568	0.897681	0.812648	0.82333	0	0	0	0.846307	0.948948	0.664376	0.16808	0	0.499571	0.818553	0
ICMT	0.872289	0.91808	0.876637	0.81297	0.876315	0.895158	0.941056	0.939231	0	0	0	0.792248	0	0	0.896285	0.829343	0.895319	0.85962	0	0	0	0.901868	0.913088	0.872128	0.803092	0	0.899613	0.909115	0
HNRNPF	0.931286	0.896339	0.941593	0.9621	0.883562	0.907934	0.968274	0.950827	0	0	0	0.919047	0	0	0.955712	0.90117	0.93397	0.949216	0	0	0	0.968059	0.871323	0.770775	0.722407	0	0.863109	0.973803	0
TRIM37	0.791497	0.824619	0.73309	0.904338	0.845394	0.814688	0.77872	0.823814	0	0	0	0.859727	0	0	0.776519	0.801106	0.824243	0.887159	0	0	0	0.809641	0.759126	0.77201	0.720475	0	0.778989	0.826176	0
THOP1	0.850225	0.920872	0.848561	0.858654	0.799012	0.822096	0.873846	0.863807	0	0	0	0.752416	0	0	0.88732	0.824458	0.82741	0.748551	0	0	0	0.904552	0.912175	0.892635	0.560661	0	0.8054	0.870195	0
SLC35B1	0.809749	0.906968	0.87755	0.838845	0.928387	0.915665	0.898862	0.870088	0	0	0	0.798207	0	0	0.887213	0.829987	0.8484	0.874329	0	0	0	0.87245	0.893064	0.896715	0.963388	0	0.927689	0.768091	0
PAICS	0.653157	0.669422	0.717629	0.622718	0.647412	0.640434	0.633562	0.741626	0	0	0	0.47595	0	0	0.756496	0.597971	0.684883	0.642742	0	0	0	0.700021	0.629107	0.606023	0.19519	0	0.380288	0.7551	0
ATP5B	0.960167	0.994954	0.990337	0.975896	0.995115	0.990069	0.989747	0.992592	0	0	0	0.944116	0	0	0.982446	0.951686	0.977936	0.991464	0	0	0	0.9898	0.988136	0.96881	0.88528	0	0.944116	0.971226	0
GTF3C2	0.991357	0.984486	0.968971	0.928656	0.977775	0.96881	0.982392	0.99184	0	0	0	0.988136	0	0	0.943794	0.985184	0.997155	0.95335	0	0	0	0.975199	0.982768	0.960436	0.955443	0	0.980728	0.985613	0
SMC2	0.667007	0.542141	0.506979	0.777163	0.615686	0.727453	0.399613	0.559749	0	0	0	0.558246	0	0	0.735023	0.736043	0.609298	0.473105	0	0	0	0.694922	0.714623	0.550032	0.563882	0	0.495544	0.740283	0
SUPT16H	0.652727	0.783015	0.822149	0.481426	0.759341	0.66443	0.669906	0.736472	0	0	0	0.513152	0	0	0.649775	0.627711	0.678119	0.728473	0	0	0	0.722514	0.66604	0.554917	0.303253	0	0.459738	0.665289	0
RPIA	0.719562	0.76691	0.678173	0.710114	0.686869	0.75	0.700988	0.692935	0	0	0	0.625403	0	0	0.707752	0.749141	0.656753	0.698089	0	0	0	0.673932	0.790638	0.787793	0.805025	0	0.758965	0.640541	0
ACBD7	0.87449	0.856453	0.826659	0.932682	0.871054	0.856238	0.914376	0.951578	0	0	0	0.936762	0	0	0.893225	0.82172	0.964569	0.905465	0	0	0	0.912927	0.846414	0.927528	0.71618	0	0.849098	0.930857	0
IMMT	0.625564	0.631845	0.723266	0.635924	0.672053	0.605486	0.807065	0.710329	0	0	0	0.73003	0	0	0.510307	0.573599	0.832295	0.687245	0	0	0	0.713549	0.658793	0.464033	0.642044	0	0.750805	0.754241	0
TMEM194B	0.675381	0.756496	0.783068	0.605701	0.748175	0.735667	0.743182	0.820485	0	0	0	0.32741	0	0	0.800891	0.586536	0.784679	0.705712	0	0	0	0.790691	0.72901	0.564795	0.328001	0	0.603285	0.827786	0
DEK	0.497047	0.665342	0.532907	0.307172	0.466234	0.435473	0.660672	0.612358	0	0	0	0.317479	0	0	0.533766	0.431769	0.515192	0.475038	0	0	0	0.620679	0.469616	0.357258	0.436977	0	0.467093	0.57478	0
CHD4	0.84475	0.782317	0.837717	0.630395	0.789994	0.754348	0.851299	0.869551	0	0	0	0.776519	0	0	0.785162	0.75365	0.881147	0.735667	0	0	0	0.80583	0.793268	0.689285	0.289833	0	0.739156	0.877174	0
HNRNPUL1	0.967307	0.944224	0.96049	0.980621	0.967146	0.960167	0.930213	0.975306	0	0	0	0.987975	0	0	0.963872	0.96983	0.985398	0.982231	0	0	0	0.979708	0.93601	0.927797	0.900311	0	0.978956	0.981318	0
EMG1	0.956034	0.960597	0.950397	0.94315	0.966448	0.966663	0.962637	0.967146	0	0	0	0.971656	0	0	0.900258	0.961295	0.965536	0.971226	0	0	0	0.955658	0.956839	0.858922	0.980674	0	0.966126	0.956302	0
PPAT	0.651546	0.666846	0.715589	0.622182	0.644997	0.63877	0.630717	0.73921	0	0	0	0.476541	0	0	0.754134	0.597541	0.682897	0.6414	0	0	0	0.69782	0.627335	0.60495	0.195458	0	0.37857	0.75306	0
NAA15	0.704584	0.694116	0.69884	0.728634	0.72493	0.744095	0.663517	0.777486	0	0	0	0.420281	0	0	0.830256	0.642205	0.748873	0.581061	0	0	0	0.717576	0.783444	0.855003	0.517071	0	0.600172	0.761918	0
GTPBP3	0.981426	0.982875	0.974877	0.939875	0.98674	0.974608	0.992592	0.992431	0	0	0	0.9621	0	0	0.939929	0.977829	0.981855	0.949968	0	0	0	0.975789	0.98207	0.904123	0.880502	0	0.972353	0.978151	0
CDKN2C	0.982499	0.966985	0.963388	0.993934	0.980782	0.990122	0.947015	0.978688	0	0	0	0.967951	0	0	0.992055	0.988673	0.946854	0.954853	0	0	0	0.987707	0.987599	0.965428	0.925005	0	0.906539	0.986955	0
NECAP1	0.746618	0.656539	0.746457	0.808031	0.769111	0.816889	0.745008	0.67259	0	0	0	0.70233	0	0	0.775446	0.772815	0.643225	0.56356	0	0	0	0.765997	0.845072	0.578591	0.696317	0	0.642474	0.805615	0
NDE1	0.995008	0.993719	0.977239	0.9949	0.985184	0.995974	0.984861	0.990767	0	0	0	0.998175	0	0	0.99329	0.996242	0.994846	0.997745	0	0	0	0.995383	0.993075	0.988136	0.84228	0	0.964784	0.992377	0
TRIM28	0.818392	0.742538	0.764387	0.821505	0.757838	0.775875	0.776251	0.741733	0	0	0	0.84738	0	0	0.779042	0.824243	0.785806	0.813184	0	0	0	0.802126	0.727185	0.735935	0.848615	0	0.821774	0.785806	0
CENPQ	0.81807	0.732875	0.637052	0.433004	0.656968	0.714623	0.706893	0.720099	0	0	0	0.849689	0	0	0.52362	0.813346	0.839059	0.648432	0	0	0	0.695834	0.739747	0.474125	0.557172	0	0.738297	0.758589	0
M6PR	0.688104	0.84475	0.77405	0.613056	0.786343	0.81807	0.615203	0.814849	0	0	0	0.522761	0	0	0.748443	0.68644	0.785967	0.723642	0	0	0	0.811037	0.847327	0.534947	0.309266	0	0.450236	0.799817	0
ERAL1	0.936601	0.868531	0.869659	0.897735	0.91239	0.905411	0.957967	0.861338	0	0	0	0.929944	0	0	0.918456	0.934937	0.921731	0.848561	0	0	0	0.916148	0.8812	0.930105	0.926133	0	0.965267	0.901707	0
FOXRED2	0.871591	0.917705	0.895158	0.80481	0.889682	0.878355	0.90117	0.923556	0	0	0	0.801321	0	0	0.84883	0.810769	0.875725	0.824941	0	0	0	0.891668	0.922375	0.798153	0.81195	0	0.8739	0.902942	0
BRIX1	0.772815	0.777647	0.700129	0.88018	0.77711	0.80277	0.70743	0.747047	0	0	0	0.678548	0	0	0.827732	0.815117	0.661638	0.689822	0	0	0	0.795308	0.823223	0.8207	0.846575	0	0.815761	0.782532	0
PDXP	0.969347	0.952813	0.967576	0.94519	0.966824	0.976004	0.934454	0.965697	0	0	0	0.951364	0	0	0.950773	0.975467	0.925435	0.956947	0	0	0	0.949055	0.981104	0.85919	0.692828	0	0.890595	0.960382	0
MARS	0.621967	0.770292	0.847488	0.722568	0.796113	0.745115	0.792839	0.786128	0	0	0	0.662873	0	0	0.702652	0.61531	0.752577	0.88265	0	0	0	0.771473	0.677797	0.531995	0.851084	0	0.783391	0.714516	0
NCL	0.739102	0.667436	0.719723	0.667382	0.721333	0.786719	0.494685	0.660618	0	0	0	0.601353	0	0	0.725521	0.76385	0.686708	0.648916	0	0	0	0.610318	0.829987	0.787148	0.784625	0	0.773137	0.66706	0
HNRNPA3	0.881361	0.950988	0.861875	0.899023	0.871591	0.939231	0.92828	0.952437	0	0	0	0.805132	0	0	0.942613	0.892313	0.869444	0.855433	0	0	0	0.945834	0.945727	0.792409	0.811574	0	0.879644	0.934185	0
RBMX	0.8105	0.599528	0.577088	0.932091	0.559105	0.75467	0.420281	0.657236	0	0	0	0.839274	0	0	0.835087	0.862036	0.739263	0.668027	0	0	0	0.84942	0.756335	0.362626	0.478581	0	0.602749	0.9067	0
NOP14	0.790262	0.833799	0.827464	0.870786	0.861821	0.830792	0.794396	0.832242	0	0	0	0.863753	0	0	0.848078	0.789081	0.837986	0.880664	0	0	0	0.837986	0.78017	0.885173	0.891991	0	0.81764	0.76895	0
DDX55	0.985291	0.983734	0.97332	0.965643	0.987599	0.980674	0.980352	0.979493	0	0	0	0.983144	0	0	0.969777	0.982124	0.979708	0.981694	0	0	0	0.981479	0.973159	0.97799	0.902942	0	0.970797	0.968542	0
AAAS	0.962422	0.906807	0.833369	0.916362	0.872826	0.941754	0.928065	0.940895	0	0	0	0.972944	0	0	0.864988	0.978903	0.924844	0.821076	0	0	0	0.902673	0.962637	0.7347	0.961026	0	0.95029	0.935849	0
COPS7B	0.954477	0.916201	0.959148	0.924791	0.956249	0.929729	0.938694	0.933756	0	0	0	0.926777	0	0	0.972031	0.952813	0.950236	0.919906	0	0	0	0.954531	0.899775	0.979762	0.57988	0	0.933058	0.911155	0
SAAL1	0.776519	0.835946	0.786236	0.614559	0.671409	0.690412	0.755422	0.76997	0	0	0	0.623041	0	0	0.767662	0.729493	0.712422	0.676884	0	0	0	0.751986	0.791711	0.758267	0.519916	0	0.683702	0.754295	0
PBXIP1	0.583101	0.632542	0.653747	0.814473	0.680213	0.664859	0.741679	0.756818	0	0	0	0.742377	0	0	0.656753	0.564312	0.745276	0.805723	0	0	0	0.699216	0.622665	0.573008	0.773459	0	0.697123	0.728151	0
KHDRBS1	0.586536	0.7019	0.797509	0.747745	0.821291	0.665074	0.62186	0.717844	0	0	0	0.361338	0	0	0.733144	0.492323	0.630825	0.627174	0	0	0	0.701364	0.714194	0.800462	0.305078	0	0.420174	0.642796	0
LSM12	0.880825	0.807279	0.804917	0.82886	0.86327	0.816781	0.852695	0.853769	0	0	0	0.861767	0	0	0.796274	0.863324	0.862572	0.77711	0	0	0	0.786826	0.821881	0.896661	0.663732	0	0.836268	0.820646	0
DDX54	0.661531	0.763743	0.686708	0.678441	0.689017	0.698679	0.78484	0.747745	0	0	0	0.592441	0	0	0.722461	0.543859	0.668134	0.69986	0	0	0	0.724447	0.730084	0.731855	0.878194	0	0.615686	0.721924	0
HIST1H3B	1	0.999893	0.999893	0.998443	0.999893	0.999839	0.999946	1	0	0	0	1	0	0	0.999678	1	1	0.999087	0	0	0	0.999624	0.999893	0.999463	0.997906	0	0.999732	0.999678	0
EXOSC9	0.888394	0.900526	0.871699	0.964838	0.892635	0.872504	0.896446	0.8812	0	0	0	0.90772	0	0	0.942345	0.847863	0.914108	0.939178	0	0	0	0.910189	0.868317	0.976004	0.839757	0	0.950558	0.937138	0
UBE2O	0.755905	0.686225	0.64956	0.730245	0.770238	0.852695	0.81254	0.728473	0	0	0	0.751557	0	0	0.736687	0.781619	0.706088	0.635173	0	0	0	0.63469	0.876476	0.828055	0.94621	0	0.902727	0.675327	0
USP13	0.892044	0.867458	0.8586	0.947552	0.873041	0.918349	0.90423	0.827679	0	0	0	0.909921	0	0	0.937728	0.890487	0.855701	0.918134	0	0	0	0.916362	0.885924	0.900419	0.545147	0	0.561306	0.903425	0
RPL13P5	0.916631	0.961724	0.946156	0.856023	0.945136	0.945619	0.962154	0.943096	0	0	0	0.936225	0	0	0.926455	0.908364	0.937138	0.949163	0	0	0	0.940627	0.909115	0.92989	0.924039	0	0.954101	0.880664	0
SYCE2	0.926831	0.985989	0.932091	0.823223	0.95437	0.984056	0.985345	0.963979	0	0	0	0.858976	0	0	0.888447	0.940842	0.860747	0.943096	0	0	0	0.914269	0.986418	0.850011	0.947767	0	0.889467	0.883187	0
HDAC2	0.7551	0.829826	0.74898	0.684937	0.703779	0.749839	0.801804	0.766642	0	0	0	0.630073	0	0	0.762025	0.71677	0.682038	0.723857	0	0	0	0.732338	0.807065	0.819841	0.634743	0	0.62041	0.708074	0
ATXN2L	0.9672	0.971333	0.948196	0.972622	0.965375	0.944975	0.971011	0.962046	0	0	0	0.980406	0	0	0.914967	0.952706	0.98003	0.966073	0	0	0	0.939178	0.968113	0.986311	0.824673	0	0.965053	0.96414	0
GANAB	0.996135	0.994632	0.994202	0.987975	0.996564	0.997262	0.990713	0.995222	0	0	0	0.994632	0	0	0.990606	0.996511	0.989908	0.991787	0	0	0	0.991679	0.997047	0.980889	0.935205	0	0.981641	0.991626	0
FOXK2	0.983519	0.952169	0.960114	0.942452	0.976165	0.978634	0.954209	0.976058	0	0	0	0.987492	0	0	0.962852	0.989317	0.975306	0.964892	0	0	0	0.959362	0.970528	0.970528	0.98003	0	0.992162	0.944546	0
GATC	0.979279	0.957698	0.959845	0.984486	0.960973	0.984647	0.986257	0.985184	0	0	0	0.984378	0	0	0.982231	0.969723	0.992538	0.987599	0	0	0	0.985452	0.972246	0.976541	0.883401	0	0.983842	0.991196	0
ANAPC5	0.93499	0.867619	0.937084	0.953511	0.946639	0.923717	0.882006	0.925327	0	0	0	0.957108	0	0	0.927099	0.937728	0.949055	0.944116	0	0	0	0.935849	0.904338	0.918725	0.86837	0	0.952813	0.935688	0
CCDC159	0.954423	0.909867	0.909008	0.910618	0.942345	0.954316	0.928119	0.916094	0	0	0	0.988297	0	0	0.829504	0.97595	0.941808	0.957	0	0	0	0.853071	0.943526	0.939392	0.936601	0	0.94986	0.834335	0
RNASEH1	0.920174	0.933863	0.956195	0.887589	0.90976	0.894406	0.914752	0.952706	0	0	0	0.823921	0	0	0.952115	0.872611	0.932199	0.897681	0	0	0	0.947874	0.935581	0.901546	0.551052	0	0.834658	0.955927	0
GAPDH	0.62755	0.603607	0.71618	0.709631	0.724662	0.698143	0.688265	0.599742	0	0	0	0.682628	0	0	0.645534	0.679998	0.640595	0.623041	0	0	0	0.604574	0.736848	0.717415	0.193848	0	0.479547	0.60393	0
C19orf40	0.630986	0.621806	0.67012	0.517823	0.609835	0.563346	0.653854	0.498336	0	0	0	0.729171	0	0	0.665504	0.586697	0.50569	0.703994	0	0	0	0.583745	0.457108	0.783337	0.678924	0	0.514119	0.426938	0
SLC25A15	0.82945	0.765675	0.815171	0.867243	0.798153	0.75204	0.778237	0.824136	0	0	0	0.785484	0	0	0.882757	0.769433	0.863217	0.776519	0	0	0	0.849742	0.779096	0.933058	0.817103	0	0.896876	0.867404	0
CCT7	0.959255	0.938855	0.950773	0.913571	0.959255	0.947928	0.955014	0.951525	0	0	0	0.930266	0	0	0.958235	0.95088	0.953833	0.930159	0	0	0	0.957591	0.92667	0.95029	0.59067	0	0.952222	0.949592	0
SLC27A1	0.7726	0.797724	0.680749	0.433326	0.697606	0.731533	0.728581	0.803092	0	0	0	0.792731	0	0	0.596843	0.778667	0.747745	0.707	0	0	0	0.700075	0.70904	0.449646	0.605755	0	0.742645	0.697928	0
INTS7	0.602051	0.526036	0.638286	0.745491	0.647359	0.657236	0.740874	0.646983	0	0	0	0.47434	0	0	0.728849	0.559051	0.531297	0.497047	0	0	0	0.709523	0.645802	0.377228	0.742377	0	0.670818	0.762776	0
PIK3IP1	0.683756	0.911102	0.868048	0.696156	0.897198	0.812809	0.939231	0.889199	0	0	0	0.513635	0	0	0.766749	0.485506	0.73878	0.868531	0	0	0	0.857043	0.802233	0.599474	0.489263	0	0.683809	0.81866	0
C18orf56	0.980191	0.973266	0.952706	0.970314	0.96983	0.991357	0.944653	0.9723	0	0	0	0.943848	0	0	0.984647	0.991787	0.91647	0.90466	0	0	0	0.976702	0.991357	0.925166	0.775714	0	0.915557	0.966717	0
ITFG2	0.931769	0.874114	0.937836	0.962422	0.941808	0.918456	0.897305	0.928441	0	0	0	0.961617	0	0	0.930857	0.93703	0.964784	0.957644	0	0	0	0.949002	0.906861	0.937997	0.879858	0	0.961885	0.943419	0
RPA1	0.642903	0.750537	0.652351	0.631683	0.742109	0.726165	0.677743	0.718166	0	0	0	0.586912	0	0	0.579987	0.718327	0.614666	0.665933	0	0	0	0.653264	0.732016	0.489049	0.476272	0	0.51326	0.570324	0
SF3B2	0.813023	0.886783	0.770024	0.737385	0.795201	0.83965	0.773996	0.822364	0	0	0	0.8207	0	0	0.729386	0.810715	0.74431	0.879268	0	0	0	0.789242	0.783981	0.656485	0.756603	0	0.658686	0.754187	0
FUS	0.874919	0.915665	0.873416	0.926723	0.817533	0.895373	0.902566	0.899077	0	0	0	0.681877	0	0	0.945888	0.864935	0.812809	0.841475	0	0	0	0.957752	0.911424	0.602534	0.744095	0	0.70088	0.959631	0
PPP1CC	0.773835	0.765944	0.869605	0.46049	0.831437	0.724769	0.860425	0.828162	0	0	0	0.778452	0	0	0.797187	0.717629	0.879268	0.745705	0	0	0	0.820593	0.654606	0.790745	0.252094	0	0.782478	0.764602	0
GCN1L1	0.94154	0.91604	0.935796	0.934937	0.928763	0.921677	0.936332	0.964247	0	0	0	0.920067	0	0	0.957322	0.923878	0.955175	0.915718	0	0	0	0.952222	0.923556	0.936869	0.6895	0	0.901063	0.956517	0
CSTF2	0.469401	0.670174	0.600655	0.396124	0.579021	0.593569	0.71516	0.671409	0	0	0	0.189553	0	0	0.585731	0.423985	0.540691	0.583101	0	0	0	0.639467	0.595179	0.440359	0.586375	0	0.652029	0.570539	0
PGP	0.993826	0.978366	0.959953	0.97595	0.980352	0.977346	0.979117	0.99023	0	0	0	0.997101	0	0	0.912766	0.992109	0.997316	0.983412	0	0	0	0.962422	0.988029	0.979064	0.969723	0	0.994256	0.982822	0
MTA2	0.986257	0.9949	0.992377	0.978795	0.993236	0.993397	0.993075	0.99431	0	0	0	0.978259	0	0	0.982553	0.988029	0.98615	0.990283	0	0	0	0.990122	0.993719	0.978581	0.961885	0	0.978151	0.985667	0
PPP2R5D	0.706517	0.649506	0.670764	0.756925	0.725038	0.800032	0.6691	0.681984	0	0	0	0.664484	0	0	0.738136	0.755744	0.6946	0.7019	0	0	0	0.751074	0.793215	0.620464	0.221495	0	0.561198	0.761434	0
PIGW	0.827947	0.95598	0.951417	0.699592	0.91196	0.834711	0.89403	0.917758	0	0	0	0.693687	0	0	0.874651	0.78425	0.836214	0.888501	0	0	0	0.90976	0.834711	0.800998	0.630127	0	0.835946	0.824458	0
MXD3	0.942721	0.896822	0.919154	0.945458	0.928978	0.913786	0.909276	0.928334	0	0	0	0.957537	0	0	0.930803	0.944922	0.946478	0.956893	0	0	0	0.941379	0.893762	0.931018	0.992699	0	0.987599	0.935312	0
HN1	0.986526	0.984539	0.992484	0.989961	0.991679	0.981802	0.980621	0.969401	0	0	0	0.987868	0	0	0.990713	0.988995	0.984969	0.99286	0	0	0	0.983519	0.973749	0.991303	0.94986	0	0.995222	0.985828	0
ISG20L2	0.979064	0.989478	0.986901	0.985291	0.985291	0.98615	0.991411	0.993612	0	0	0	0.937943	0	0	0.991679	0.967522	0.975252	0.979386	0	0	0	0.992055	0.989425	0.955658	0.77362	0	0.908042	0.990069	0
CHTF18	0.62916	0.593623	0.644943	0.806743	0.673234	0.685098	0.763421	0.695351	0	0	0	0.890971	0	0	0.685581	0.63571	0.799549	0.830631	0	0	0	0.726487	0.544396	0.63571	0.383992	0	0.410726	0.687782	0
ZW10	0.777754	0.822149	0.841314	0.714033	0.849796	0.841046	0.817909	0.753114	0	0	0	0.773942	0	0	0.868639	0.765944	0.787793	0.781082	0	0	0	0.801106	0.813614	0.897788	0.37712	0	0.761273	0.724608	0
PTGES3	0.982285	0.984593	0.988673	0.977131	0.979332	0.98572	0.985881	0.985935	0	0	0	0.968005	0	0	0.987599	0.979386	0.988082	0.973642	0	0	0	0.99082	0.988512	0.976863	0.747477	0	0.95233	0.987707	0
SNRPG	0.953833	0.932414	0.952545	0.934454	0.949914	0.932789	0.937836	0.962798	0	0	0	0.964677	0	0	0.947069	0.937997	0.96516	0.946962	0	0	0	0.96677	0.914484	0.818123	0.650902	0	0.932038	0.967361	0
PNO1	0.858707	0.91341	0.934668	0.900204	0.867511	0.88265	0.90321	0.909384	0	0	0	0.822579	0	0	0.946425	0.804327	0.886515	0.921838	0	0	0	0.956517	0.860801	0.755046	0.857258	0	0.85146	0.942506	0
TARS	0.838362	0.760575	0.785753	0.900848	0.736901	0.809534	0.75365	0.661155	0	0	0	0.729117	0	0	0.849205	0.894621	0.622074	0.694975	0	0	0	0.848722	0.834121	0.686386	0.715858	0	0.646929	0.852588	0
TNFAIP8L1	0.964999	0.982929	0.990444	0.987438	0.990498	0.97944	0.982661	0.956678	0	0	0	0.953403	0	0	0.990337	0.97332	0.946103	0.987921	0	0	0	0.975252	0.973534	0.98878	0.636247	0	0.96881	0.974393	0
AGPS	0.659276	0.655626	0.796597	0.440842	0.7602	0.771258	0.633992	0.749195	0	0	0	0.650204	0	0	0.797026	0.696908	0.747584	0.61268	0	0	0	0.721226	0.727346	0.658793	0.470958	0	0.718703	0.627926	0
PTTG3P	0.694546	0.68338	0.71151	0.501503	0.69111	0.763743	0.535216	0.745008	0	0	0	0.599796	0	0	0.686923	0.751825	0.728151	0.533015	0	0	0	0.671623	0.812326	0.486526	0.140326	0	0.328967	0.708396	0
TRIM59	0.929354	0.824726	0.955121	0.986257	0.959309	0.828484	0.891668	0.735989	0	0	0	0.962637	0	0	0.967898	0.903962	0.947284	0.963281	0	0	0	0.929783	0.773728	0.992807	0.695083	0	0.979117	0.955819	0
CLPB	0.856292	0.85656	0.762293	0.877282	0.853983	0.940681	0.9016	0.859352	0	0	0	0.884851	0	0	0.810017	0.880664	0.825263	0.902137	0	0	0	0.780653	0.923073	0.840133	0.879053	0	0.819143	0.820754	0
ANAPC7	0.613968	0.729332	0.596629	0.537632	0.570432	0.563775	0.568714	0.688319	0	0	0	0.503758	0	0	0.653908	0.574941	0.692076	0.580256	0	0	0	0.715536	0.602856	0.62245	0.706624	0	0.693687	0.678119	0
GLE1	0.800086	0.705336	0.864666	0.855325	0.852373	0.812433	0.696478	0.518413	0	0	0	0.812057	0	0	0.834819	0.863753	0.755744	0.835033	0	0	0	0.639736	0.798314	0.927743	0.449914	0	0.879912	0.77507	0
C12orf4	0.923663	0.838737	0.885388	0.881737	0.903157	0.865364	0.82333	0.839596	0	0	0	0.916094	0	0	0.899936	0.923556	0.9016	0.84432	0	0	0	0.896446	0.854735	0.916309	0.750966	0	0.923126	0.886193	0
SMC3	0.919691	0.982983	0.964569	0.9672	0.969669	0.961993	0.946371	0.969079	0	0	0	0.893011	0	0	0.973266	0.896607	0.914054	0.963764	0	0	0	0.980084	0.949055	0.953189	0.976863	0	0.93848	0.95088	0
CACYBP	0.861767	0.9191	0.944009	0.967307	0.957054	0.91545	0.950344	0.931447	0	0	0	0.891991	0	0	0.9395	0.846253	0.908203	0.95598	0	0	0	0.966717	0.867565	0.864559	0.941754	0	0.920925	0.943955	0
WEE1	0.995115	0.993826	0.986526	0.997262	0.99125	0.994846	0.982553	0.991196	0	0	0	0.996296	0	0	0.995974	0.995061	0.99184	0.993343	0	0	0	0.997047	0.99184	0.985345	0.988244	0	0.983036	0.995813	0
TPT1	0.763528	0.836107	0.883133	0.512347	0.807279	0.742699	0.849152	0.793429	0	0	0	0.706732	0	0	0.802931	0.738619	0.709362	0.863163	0	0	0	0.780814	0.636998	0.677797	0.860371	0	0.875295	0.649238	0
PPIL1	0.991679	0.973857	0.969132	0.992431	0.980943	0.98105	0.966502	0.985023	0	0	0	0.995491	0	0	0.986848	0.990767	0.99388	0.982768	0	0	0	0.990874	0.976058	0.985184	0.976648	0	0.985291	0.989317	0
CDK16	0.667329	0.843247	0.846575	0.642742	0.818714	0.763367	0.831329	0.731479	0	0	0	0.481855	0	0	0.756657	0.630395	0.705443	0.796167	0	0	0	0.772278	0.782854	0.716341	0.633992	0	0.794879	0.763689	0
MRPL3	0.92157	0.833208	0.881308	0.936708	0.899023	0.86429	0.809051	0.871323	0	0	0	0.950075	0	0	0.905626	0.917436	0.933272	0.908203	0	0	0	0.921194	0.840831	0.909169	0.588952	0	0.888233	0.922804	0
CDKN2D	0.984915	0.958611	0.991089	0.990283	0.991303	0.975896	0.954853	0.92828	0	0	0	0.987009	0	0	0.985774	0.987116	0.977078	0.985076	0	0	0	0.96414	0.973212	0.996725	0.943204	0	0.994954	0.979976	0
ZMYND19	0.637213	0.657129	0.60248	0.818821	0.590509	0.664806	0.610855	0.747155	0	0	0	0.74592	0	0	0.694063	0.615471	0.756442	0.759609	0	0	0	0.70029	0.677851	0.688533	0.560554	0	0.513099	0.744202	0
NRAS	0.677582	0.702115	0.839757	0.607848	0.765246	0.628624	0.709148	0.736579	0	0	0	0.514065	0	0	0.737599	0.657612	0.704209	0.678709	0	0	0	0.733788	0.625134	0.534625	0.619659	0	0.723964	0.72493	0
FTSJ2	0.626906	0.657773	0.671462	0.699431	0.675059	0.73046	0.737385	0.732822	0	0	0	0.598883	0	0	0.714033	0.539349	0.648003	0.702706	0	0	0	0.65364	0.73207	0.743236	0.697659	0	0.62959	0.681072	0
MDH2	0.923502	0.816728	0.826283	0.971119	0.810876	0.882167	0.825424	0.902942	0	0	0	0.980191	0	0	0.921945	0.919208	0.969669	0.950129	0	0	0	0.945512	0.841583	0.905089	0.895426	0	0.882113	0.959684	0
HEATR2	0.600977	0.544127	0.57435	0.834872	0.57784	0.676562	0.408847	0.673073	0	0	0	0.734593	0	0	0.68295	0.630127	0.770721	0.654713	0	0	0	0.64956	0.754456	0.746564	0.5707	0	0.52158	0.726809	0
CCT4	0.967683	0.961939	0.953135	0.937889	0.949055	0.959577	0.942613	0.94884	0	0	0	0.956785	0	0	0.95743	0.966341	0.95947	0.93542	0	0	0	0.962368	0.961456	0.966448	0.924361	0	0.962744	0.95496	0
NIF3L1	0.963979	0.981479	0.975467	0.968005	0.974018	0.973105	0.956463	0.971817	0	0	0	0.960543	0	0	0.969669	0.974823	0.973212	0.974501	0	0	0	0.984325	0.971602	0.935796	0.920657	0	0.975682	0.974071	0
EPT1	0.751235	0.655304	0.700236	0.884099	0.779794	0.800462	0.713388	0.760575	0	0	0	0.846307	0	0	0.660618	0.78382	0.777056	0.885549	0	0	0	0.68134	0.734539	0.643494	0.896393	0	0.651117	0.760898	0
ZBTB2	0.726916	0.813077	0.831651	0.851621	0.815171	0.779472	0.777808	0.741572	0	0	0	0.76632	0	0	0.817157	0.765461	0.813882	0.810286	0	0	0	0.78017	0.819197	0.855916	0.267017	0	0.701095	0.829075	0
RPN2	0.743719	0.684292	0.862626	0.700021	0.828162	0.748926	0.823545	0.7602	0	0	0	0.590455	0	0	0.795523	0.658149	0.728634	0.646554	0	0	0	0.694385	0.80014	0.830148	0.669583	0	0.578752	0.762401	0
UBA2	0.568875	0.6312	0.791121	0.520829	0.815332	0.813882	0.897949	0.640112	0	0	0	0.497906	0	0	0.591368	0.647359	0.615149	0.726326	0	0	0	0.592119	0.82435	0.53951	0.458879	0	0.729279	0.590348	0
C17orf75	0.975521	0.969669	0.977292	0.95131	0.97493	0.975252	0.966234	0.969723	0	0	0	0.97595	0	0	0.971602	0.978581	0.974984	0.965267	0	0	0	0.976487	0.973803	0.965321	0.856453	0	0.973588	0.960543	0
CNOT3	0.981855	0.978205	0.975735	0.94213	0.991787	0.989586	0.976219	0.985345	0	0	0	0.990928	0	0	0.94825	0.988566	0.983627	0.976433	0	0	0	0.97026	0.981426	0.928871	0.983949	0	0.980245	0.959309	0
E2F1	0.676025	0.513313	0.625993	0.417221	0.582886	0.585839	0.628516	0.573277	0	0	0	0.774104	0	0	0.51224	0.662175	0.611177	0.534088	0	0	0	0.486955	0.601943	0.604037	0.84577	0	0.759663	0.491572	0
SCARNA12	0.951364	0.958181	0.947337	0.942184	0.963711	0.966502	0.962476	0.961993	0	0	0	0.966663	0	0	0.904928	0.958342	0.960114	0.968757	0	0	0	0.954477	0.954907	0.855111	0.983358	0	0.961563	0.952813	0
SLC5A6	0.716073	0.85817	0.769433	0.689178	0.785699	0.818338	0.814258	0.835033	0	0	0	0.507355	0	0	0.805239	0.693955	0.761381	0.709094	0	0	0	0.796489	0.859835	0.772278	0.441164	0	0.524909	0.765407	0
DCAF7	0.868531	0.923449	0.944975	0.924844	0.95335	0.910189	0.892366	0.896661	0	0	0	0.908203	0	0	0.910941	0.868155	0.888984	0.962691	0	0	0	0.906592	0.881845	0.932467	0.72493	0	0.88775	0.856721	0
MTHFD1L	0.769916	0.653854	0.67157	0.689017	0.607258	0.625403	0.756925	0.709684	0	0	0	0.692237	0	0	0.795899	0.619175	0.694868	0.503597	0	0	0	0.663034	0.712959	0.854359	0.813936	0	0.798959	0.778667	0
UTP6	0.75161	0.730191	0.730728	0.692935	0.784518	0.656592	0.681662	0.794825	0	0	0	0.714677	0	0	0.665826	0.695029	0.822847	0.609459	0	0	0	0.720152	0.705873	0.781887	0.873738	0	0.897466	0.7274	0
APITD1	0.779203	0.882972	0.792839	0.794396	0.821881	0.853822	0.872128	0.834013	0	0	0	0.699431	0	0	0.822149	0.769272	0.75714	0.817103	0	0	0	0.79359	0.882703	0.873792	0.962154	0	0.842119	0.735935	0
PSAT1	0.793053	0.752899	0.596414	0.839113	0.643708	0.747906	0.682253	0.659169	0	0	0	0.712744	0	0	0.80277	0.811735	0.668027	0.644192	0	0	0	0.788437	0.761542	0.738082	0.321559	0	0.515139	0.801374	0
TXNIP	0.981211	0.988888	0.996779	0.99737	0.996081	0.985989	0.977936	0.976433	0	0	0	0.98717	0	0	0.99388	0.982446	0.977024	0.998175	0	0	0	0.990283	0.980996	0.99286	0.996403	0	0.996135	0.990874	0
PDIK1L	0.837234	0.90933	0.873202	0.824136	0.813507	0.791389	0.923932	0.896446	0	0	0	0.782371	0	0	0.894353	0.781351	0.817801	0.877067	0	0	0	0.855433	0.80175	0.935903	0.723105	0	0.813238	0.813721	0
DIAPH1	0.77668	0.809051	0.695995	0.818445	0.82376	0.825263	0.86472	0.75263	0	0	0	0.729815	0	0	0.751557	0.768467	0.68542	0.772332	0	0	0	0.705551	0.842227	0.863646	0.916524	0	0.802502	0.686654	0
TXNRD1	0.949646	0.862036	0.910565	0.97901	0.879482	0.913464	0.796919	0.932521	0	0	0	0.958611	0	0	0.942184	0.951041	0.905894	0.934668	0	0	0	0.905841	0.952222	0.922268	0.930266	0	0.831812	0.959953	0
GPN3	0.986579	0.951471	0.945727	0.975789	0.950934	0.978903	0.980782	0.9621	0	0	0	0.991303	0	0	0.969079	0.986472	0.987599	0.980728	0	0	0	0.97493	0.976433	0.982446	0.968005	0	0.992968	0.975145	0
TIMM8A	0.658471	0.647949	0.687299	0.662873	0.637105	0.582295	0.753436	0.695029	0	0	0	0.438104	0	0	0.751772	0.586	0.708289	0.594857	0	0	0	0.705229	0.652727	0.757247	0.488351	0	0.734432	0.724554	0
ZC3HC1	0.978044	0.946639	0.95845	0.964731	0.959845	0.960812	0.924952	0.947445	0	0	0	0.972837	0	0	0.966609	0.979332	0.952867	0.928495	0	0	0	0.963764	0.9621	0.969562	0.984861	0	0.97128	0.962422	0
PWP1	0.858385	0.891991	0.938802	0.86327	0.919959	0.899291	0.886944	0.789886	0	0	0	0.823438	0	0	0.91808	0.868102	0.783498	0.855003	0	0	0	0.892688	0.878248	0.91443	0.815171	0	0.848991	0.829611	0
SKP2	0.68499	0.379482	0.601568	0.437352	0.740176	0.532961	0.510146	0.514441	0	0	0	0.797402	0	0	0.198787	0.774157	0.71881	0.402351	0	0	0	0.367404	0.486687	0.287202	0.568553	0	0.683917	0.46822	0
E2F4	0.760307	0.897305	0.913839	0.743397	0.854305	0.834282	0.905465	0.898164	0	0	0	0.500107	0	0	0.84738	0.699914	0.794557	0.832993	0	0	0	0.868048	0.861875	0.650633	0.45496	0	0.673556	0.859996	0
NUP54	0.823062	0.807226	0.789027	0.799549	0.704209	0.681286	0.733573	0.75569	0	0	0	0.748282	0	0	0.774211	0.784035	0.820056	0.683111	0	0	0	0.84475	0.773245	0.814741	0.70598	0	0.793805	0.845287	0
CCDC137	0.82843	0.853876	0.847112	0.732446	0.860157	0.845716	0.88673	0.865901	0	0	0	0.774855	0	0	0.854466	0.778989	0.854842	0.839865	0	0	0	0.853446	0.799871	0.844642	0.360318	0	0.682736	0.833154	0
GATAD2A	0.718005	0.707	0.812379	0.647735	0.765031	0.702652	0.856506	0.749571	0	0	0	0.531297	0	0	0.780331	0.632167	0.70292	0.76997	0	0	0	0.701793	0.651009	0.706195	0.897735	0	0.808836	0.761488	0
MRPL11	0.916899	0.927099	0.913786	0.949109	0.894406	0.896876	0.935903	0.931501	0	0	0	0.95598	0	0	0.926133	0.879751	0.923341	0.97332	0	0	0	0.908632	0.891132	0.977883	0.970904	0	0.965214	0.888501	0
PAK4	0.982768	0.963227	0.987814	0.99023	0.986204	0.97332	0.950719	0.945351	0	0	0	0.986794	0	0	0.986955	0.982983	0.982177	0.984486	0	0	0	0.972783	0.97391	0.993773	0.98513	0	0.99431	0.98572	0
NOL10	0.632006	0.652834	0.663732	0.512186	0.683272	0.754617	0.623846	0.621967	0	0	0	0.561198	0	0	0.569197	0.703726	0.609781	0.651009	0	0	0	0.581544	0.760468	0.514226	0.672482	0	0.589543	0.566083	0
YPEL5	0.726272	0.898862	0.916899	0.670764	0.888823	0.783176	0.960919	0.873309	0	0	0	0.698679	0	0	0.872611	0.66502	0.774855	0.875725	0	0	0	0.868424	0.696478	0.814849	0.825102	0	0.852588	0.678226	0
GTF3C5	0.983144	0.965053	0.978527	0.976272	0.983949	0.980621	0.970421	0.98003	0	0	0	0.985667	0	0	0.981479	0.980728	0.981426	0.975735	0	0	0	0.979493	0.973051	0.981104	0.966234	0	0.983197	0.969401	0
CENPP	0.959148	0.932253	0.925327	0.940627	0.894245	0.927421	0.889736	0.928709	0	0	0	0.915289	0	0	0.945136	0.948572	0.946425	0.86429	0	0	0	0.952008	0.960006	0.930642	0.832188	0	0.866169	0.972729	0
HNRNPA0	0.770614	0.659921	0.820968	0.820968	0.713442	0.704907	0.694438	0.654123	0	0	0	0.645158	0	0	0.894997	0.745866	0.72799	0.698035	0	0	0	0.820163	0.701149	0.881952	0.650687	0	0.689768	0.787363	0
ITGB3BP	0.923073	0.842173	0.888394	0.885602	0.903371	0.860747	0.818553	0.845072	0	0	0	0.911263	0	0	0.906431	0.920764	0.904606	0.842495	0	0	0	0.90423	0.850709	0.911155	0.739586	0	0.921945	0.89505	0
WDR4	0.968596	0.98776	0.984486	0.941003	0.945566	0.951847	0.992109	0.988834	0	0	0	0.913786	0	0	0.985613	0.93746	0.987653	0.963657	0	0	0	0.993343	0.966287	0.90262	0.647037	0	0.950183	0.991303	0
CTCF	0.858439	0.915342	0.912122	0.781136	0.887696	0.916094	0.935957	0.859029	0	0	0	0.849528	0	0	0.915772	0.85656	0.826551	0.883938	0	0	0	0.878248	0.892957	0.916899	0.766481	0	0.74082	0.770185	0
C19orf48	0.83047	0.693687	0.582779	0.737492	0.657666	0.772654	0.620732	0.73615	0	0	0	0.839543	0	0	0.718274	0.839006	0.842817	0.549656	0	0	0	0.805078	0.793322	0.58702	0.691647	0	0.845877	0.861606	0
HNRNPAB	0.712154	0.786934	0.816083	0.694331	0.723212	0.63673	0.770668	0.738673	0	0	0	0.574458	0	0	0.752362	0.593408	0.66851	0.677689	0	0	0	0.745008	0.725682	0.776143	0.455766	0	0.556259	0.748067	0
PDIA4	0.83863	0.931716	0.886569	0.908364	0.923932	0.901063	0.906431	0.912497	0	0	0	0.860962	0	0	0.815385	0.856667	0.877067	0.946317	0	0	0	0.875456	0.912497	0.901814	0.378087	0	0.769433	0.832993	0
CBX7	0.80073	0.781941	0.828806	0.4847	0.719455	0.764548	0.682843	0.792946	0	0	0	0.680159	0	0	0.747477	0.791175	0.751288	0.679193	0	0	0	0.730728	0.82478	0.522064	0.356614	0	0.561467	0.787202	0
TAF6	0.978366	0.991733	0.980406	0.907075	0.97697	0.985345	0.992431	0.993129	0	0	0	0.909169	0	0	0.966341	0.966932	0.985291	0.965106	0	0	0	0.97901	0.991196	0.922482	0.944063	0	0.962046	0.984003	0
CCDC86	0.81866	0.851836	0.848293	0.841314	0.840885	0.872611	0.845018	0.836429	0	0	0	0.868853	0	0	0.872074	0.818606	0.847488	0.894084	0	0	0	0.848239	0.821935	0.867619	0.733197	0	0.809695	0.792517	0
CBX5	0.915235	0.941754	0.916416	0.993719	0.960382	0.955766	0.9519	0.951793	0	0	0	0.926079	0	0	0.965858	0.93848	0.872826	0.968059	0	0	0	0.972461	0.943633	0.919744	0.769594	0	0.812433	0.955712	0
ERGIC2	0.609029	0.66953	0.773674	0.761971	0.83047	0.736901	0.689339	0.697874	0	0	0	0.819787	0	0	0.631361	0.74227	0.704155	0.809588	0	0	0	0.67522	0.606667	0.600601	0.820163	0	0.739854	0.471441	0
ABHD14B	0.888877	0.888394	0.85597	0.903801	0.846253	0.875242	0.891722	0.830953	0	0	0	0.817211	0	0	0.904069	0.879697	0.806689	0.864129	0	0	0	0.885227	0.888984	0.915665	0.823921	0	0.877604	0.864881	0
BOLA3	0.926401	0.923932	0.874651	0.856667	0.857687	0.89038	0.912444	0.893064	0	0	0	0.89242	0	0	0.881952	0.92012	0.92624	0.864398	0	0	0	0.864237	0.936171	0.945405	0.927045	0	0.948733	0.909169	0
XPOT	0.707967	0.784357	0.717361	0.385924	0.622396	0.689822	0.616062	0.713227	0	0	0	0.607097	0	0	0.593945	0.771956	0.627872	0.644889	0	0	0	0.658632	0.738834	0.414108	0.118692	0	0.289403	0.600387	0
CCT8	0.923395	0.92012	0.939339	0.911102	0.949646	0.905465	0.898808	0.941701	0	0	0	0.942237	0	0	0.90262	0.921677	0.960543	0.948035	0	0	0	0.923502	0.89344	0.947176	0.965858	0	0.980513	0.902137	0
XPO6	0.767286	0.847166	0.928119	0.794181	0.869712	0.847595	0.860533	0.9191	0	0	0	0.693633	0	0	0.923449	0.66545	0.894621	0.894943	0	0	0	0.907183	0.799495	0.764226	0.922321	0	0.945834	0.897574	0
GEN1	0.706356	0.730137	0.585355	0.562755	0.579772	0.628301	0.463227	0.637374	0	0	0	0.660994	0	0	0.647896	0.711885	0.61778	0.542678	0	0	0	0.633884	0.6844	0.713925	0.149238	0	0.332457	0.61735	0
ZNF282	0.847112	0.806689	0.866974	0.788383	0.86021	0.893977	0.883187	0.849098	0	0	0	0.816781	0	0	0.903962	0.857526	0.864398	0.763743	0	0	0	0.837449	0.905304	0.909813	0.889145	0	0.865793	0.803092	0
NONO	0.602373	0.56662	0.601943	0.706678	0.521688	0.583799	0.476433	0.626852	0	0	0	0.302824	0	0	0.75773	0.583262	0.610533	0.412497	0	0	0	0.745866	0.628033	0.412444	0.0628087	0	0.242431	0.788598	0
HNRNPK	0.877711	0.968435	0.948304	0.9723	0.94986	0.948626	0.924146	0.909652	0	0	0	0.873738	0	0	0.958342	0.897144	0.906377	0.975252	0	0	0	0.918134	0.937889	0.980191	0.746189	0	0.952008	0.944277	0
ZNF846	0.907505	0.846146	0.854413	0.786021	0.886676	0.842495	0.806581	0.857043	0	0	0	0.903479	0	0	0.812164	0.906324	0.887159	0.829504	0	0	0	0.792624	0.867082	0.930052	0.568875	0	0.89505	0.79869	0
TXNDC15	0.923556	0.932843	0.937943	0.843354	0.92055	0.921248	0.859888	0.953135	0	0	0	0.859029	0	0	0.924522	0.909652	0.921033	0.874812	0	0	0	0.900472	0.934937	0.902942	0.696103	0	0.820646	0.910565	0
NUP88	0.869122	0.938533	0.948894	0.844911	0.938587	0.898969	0.939339	0.957698	0	0	0	0.673932	0	0	0.913786	0.791711	0.902083	0.8105	0	0	0	0.907881	0.958718	0.90874	0.625832	0	0.852373	0.913517	0
NOP58	0.781512	0.779472	0.675113	0.930481	0.681286	0.804166	0.708128	0.732285	0	0	0	0.774318	0	0	0.837771	0.812057	0.750644	0.819197	0	0	0	0.824297	0.838791	0.847488	0.6137	0	0.576283	0.826659	0
SLC20A1	0.722998	0.665772	0.699914	0.686601	0.636783	0.647251	0.660404	0.717415	0	0	0	0.630932	0	0	0.754026	0.640058	0.726487	0.617619	0	0	0	0.687782	0.699592	0.744202	0.859996	0	0.671838	0.767501	0
RPAP3	0.592388	0.696747	0.523459	0.678656	0.591475	0.653693	0.710329	0.703135	0	0	0	0.631254	0	0	0.638555	0.62959	0.694492	0.601084	0	0	0	0.680052	0.673663	0.620303	0.598508	0	0.602158	0.668456	0
NRD1	0.934776	0.848722	0.895319	0.898755	0.897949	0.852802	0.809158	0.833691	0	0	0	0.91808	0	0	0.914108	0.931769	0.902995	0.809427	0	0	0	0.894567	0.852534	0.943472	0.397842	0	0.823062	0.888179	0
NACC1	0.710758	0.629107	0.757247	0.627604	0.718059	0.728903	0.782693	0.674844	0	0	0	0.755476	0	0	0.802502	0.73105	0.69256	0.759394	0	0	0	0.702813	0.645373	0.769218	0.610425	0	0.785967	0.58965	0
HMGA1	0.74694	0.554703	0.547241	0.831705	0.474554	0.625939	0.525285	0.512669	0	0	0	0.62653	0	0	0.768843	0.783927	0.501879	0.458128	0	0	0	0.625295	0.721817	0.826927	0.442506	0	0.47901	0.676992	0
HIST1H1B	0.995705	0.990928	0.966556	0.996457	0.975199	0.996027	0.969723	0.991303	0	0	0	0.988727	0	0	0.995115	0.997262	0.984486	0.963335	0	0	0	0.995491	0.997155	0.97391	0.918886	0	0.961671	0.99635	0
HNRNPU	0.589489	0.743612	0.803038	0.53892	0.78076	0.708181	0.716234	0.800086	0	0	0	0.31399	0	0	0.701471	0.558729	0.676294	0.599044	0	0	0	0.727024	0.757086	0.482285	0.297939	0	0.424576	0.704101	0
RNPS1	0.914698	0.655519	0.766158	0.787793	0.832027	0.817694	0.843784	0.812487	0	0	0	0.932843	0	0	0.659008	0.913839	0.940573	0.744739	0	0	0	0.699324	0.868692	0.854896	0.800462	0	0.925059	0.834604	0
PNPT1	0.88877	0.75	0.664215	0.911585	0.677636	0.795845	0.713174	0.784196	0	0	0	0.918134	0	0	0.808192	0.889253	0.903264	0.795952	0	0	0	0.856667	0.832242	0.782317	0.663517	0	0.797509	0.912283	0
TSN	0.856345	0.893977	0.851675	0.949646	0.862519	0.921033	0.824082	0.853124	0	0	0	0.904606	0	0	0.923019	0.898003	0.871054	0.923234	0	0	0	0.923073	0.899023	0.873846	0.856721	0	0.843086	0.883616	0
SPATA5	0.882059	0.84577	0.892796	0.946747	0.898271	0.8688	0.798905	0.834765	0	0	0	0.914215	0	0	0.922482	0.871376	0.836536	0.917812	0	0	0	0.900097	0.835946	0.893869	0.844052	0	0.84942	0.88426	0
ISY1	0.960436	0.930964	0.940144	0.960543	0.941701	0.946425	0.912014	0.949485	0	0	0	0.973373	0	0	0.944224	0.969186	0.96049	0.959255	0	0	0	0.965053	0.926401	0.863968	0.533766	0	0.886354	0.961349	0
CCDC15	0.70496	0.64607	0.703565	0.436225	0.668725	0.740767	0.657344	0.623792	0	0	0	0.618155	0	0	0.570807	0.776304	0.626906	0.646446	0	0	0	0.5605	0.748067	0.427314	0.547133	0	0.64183	0.587932	0
TTLL4	0.850011	0.871806	0.837181	0.759287	0.842656	0.902351	0.859029	0.858063	0	0	0	0.790316	0	0	0.814204	0.882865	0.836697	0.868853	0	0	0	0.801428	0.891346	0.774372	0.919583	0	0.903532	0.810661	0
DOT1L	0.731318	0.76632	0.686762	0.423395	0.66035	0.737814	0.712637	0.71414	0	0	0	0.709416	0	0	0.571398	0.772761	0.62084	0.696425	0	0	0	0.632328	0.730996	0.431125	0.906592	0	0.701417	0.606345	0
GART	0.660726	0.707161	0.586	0.747423	0.682736	0.795469	0.69519	0.656807	0	0	0	0.587342	0	0	0.70802	0.751342	0.619605	0.593569	0	0	0	0.768467	0.797563	0.529848	0.280814	0	0.333047	0.740122	0
POP7	0.826337	0.770024	0.755046	0.89242	0.846843	0.888072	0.948089	0.817372	0	0	0	0.841207	0	0	0.829558	0.831651	0.857956	0.912336	0	0	0	0.778344	0.82886	0.89446	0.804971	0	0.863378	0.81152	0
ACAT2	0.617135	0.737438	0.627443	0.748819	0.783713	0.681394	0.759233	0.611391	0	0	0	0.680105	0	0	0.531887	0.674952	0.535914	0.697982	0	0	0	0.709631	0.669744	0.489263	0.29155	0	0.373148	0.537363	0
GNPNAT1	0.711563	0.672858	0.825048	0.48674	0.753114	0.701256	0.601245	0.673234	0	0	0	0.68499	0	0	0.784088	0.637213	0.713013	0.757247	0	0	0	0.724018	0.62041	0.693257	0.156968	0	0.495491	0.669798	0
SF1	0.713496	0.846414	0.740713	0.820163	0.821452	0.838898	0.676186	0.845394	0	0	0	0.759233	0	0	0.691164	0.773674	0.786397	0.828591	0	0	0	0.788168	0.849313	0.540423	0.687084	0	0.488029	0.75365	0
PSMB2	0.515139	0.712422	0.662658	0.415611	0.620142	0.628999	0.740176	0.717629	0	0	0	0.219294	0	0	0.6261	0.451632	0.583906	0.62959	0	0	0	0.679837	0.621967	0.439017	0.527002	0	0.514494	0.63528	0
G2E3	0.925274	0.831222	0.902727	0.92361	0.878999	0.882489	0.876959	0.856828	0	0	0	0.949485	0	0	0.916953	0.927582	0.937943	0.88571	0	0	0	0.916416	0.862734	0.924952	0.666524	0	0.89344	0.925811	0
H2AFZ	0.587395	0.502791	0.515031	0.763904	0.523674	0.586429	0.509931	0.537578	0	0	0	0.318177	0	0	0.739317	0.572418	0.538329	0.484003	0	0	0	0.695512	0.564473	0.550247	0.324887	0	0.315117	0.741303	0
MRPS23	0.986472	0.938909	0.963925	0.982714	0.962476	0.966932	0.920281	0.969884	0	0	0	0.987546	0	0	0.980084	0.971226	0.973803	0.957376	0	0	0	0.963335	0.978581	0.991572	0.996511	0	0.980567	0.976863	0
VANGL1	0.973857	0.933595	0.964462	0.987116	0.950773	0.952867	0.936386	0.906914	0	0	0	0.983036	0	0	0.984271	0.976004	0.976541	0.970528	0	0	0	0.95845	0.943419	0.991357	0.671033	0	0.974984	0.978849	0
LOC148709	0.690627	0.809856	0.762132	0.816942	0.728366	0.738834	0.841046	0.842495	0	0	0	0.763689	0	0	0.745759	0.595877	0.833423	0.894406	0	0	0	0.84577	0.730298	0.554005	0.535162	0	0.650848	0.861069	0
TAF11	0.83294	0.833745	0.688963	0.803414	0.729332	0.799603	0.853715	0.800837	0	0	0	0.891132	0	0	0.65364	0.815332	0.885441	0.847058	0	0	0	0.796919	0.8258	0.818982	0.656216	0	0.791819	0.825263	0
TPM3	0.8688	0.867511	0.783927	0.659974	0.80218	0.814634	0.842978	0.777163	0	0	0	0.865579	0	0	0.662068	0.875456	0.866921	0.81764	0	0	0	0.815439	0.835463	0.627067	0.829772	0	0.902781	0.831437	0
NME1	0.960221	0.944009	0.952813	0.955014	0.953189	0.947391	0.935098	0.965321	0	0	0	0.961134	0	0	0.958557	0.954692	0.967629	0.952545	0	0	0	0.967415	0.941003	0.939553	0.968059	0	0.981372	0.965375	0
NUDT15	0.966609	0.891883	0.92012	0.932843	0.962691	0.910028	0.846468	0.952115	0	0	0	0.984003	0	0	0.837073	0.97026	0.984164	0.89854	0	0	0	0.890273	0.940627	0.912873	0.868209	0	0.969079	0.95029	0
PSMC2	0.991464	0.986633	0.991518	0.934024	0.992538	0.988297	0.987546	0.989049	0	0	0	0.989532	0	0	0.98309	0.990874	0.994256	0.971709	0	0	0	0.988673	0.984593	0.983358	0.639414	0	0.980943	0.979493	0
ZNF473	0.754885	0.796435	0.822633	0.761166	0.836644	0.858224	0.689231	0.819251	0	0	0	0.762938	0	0	0.873953	0.757891	0.782102	0.782478	0	0	0	0.812862	0.81152	0.864344	0.472514	0	0.625242	0.716556	0
ECE2	0.959523	0.987224	0.939607	0.908256	0.970421	0.974447	0.926723	0.977936	0	0	0	0.914591	0	0	0.890112	0.978473	0.930749	0.932467	0	0	0	0.963549	0.982124	0.756281	0.832027	0	0.925596	0.943848	0
TFRC	0.847058	0.898701	0.832886	0.90219	0.870088	0.898164	0.801535	0.877228	0	0	0	0.747262	0	0	0.874061	0.860962	0.816835	0.84577	0	0	0	0.91035	0.899667	0.549173	0.956302	0	0.845233	0.913839	0
KCTD5	0.950827	0.948733	0.944761	0.934078	0.965912	0.930696	0.940144	0.931394	0	0	0	0.945995	0	0	0.927958	0.947982	0.940842	0.950451	0	0	0	0.953242	0.910028	0.953296	0.960006	0	0.977024	0.922321	0
FOXJ2	0.789027	0.823921	0.676401	0.841636	0.736579	0.820539	0.722568	0.715321	0	0	0	0.722192	0	0	0.795416	0.810822	0.655143	0.740122	0	0	0	0.823599	0.821774	0.681286	0.692452	0	0.693257	0.802824	0
TFAP4	0.74533	0.973105	0.753865	0.900097	0.902727	0.824404	0.974447	0.887159	0	0	0	0.83863	0	0	0.60393	0.677206	0.75816	0.976487	0	0	0	0.871913	0.717307	0.796597	0.941969	0	0.837878	0.698518	0
WNK1	0.907236	0.819573	0.809427	0.927367	0.849367	0.848991	0.793053	0.842549	0	0	0	0.937889	0	0	0.888716	0.903103	0.920711	0.862036	0	0	0	0.907505	0.825746	0.895104	0.885656	0	0.913142	0.908471	0
MED24	0.728044	0.744578	0.826498	0.818553	0.815278	0.834174	0.824511	0.777808	0	0	0	0.648701	0	0	0.805508	0.73513	0.672804	0.706893	0	0	0	0.803199	0.860586	0.649452	0.937191	0	0.788813	0.798422	0
AGBL5	0.934883	0.948518	0.850762	0.721387	0.862143	0.918617	0.946747	0.948196	0	0	0	0.881952	0	0	0.834228	0.93032	0.924952	0.903371	0	0	0	0.873792	0.909598	0.8586	0.824136	0	0.905787	0.888286	0
DDX18	0.919154	0.832027	0.88061	0.935903	0.897735	0.86633	0.812862	0.876637	0	0	0	0.946049	0	0	0.907666	0.916524	0.932145	0.907129	0	0	0	0.920335	0.840294	0.90772	0.54869	0	0.877657	0.920281	0
MTFR1	0.811467	0.825746	0.894353	0.868907	0.876208	0.874007	0.909974	0.882542	0	0	0	0.776251	0	0	0.910028	0.786612	0.834765	0.862519	0	0	0	0.883455	0.816083	0.799603	0.930588	0	0.812379	0.876691	0
TTLL12	0.891078	0.866223	0.782478	0.529042	0.812003	0.87186	0.801911	0.846629	0	0	0	0.895695	0	0	0.648701	0.933809	0.890004	0.835731	0	0	0	0.779794	0.881952	0.602319	0.500698	0	0.889521	0.782907	0
RIF1	0.875403	0.744202	0.743988	0.861499	0.804005	0.76428	0.690305	0.758643	0	0	0	0.861875	0	0	0.774157	0.875349	0.844589	0.716448	0	0	0	0.813829	0.816137	0.823277	0.683648	0	0.841744	0.862465	0
METTL2B	0.90466	0.895158	0.867189	0.71822	0.855755	0.891883	0.896661	0.867833	0	0	0	0.902673	0	0	0.856506	0.920657	0.916148	0.856292	0	0	0	0.85495	0.887052	0.893762	0.751879	0	0.902888	0.804005	0
DHX8	0.950988	0.892259	0.928441	0.945834	0.931662	0.90423	0.880986	0.929461	0	0	0	0.968327	0	0	0.936064	0.941056	0.948787	0.938748	0	0	0	0.941325	0.880288	0.927475	0.762508	0	0.91239	0.945029	0
PAPD7	0.773567	0.804327	0.728205	0.811574	0.735398	0.792463	0.623148	0.685688	0	0	0	0.75918	0	0	0.766856	0.756281	0.610747	0.640273	0	0	0	0.796167	0.857634	0.731479	0.970528	0	0.822525	0.789725	0
ANKLE1	0.939929	0.905196	0.939714	0.939661	0.952061	0.948948	0.966395	0.950719	0	0	0	0.946532	0	0	0.92989	0.922053	0.91706	0.899291	0	0	0	0.912497	0.966985	0.959523	0.982016	0	0.963013	0.92157	0
UCHL5	0.940949	0.919047	0.942452	0.953242	0.950505	0.920174	0.875671	0.92565	0	0	0	0.957215	0	0	0.92667	0.939124	0.946908	0.950075	0	0	0	0.947982	0.905358	0.943794	0.617672	0	0.896607	0.931394	0
POP1	0.644406	0.758643	0.659921	0.504724	0.60817	0.679676	0.454262	0.666309	0	0	0	0.618531	0	0	0.560608	0.727024	0.654338	0.606506	0	0	0	0.67726	0.74796	0.419798	0.347058	0	0.390702	0.625886	0
ZNF530	0.674093	0.890595	0.809158	0.680696	0.768628	0.761166	0.885173	0.819948	0	0	0	0.431716	0	0	0.773835	0.518896	0.68091	0.757516	0	0	0	0.809427	0.835409	0.786558	0.888501	0	0.799925	0.746994	0
HMGN1	0.51589	0.524748	0.486096	0.761273	0.535967	0.604037	0.584067	0.684131	0	0	0	0.778881	0	0	0.531834	0.612734	0.725682	0.701095	0	0	0	0.645963	0.55744	0.404982	0.699163	0	0.655519	0.63979	0
LSM4	0.77158	0.830256	0.777217	0.915289	0.911477	0.851084	0.852802	0.834443	0	0	0	0.881522	0	0	0.817425	0.765675	0.709899	0.898164	0	0	0	0.753221	0.786021	0.950183	0.997047	0	0.910994	0.574726	0
PSIP1	0.583745	0.717039	0.646124	0.601138	0.628624	0.625456	0.708664	0.665718	0	0	0	0.393708	0	0	0.694546	0.42463	0.599635	0.616545	0	0	0	0.694438	0.666577	0.731372	0.756281	0	0.641024	0.677367	0
PRR19	0.946049	0.946854	0.952384	0.912927	0.970045	0.953887	0.978634	0.968059	0	0	0	0.95845	0	0	0.938319	0.912229	0.969991	0.967629	0	0	0	0.946478	0.904928	0.93134	0.907881	0	0.966448	0.934937	0
PRMT5	0.960114	0.976755	0.971548	0.934346	0.962744	0.970099	0.980084	0.978259	0	0	0	0.953135	0	0	0.963818	0.955443	0.978473	0.963711	0	0	0	0.983036	0.963925	0.907183	0.805991	0	0.95335	0.973105	0
ACOT7	0.716609	0.661048	0.70131	0.465589	0.694546	0.768843	0.85495	0.798959	0	0	0	0.653371	0	0	0.697123	0.71983	0.659115	0.672429	0	0	0	0.613378	0.705927	0.430803	0.671623	0	0.608815	0.688748	0
GLO1	0.908203	0.883992	0.94519	0.877443	0.921999	0.83149	0.86021	0.750537	0	0	0	0.865257	0	0	0.901385	0.90466	0.908686	0.896876	0	0	0	0.814849	0.883509	0.982016	0.600655	0	0.967737	0.904123	0
TCERG1	0.917705	0.831383	0.883616	0.939553	0.912336	0.882542	0.813238	0.877604	0	0	0	0.944438	0	0	0.908954	0.914859	0.93134	0.890648	0	0	0	0.917543	0.840187	0.9067	0.724823	0	0.872235	0.917919	0
C7orf49	0.896017	0.835141	0.823062	0.736848	0.864935	0.80889	0.754885	0.842764	0	0	0	0.891507	0	0	0.728044	0.881898	0.875993	0.720528	0	0	0	0.773835	0.861606	0.837825	0.607312	0	0.80481	0.83294	0
CPSF4	0.94884	0.936547	0.899345	0.865954	0.913786	0.938372	0.924576	0.929622	0	0	0	0.917275	0	0	0.883831	0.940305	0.917275	0.85291	0	0	0	0.890165	0.959845	0.951793	0.785323	0	0.90364	0.915128	0
DHTKD1	0.754724	0.872021	0.850816	0.486579	0.791175	0.770614	0.793215	0.767715	0	0	0	0.628355	0	0	0.64548	0.803038	0.671194	0.832832	0	0	0	0.736096	0.798207	0.516427	0.874544	0	0.833262	0.659813	0
DNAJB11	0.87551	0.934722	0.89403	0.823062	0.894192	0.861714	0.92361	0.935957	0	0	0	0.896661	0	0	0.758536	0.859459	0.923234	0.913142	0	0	0	0.899291	0.911638	0.620249	0.897788	0	0.921194	0.909974	0
NUP153	0.88936	0.839596	0.844535	0.736365	0.808621	0.829504	0.82784	0.860908	0	0	0	0.93848	0	0	0.797402	0.89505	0.926347	0.892527	0	0	0	0.85393	0.76632	0.776895	0.611123	0	0.904982	0.84679	0
KIAA1841	0.706947	0.828913	0.854359	0.633777	0.83192	0.789349	0.89344	0.83294	0	0	0	0.65627	0	0	0.857204	0.664108	0.802126	0.820754	0	0	0	0.851353	0.693848	0.753114	0.252416	0	0.643977	0.733251	0
FLVCR1	0.633026	0.723696	0.683809	0.442291	0.619873	0.604144	0.692506	0.638931	0	0	0	0.536128	0	0	0.586697	0.576498	0.591851	0.673395	0	0	0	0.674415	0.612519	0.457161	0.399399	0	0.514065	0.65466	0
CDKN1B	0.988082	0.983895	0.978205	0.996618	0.978849	0.986418	0.9723	0.985881	0	0	0	0.989263	0	0	0.994202	0.984056	0.988941	0.989049	0	0	0	0.98309	0.989961	0.998873	0.874758	0	0.972568	0.99125	0
NUP98	0.969723	0.940412	0.977883	0.98615	0.976326	0.939339	0.948465	0.899989	0	0	0	0.977078	0	0	0.981372	0.964838	0.971441	0.974769	0	0	0	0.961563	0.926025	0.991894	0.968596	0	0.995759	0.978688	0
MOGS	0.998121	0.999785	0.999571	0.997906	0.999248	0.998228	0.998873	0.998497	0	0	0	0.993558	0	0	0.998497	0.99796	0.997047	0.999517	0	0	0	0.99839	0.998121	0.99839	0.817533	0	0.993451	0.998604	0
DLEU1	0.927206	0.851997	0.837664	0.932897	0.819251	0.878087	0.789994	0.872396	0	0	0	0.946586	0	0	0.929515	0.919315	0.939124	0.8863	0	0	0	0.923824	0.869927	0.925864	0.676992	0	0.868424	0.92624	0
LOC728392	0.747477	0.807709	0.696478	0.761434	0.725091	0.76326	0.690412	0.732231	0	0	0	0.703242	0	0	0.725682	0.751449	0.721495	0.649936	0	0	0	0.782746	0.83702	0.757945	0.473642	0	0.598776	0.745169	0
EEF1A1	0.772708	0.812272	0.799603	0.823599	0.844052	0.820324	0.744095	0.75714	0	0	0	0.684024	0	0	0.756281	0.836966	0.669798	0.698679	0	0	0	0.812594	0.836375	0.470743	0.513045	0	0.582081	0.786719	0
SFXN1	0.526841	0.688748	0.632811	0.356345	0.536182	0.515514	0.645373	0.539188	0	0	0	0.278344	0	0	0.503597	0.50569	0.518413	0.590724	0	0	0	0.622289	0.575048	0.421784	0.553361	0	0.414967	0.5481	0
WDR33	0.688855	0.730943	0.923126	0.861284	0.894943	0.707913	0.746296	0.63324	0	0	0	0.527432	0	0	0.871162	0.643333	0.759233	0.796113	0	0	0	0.733519	0.729332	0.921462	0.571774	0	0.894514	0.84067	0
HMGXB4	0.811681	0.780492	0.793268	0.638609	0.843408	0.765675	0.74635	0.803038	0	0	0	0.797616	0	0	0.620088	0.826766	0.854359	0.769165	0	0	0	0.742968	0.784411	0.687191	0.650526	0	0.886408	0.765031	0
ELOVL5	0.826605	0.668241	0.703511	0.74388	0.605862	0.648164	0.669154	0.766105	0	0	0	0.851514	0	0	0.70131	0.799603	0.850709	0.792678	0	0	0	0.705282	0.637589	0.670764	0.484056	0	0.650687	0.808997	0
RAD52	0.808621	0.77609	0.778828	0.609298	0.824565	0.734164	0.748819	0.795738	0	0	0	0.794771	0	0	0.601943	0.823384	0.852695	0.655089	0	0	0	0.736526	0.768735	0.657183	0.850333	0	0.859083	0.757945	0
POLR3A	0.818875	0.892205	0.942828	0.817372	0.932897	0.936923	0.877711	0.894245	0	0	0	0.70598	0	0	0.935742	0.819143	0.842871	0.846307	0	0	0	0.922053	0.913356	0.785323	0.564043	0	0.835141	0.877443	0
LIMD1	0.752684	0.676831	0.676562	0.659706	0.671623	0.753597	0.606184	0.756871	0	0	0	0.660618	0	0	0.765675	0.7726	0.709631	0.52974	0	0	0	0.640917	0.803951	0.779525	0.629107	0	0.724662	0.699431	0
GTF2H3	0.969025	0.974715	0.969508	0.85962	0.980191	0.95743	0.974608	0.971495	0	0	0	0.969669	0	0	0.924307	0.966126	0.973857	0.956678	0	0	0	0.958986	0.931716	0.927314	0.861177	0	0.967951	0.931608	0
NPLOC4	0.921784	0.927528	0.94621	0.816889	0.952491	0.913142	0.939929	0.931179	0	0	0	0.905304	0	0	0.914859	0.910672	0.940359	0.923663	0	0	0	0.910672	0.888716	0.955229	0.65321	0	0.937889	0.862519	0
PTCD1	0.948948	0.936493	0.899506	0.86531	0.913732	0.938319	0.924469	0.929676	0	0	0	0.917382	0	0	0.883616	0.940466	0.91749	0.852802	0	0	0	0.890058	0.959523	0.951471	0.785699	0	0.904069	0.915181	0
DCK	0.662658	0.592764	0.63324	0.549495	0.578377	0.652244	0.539725	0.564527	0	0	0	0.551052	0	0	0.628301	0.703618	0.605218	0.456517	0	0	0	0.532317	0.748336	0.704907	0.610318	0	0.671945	0.567962	0
TSR1	0.873524	0.904499	0.876423	0.874436	0.856345	0.869659	0.778667	0.86633	0	0	0	0.856399	0	0	0.844106	0.906002	0.793429	0.890112	0	0	0	0.877979	0.852265	0.634207	0.784786	0	0.794664	0.874919	0
ENO1	0.887803	0.802287	0.786719	0.91851	0.7398	0.856453	0.750268	0.85393	0	0	0	0.763313	0	0	0.932414	0.906109	0.75102	0.719455	0	0	0	0.893816	0.871215	0.683702	0.592656	0	0.485237	0.923771	0
FDPS	0.824995	0.820056	0.760146	0.920228	0.764172	0.868907	0.839811	0.782693	0	0	0	0.844535	0	0	0.824189	0.878087	0.813668	0.866384	0	0	0	0.875939	0.867189	0.6239	0.706571	0	0.698572	0.883348	0
ABCF1	0.734486	0.914108	0.772869	0.805186	0.800408	0.796597	0.920496	0.81195	0	0	0	0.644084	0	0	0.807387	0.706356	0.714731	0.871591	0	0	0	0.873846	0.713174	0.661799	0.526466	0	0.645319	0.81356	0
PRPSAP1	0.958611	0.932199	0.927367	0.948035	0.930803	0.892259	0.88222	0.950397	0	0	0	0.951739	0	0	0.893064	0.939446	0.963603	0.945244	0	0	0	0.939607	0.927582	0.907666	0.776895	0	0.944922	0.965428	0
C10orf32	0.753114	0.716556	0.852749	0.767447	0.830953	0.643869	0.73513	0.840831	0	0	0	0.841636	0	0	0.584228	0.670872	0.868155	0.834335	0	0	0	0.77158	0.680535	0.493558	0.807226	0	0.856614	0.822096	0
ARL6IP6	0.424254	0.643601	0.507301	0.532371	0.463388	0.45947	0.590616	0.682199	0	0	0	0.370088	0	0	0.566459	0.361391	0.621967	0.559212	0	0	0	0.665289	0.465643	0.364935	0.359137	0	0.407022	0.633026	0
RBM10	0.753543	0.822847	0.914537	0.62959	0.853124	0.76224	0.892205	0.840133	0	0	0	0.426186	0	0	0.834658	0.678173	0.783391	0.794664	0	0	0	0.802985	0.754241	0.662336	0.439661	0	0.64038	0.84126	0
SNRPC	0.93091	0.866491	0.90568	0.941325	0.918456	0.900633	0.876798	0.925381	0	0	0	0.946962	0	0	0.931769	0.929622	0.943687	0.891346	0	0	0	0.932682	0.8739	0.912122	0.628999	0	0.853554	0.934615	0
C14orf169	0.635012	0.786558	0.738351	0.51895	0.600279	0.581598	0.757569	0.720367	0	0	0	0.552394	0	0	0.613217	0.565385	0.646124	0.671623	0	0	0	0.728956	0.678012	0.436225	0.989049	0	0.868692	0.701847	0
HIST1H3C	0.999678	0.999248	0.999356	0.99694	0.999356	0.999463	0.998765	0.999678	0	0	0	0.999248	0	0	0.999302	0.999087	0.999248	0.997262	0	0	0	0.998604	0.999463	0.998336	0.9949	0	0.999141	0.998282	0
LIG3	0.9016	0.954746	0.908686	0.927797	0.872987	0.894514	0.963442	0.864612	0	0	0	0.82172	0	0	0.9621	0.841099	0.805562	0.925542	0	0	0	0.957698	0.852319	0.937299	0.337234	0	0.699646	0.915826	0
MAD2L1BP	0.98411	0.991089	0.990391	0.988888	0.992377	0.995437	0.991626	0.992162	0	0	0	0.962422	0	0	0.993773	0.985345	0.962583	0.990928	0	0	0	0.993612	0.994149	0.950129	0.968327	0	0.947982	0.990498	0
MEMO1	0.957537	0.929246	0.894567	0.927743	0.920818	0.938855	0.902942	0.91341	0	0	0	0.926938	0	0	0.953189	0.965375	0.941754	0.871162	0	0	0	0.952169	0.930374	0.951202	0.787041	0	0.901814	0.931716	0
GPC2	0.797348	0.861982	0.813399	0.684239	0.796597	0.769326	0.732661	0.84985	0	0	0	0.718918	0	0	0.754348	0.788759	0.843515	0.764333	0	0	0	0.817586	0.805025	0.612411	0.768198	0	0.815815	0.829933	0
SMG7	0.882811	0.809158	0.878838	0.930105	0.869498	0.771419	0.822794	0.855379	0	0	0	0.903801	0	0	0.901814	0.843515	0.91851	0.910565	0	0	0	0.92055	0.72638	0.901922	0.618102	0	0.869712	0.913249	0
USP42	0.86633	0.885656	0.921355	0.847058	0.920335	0.885978	0.863753	0.846146	0	0	0	0.84024	0	0	0.897198	0.881952	0.79971	0.827732	0	0	0	0.90058	0.845823	0.696371	0.765353	0	0.795201	0.856077	0
STOML2	0.992055	0.997047	0.991948	0.942506	0.992914	0.989639	0.997477	0.995115	0	0	0	0.974125	0	0	0.985559	0.981265	0.994578	0.986311	0	0	0	0.990659	0.992753	0.994632	0.940037	0	0.995437	0.984325	0
CCDC69	0.414645	0.41298	0.557387	0.488673	0.524909	0.438587	0.540423	0.424415	0	0	0	0.633831	0	0	0.549281	0.465267	0.597112	0.600064	0	0	0	0.548475	0.275016	0.522278	0.848776	0	0.773674	0.425166	0
INTS2	0.885656	0.860586	0.868155	0.611767	0.853017	0.849689	0.854037	0.82333	0	0	0	0.8914	0	0	0.832725	0.899613	0.915557	0.827947	0	0	0	0.852051	0.8105	0.849528	0.40364	0	0.878731	0.816996	0
C9orf40	0.704692	0.743934	0.586268	0.594589	0.638662	0.680213	0.584872	0.640273	0	0	0	0.648486	0	0	0.63936	0.706571	0.618048	0.642152	0	0	0	0.643064	0.688319	0.696854	0.107902	0	0.285645	0.628516	0
TIMM50	0.891991	0.916148	0.850011	0.903962	0.844213	0.82945	0.942774	0.924415	0	0	0	0.897037	0	0	0.848454	0.84577	0.94519	0.944063	0	0	0	0.911907	0.827303	0.904767	0.59577	0	0.885173	0.917168	0
MRPS16	0.96779	0.927475	0.92667	0.934615	0.93907	0.955229	0.920657	0.900848	0	0	0	0.966126	0	0	0.933917	0.984325	0.90933	0.89038	0	0	0	0.943419	0.941486	0.842656	0.785431	0	0.898755	0.921087	0
PRPF19	0.87186	0.786075	0.839435	0.854144	0.87084	0.940627	0.86574	0.79053	0	0	0	0.862465	0	0	0.877443	0.897198	0.818606	0.845823	0	0	0	0.860371	0.907451	0.652995	0.814473	0	0.68295	0.885173	0
SNRPB	0.940198	0.877443	0.919422	0.957108	0.926455	0.907451	0.88528	0.918563	0	0	0	0.948787	0	0	0.944492	0.935366	0.951686	0.927528	0	0	0	0.950129	0.895748	0.932789	0.787793	0	0.942989	0.950558	0
HAUS2	0.681877	0.641561	0.711295	0.674576	0.65772	0.609727	0.66443	0.607151	0	0	0	0.452222	0	0	0.737814	0.63324	0.622343	0.699968	0	0	0	0.629644	0.594911	0.774694	0.378838	0	0.577625	0.670389	0
GSK3A	0.784303	0.833101	0.859029	0.611875	0.833047	0.776841	0.907129	0.894514	0	0	0	0.721333	0	0	0.824834	0.689822	0.860264	0.796972	0	0	0	0.84432	0.751825	0.68091	0.542302	0	0.844213	0.830739	0
TTF1	0.672536	0.617565	0.607902	0.544288	0.578699	0.637374	0.430213	0.599205	0	0	0	0.543537	0	0	0.648432	0.712422	0.634046	0.477936	0	0	0	0.564795	0.69986	0.675918	0.908632	0	0.778183	0.607043	0
CIAPIN1	0.880449	0.945297	0.907988	0.740498	0.912658	0.951364	0.954048	0.915396	0	0	0	0.846843	0	0	0.903103	0.909115	0.842012	0.896661	0	0	0	0.869444	0.929246	0.884421	0.782532	0	0.884904	0.769594	0
IPO4	0.996779	0.995222	0.99694	0.996135	0.997262	0.992484	0.998014	0.992001	0	0	0	0.998228	0	0	0.994417	0.996135	0.99839	0.998443	0	0	0	0.99431	0.989102	0.998443	0.967844	0	0.999248	0.99592	0
FAF1	0.971226	0.959953	0.954907	0.989102	0.974984	0.983788	0.930374	0.966824	0	0	0	0.943204	0	0	0.983949	0.979815	0.912336	0.929783	0	0	0	0.979601	0.983305	0.958396	0.921355	0	0.875993	0.977883	0
DVL3	0.701149	0.674952	0.71983	0.655626	0.685473	0.720045	0.683702	0.69621	0	0	0	0.629375	0	0	0.763796	0.710436	0.652834	0.668402	0	0	0	0.716556	0.687299	0.65058	0.251503	0	0.426508	0.682467	0
TBCCD1	0.886622	0.936225	0.896124	0.824404	0.895373	0.8637	0.926186	0.939983	0	0	0	0.905358	0	0	0.759985	0.867726	0.934024	0.914269	0	0	0	0.903103	0.914269	0.62755	0.899345	0	0.930052	0.915289	0
PAK1IP1	0.922268	0.865042	0.855003	0.862411	0.883616	0.894084	0.89505	0.868531	0	0	0	0.922536	0	0	0.891078	0.923502	0.908417	0.831061	0	0	0	0.908847	0.867887	0.793053	0.630395	0	0.845609	0.899882	0
BICD1	0.940627	0.947767	0.942721	0.79665	0.891776	0.896178	0.960167	0.966502	0	0	0	0.865686	0	0	0.958181	0.880019	0.95496	0.888877	0	0	0	0.934668	0.898808	0.960167	0.641937	0	0.9395	0.927421	0
RSRC1	0.813077	0.836536	0.884207	0.918886	0.898486	0.86531	0.783981	0.821559	0	0	0	0.850172	0	0	0.88324	0.861553	0.829021	0.911316	0	0	0	0.899936	0.80948	0.803199	0.748551	0	0.837717	0.843945	0
PCGF6	0.909115	0.968274	0.955229	0.902351	0.953779	0.95394	0.955819	0.959738	0	0	0	0.862519	0	0	0.935098	0.902244	0.916577	0.948733	0	0	0	0.956839	0.956785	0.880717	0.761434	0	0.903157	0.936601	0
EP400	0.843461	0.911424	0.92259	0.743236	0.884582	0.889467	0.900526	0.858976	0	0	0	0.844589	0	0	0.884099	0.85393	0.85554	0.908042	0	0	0	0.878731	0.834282	0.799066	0.343086	0	0.774104	0.818284	0
MED22	0.914806	0.863915	0.892903	0.902888	0.928119	0.953081	0.870571	0.913303	0	0	0	0.883026	0	0	0.888179	0.951578	0.874436	0.795254	0	0	0	0.912551	0.960275	0.664054	0.745276	0	0.871269	0.933487	0
CAND1	0.644353	0.753704	0.806098	0.873577	0.86472	0.853983	0.814204	0.791819	0	0	0	0.816728	0	0	0.578001	0.748014	0.798261	0.880986	0	0	0	0.754724	0.855272	0.543376	0.677636	0	0.509502	0.74431	0
C19orf57	0.612841	0.676777	0.595877	0.579397	0.65262	0.693204	0.735291	0.627604	0	0	0	0.611714	0	0	0.579289	0.628355	0.508697	0.593408	0	0	0	0.587771	0.726111	0.650043	0.861016	0	0.629375	0.532102	0
C4A	0.830631	0.839865	0.828001	0.843515	0.835409	0.844911	0.790745	0.740606	0	0	0	0.780116	0	0	0.876637	0.848508	0.756012	0.791336	0	0	0	0.833584	0.843623	0.894353	0.496242	0	0.647735	0.788705	0
PASK	0.624168	0.593247	0.624275	0.694009	0.703081	0.677367	0.851406	0.666094	0	0	0	0.654767	0	0	0.663893	0.542678	0.721763	0.738834	0	0	0	0.687084	0.573706	0.521097	0.764065	0	0.755476	0.744524	0
HNRNPA1L2	0.926025	0.896285	0.927314	0.782639	0.94417	0.881898	0.906002	0.900472	0	0	0	0.92565	0	0	0.857419	0.914	0.932628	0.911048	0	0	0	0.876262	0.869605	0.933863	0.902566	0	0.970636	0.848722	0
AIMP2	0.842119	0.757784	0.623846	0.965965	0.702115	0.824834	0.789349	0.751127	0	0	0	0.889306	0	0	0.870142	0.854198	0.806259	0.869981	0	0	0	0.8863	0.786987	0.730567	0.840348	0	0.652781	0.924791	0
MLLT11	0.817747	0.669476	0.775177	0.811198	0.792839	0.729601	0.756603	0.735023	0	0	0	0.894353	0	0	0.744095	0.805562	0.836644	0.786343	0	0	0	0.802341	0.672375	0.640648	0.761542	0	0.781351	0.82639	0
NLE1	0.862787	0.803361	0.710651	0.871645	0.751127	0.753436	0.788222	0.79155	0	0	0	0.807333	0	0	0.806796	0.852641	0.841958	0.733895	0	0	0	0.843676	0.791443	0.838201	0.612841	0	0.802555	0.856936	0
IGF2BP3	0.771312	0.787148	0.871323	0.531082	0.796758	0.744149	0.832457	0.877657	0	0	0	0.688426	0	0	0.895695	0.62245	0.820271	0.721441	0	0	0	0.845823	0.686493	0.838791	0.200666	0	0.645641	0.837556	0
SNHG1	0.97842	0.935366	0.933809	0.993504	0.940573	0.981479	0.933272	0.963925	0	0	0	0.95131	0	0	0.989425	0.982661	0.949431	0.946693	0	0	0	0.987492	0.980728	0.944546	0.91196	0	0.909491	0.990981	0
PRCC	0.993021	0.986901	0.982661	0.995866	0.987707	0.99227	0.992968	0.995437	0	0	0	0.99023	0	0	0.993665	0.991196	0.994202	0.988995	0	0	0	0.995115	0.993343	0.967093	0.909545	0	0.968703	0.996618	0
AP4B1	0.921731	0.820807	0.760468	0.941432	0.813292	0.846736	0.77813	0.863915	0	0	0	0.935688	0	0	0.851836	0.903049	0.914913	0.885441	0	0	0	0.892527	0.88732	0.859835	0.78586	0	0.898271	0.94154	0
CBLL1	0.883348	0.944814	0.952759	0.904177	0.963174	0.95233	0.890326	0.943043	0	0	0	0.883294	0	0	0.931447	0.90772	0.914376	0.945888	0	0	0	0.923771	0.94884	0.906377	0.708342	0	0.88732	0.878946	0
TUBGCP3	0.939392	0.864451	0.908793	0.882918	0.906163	0.87041	0.842012	0.881469	0	0	0	0.92463	0	0	0.911799	0.943526	0.901117	0.892044	0	0	0	0.898325	0.841851	0.91137	0.874275	0	0.945512	0.886139	0
SSBP2	0.921838	0.814419	0.878785	0.925327	0.858332	0.864344	0.857956	0.857365	0	0	0	0.943043	0	0	0.919744	0.914967	0.932414	0.906324	0	0	0	0.913893	0.848991	0.938265	0.845448	0	0.943472	0.91953	0
LTC4S	0.761649	0.699377	0.666524	0.731855	0.713496	0.796328	0.636891	0.661585	0	0	0	0.716395	0	0	0.721924	0.785538	0.643333	0.678012	0	0	0	0.720421	0.787417	0.550408	0.232983	0	0.360103	0.752416	0
LMBRD1	0.645856	0.726755	0.747047	0.497692	0.738297	0.70598	0.575961	0.650848	0	0	0	0.557172	0	0	0.577035	0.709362	0.596038	0.631147	0	0	0	0.62186	0.731963	0.558407	0.558299	0	0.532693	0.559051	0
EIF4A3	0.676562	0.795469	0.714462	0.717576	0.709792	0.768735	0.723696	0.749946	0	0	0	0.747906	0	0	0.606077	0.730245	0.748604	0.817372	0	0	0	0.74286	0.767447	0.444761	0.440466	0	0.342549	0.720152	0
PUS1	0.837825	0.868692	0.904391	0.850762	0.840724	0.807816	0.87186	0.842334	0	0	0	0.874436	0	0	0.883187	0.795254	0.863861	0.92114	0	0	0	0.866491	0.753275	0.814204	0.224125	0	0.704692	0.887159	0
CDC5L	0.772654	0.848347	0.900633	0.768574	0.875081	0.848078	0.834765	0.826283	0	0	0	0.83965	0	0	0.811413	0.818016	0.847005	0.897359	0	0	0	0.840777	0.776143	0.700558	0.436654	0	0.744685	0.754402	0
CS	0.514441	0.552877	0.719669	0.81093	0.843676	0.653425	0.614773	0.62288	0	0	0	0.697498	0	0	0.47289	0.632596	0.551374	0.627657	0	0	0	0.56399	0.624275	0.444492	0.528559	0	0.334711	0.528398	0
NAA50	0.576444	0.744739	0.71006	0.462315	0.64344	0.642903	0.761166	0.764494	0	0	0	0.321559	0	0	0.6567	0.550676	0.572311	0.688963	0	0	0	0.673288	0.62916	0.495437	0.410672	0	0.500054	0.610855	0
SMARCA4	0.702222	0.870195	0.811735	0.746135	0.797992	0.784303	0.892796	0.814312	0	0	0	0.746511	0	0	0.667007	0.635227	0.794932	0.897574	0	0	0	0.819841	0.776949	0.612143	0.964194	0	0.856667	0.795523	0
RTTN	0.982338	0.92157	0.986204	0.980674	0.984271	0.860049	0.938909	0.919798	0	0	0	0.969347	0	0	0.983788	0.959255	0.981318	0.946854	0	0	0	0.957537	0.871108	0.997906	0.868961	0	0.995276	0.979386	0
UBE2V2	0.568982	0.714677	0.599313	0.414537	0.56254	0.541711	0.679622	0.684507	0	0	0	0.367189	0	0	0.619014	0.50161	0.664	0.532049	0	0	0	0.697928	0.582295	0.487653	0.592388	0	0.687299	0.676884	0
NOL9	0.929783	0.861821	0.912605	0.85044	0.883777	0.888716	0.88979	0.865418	0	0	0	0.909223	0	0	0.923126	0.923717	0.913303	0.864935	0	0	0	0.911048	0.881039	0.919422	0.511542	0	0.892259	0.905787	0
CHRAC1	0.771258	0.720904	0.707322	0.775768	0.674361	0.757301	0.57435	0.755798	0	0	0	0.794127	0	0	0.702061	0.818499	0.807494	0.773137	0	0	0	0.712583	0.785055	0.66604	0.443955	0	0.649077	0.764065	0
NFATC2IP	0.966502	0.986311	0.972461	0.922482	0.955443	0.959684	0.985989	0.986901	0	0	0	0.953189	0	0	0.954853	0.949377	0.985559	0.982553	0	0	0	0.976111	0.958933	0.951095	0.919154	0	0.972031	0.968864	0
CCDC88A	0.891132	0.839274	0.883992	0.746779	0.904552	0.82478	0.818392	0.844428	0	0	0	0.901331	0	0	0.835839	0.878033	0.899184	0.842227	0	0	0	0.831866	0.809158	0.917114	0.827893	0	0.938104	0.798261	0
CIZ1	0.770453	0.590885	0.606506	0.419798	0.555723	0.58047	0.890595	0.75875	0	0	0	0.755529	0	0	0.619873	0.693257	0.820163	0.598669	0	0	0	0.638931	0.53994	0.512508	0.702169	0	0.79402	0.760737	0
C20orf24	0.84577	0.873041	0.830739	0.829665	0.801589	0.855594	0.778559	0.848024	0	0	0	0.858493	0	0	0.816835	0.847058	0.814258	0.89081	0	0	0	0.803683	0.855325	0.817479	0.954155	0	0.868263	0.807065	0
CDK5RAP2	0.788974	0.830953	0.82639	0.859942	0.860318	0.832242	0.80175	0.842817	0	0	0	0.856721	0	0	0.850923	0.787739	0.827088	0.871752	0	0	0	0.832349	0.779203	0.848239	0.34679	0	0.497853	0.758374	0
INTS4	0.885924	0.915987	0.939446	0.835409	0.943687	0.908525	0.874168	0.905143	0	0	0	0.849205	0	0	0.920603	0.879321	0.84228	0.898325	0	0	0	0.865525	0.899506	0.938909	0.872557	0	0.89183	0.800515	0
CECR5	0.78951	0.962207	0.897627	0.680213	0.825317	0.819304	0.959309	0.898486	0	0	0	0.46414	0	0	0.84781	0.661746	0.782424	0.870786	0	0	0	0.890595	0.87916	0.77464	0.498497	0	0.727561	0.849205	0
POLG	0.9293	0.887589	0.901492	0.923073	0.930535	0.888823	0.886247	0.870947	0	0	0	0.920228	0	0	0.921838	0.920711	0.912229	0.885495	0	0	0	0.91808	0.888447	0.953457	0.768091	0	0.913088	0.899077	0
ZNF598	0.93295	0.913893	0.829558	0.850172	0.892903	0.954799	0.963603	0.933863	0	0	0	0.933219	0	0	0.860694	0.945781	0.938748	0.85554	0	0	0	0.887911	0.962583	0.883723	0.926992	0	0.94825	0.903962	0
HNRNPC	0.63732	0.730406	0.714033	0.729386	0.806474	0.736794	0.640434	0.776304	0	0	0	0.64811	0	0	0.672751	0.631469	0.653801	0.694546	0	0	0	0.679944	0.763313	0.780545	0.794396	0	0.710329	0.64607	0
WDR77	0.829987	0.714892	0.831222	0.879751	0.770453	0.834872	0.779042	0.753382	0	0	0	0.881683	0	0	0.8761	0.860908	0.832242	0.820646	0	0	0	0.863968	0.808192	0.681018	0.79257	0	0.798851	0.862895	0
H1FX	0.965858	0.97493	0.985452	0.965912	0.986848	0.986365	0.979869	0.976809	0	0	0	0.961778	0	0	0.984915	0.975521	0.955282	0.984378	0	0	0	0.980352	0.969616	0.957215	0.787954	0	0.923824	0.954638	0
NOP56	0.679354	0.797026	0.726487	0.500644	0.715697	0.71618	0.864344	0.786665	0	0	0	0.520721	0	0	0.703028	0.653693	0.701095	0.650311	0	0	0	0.745061	0.735881	0.476702	0.427099	0	0.521366	0.731855	0
RBM15	0.904713	0.858493	0.867028	0.917866	0.879858	0.794825	0.765353	0.90525	0	0	0	0.957752	0	0	0.871913	0.894997	0.954262	0.889467	0	0	0	0.888662	0.776304	0.938533	0.917436	0	0.928763	0.891615	0
SLC4A2	0.720314	0.910296	0.878248	0.83702	0.888501	0.773835	0.8965	0.909115	0	0	0	0.643655	0	0	0.794127	0.641722	0.774801	0.882596	0	0	0	0.853607	0.816889	0.747906	0.769165	0	0.686923	0.80642	0
SNRPA	0.644567	0.785323	0.799281	0.643118	0.818982	0.645104	0.801696	0.712046	0	0	0	0.55116	0	0	0.594535	0.565976	0.550784	0.730835	0	0	0	0.692721	0.652405	0.543483	0.343837	0	0.329236	0.637428	0
CALCOCO1	0.910404	0.963603	0.971441	0.897896	0.972192	0.961885	0.944814	0.967522	0	0	0	0.904069	0	0	0.942291	0.916309	0.932736	0.954531	0	0	0	0.944492	0.950666	0.880556	0.89081	0	0.913517	0.910028	0
WDR12	0.724071	0.866008	0.816137	0.774533	0.748873	0.751181	0.800408	0.871001	0	0	0	0.663249	0	0	0.792892	0.603232	0.811628	0.866491	0	0	0	0.848883	0.745813	0.59271	0.618907	0	0.667973	0.861714	0
COPS7A	0.954746	0.962368	0.96414	0.967898	0.971548	0.951202	0.94825	0.968327	0	0	0	0.971495	0	0	0.93499	0.948894	0.95437	0.974662	0	0	0	0.939929	0.955068	0.963711	0.976272	0	0.95437	0.953565	0
POLDIP2	0.952115	0.946264	0.933595	0.914698	0.928817	0.955927	0.961885	0.962476	0	0	0	0.971548	0	0	0.932628	0.947445	0.968059	0.95292	0	0	0	0.941808	0.954155	0.949324	0.708664	0	0.916631	0.939017	0
WRAP53	0.776949	0.883187	0.771473	0.810822	0.765729	0.765461	0.951095	0.849367	0	0	0	0.722031	0	0	0.844052	0.711563	0.73819	0.764548	0	0	0	0.881415	0.738619	0.76954	0.318714	0	0.430374	0.838093	0
DCTPP1	0.947123	0.986257	0.979601	0.941056	0.982983	0.969508	0.983519	0.987707	0	0	0	0.969294	0	0	0.941056	0.955121	0.982929	0.985398	0	0	0	0.977614	0.964033	0.919959	0.967254	0	0.97799	0.949163	0
FUBP3	0.48921	0.648701	0.570002	0.718488	0.561628	0.576444	0.682145	0.651385	0	0	0	0.432843	0	0	0.649238	0.363915	0.651385	0.674791	0	0	0	0.674522	0.607634	0.696639	0.471387	0	0.449699	0.664698	0
CDC23	0.868478	0.818231	0.86676	0.929193	0.876906	0.877174	0.837181	0.78849	0	0	0	0.925918	0	0	0.837664	0.901492	0.835302	0.928709	0	0	0	0.777969	0.890434	0.950344	0.879912	0	0.900633	0.800408	0
VAMP2	0.989639	0.992484	0.995813	0.980298	0.992484	0.978742	0.996135	0.988458	0	0	0	0.989586	0	0	0.989693	0.986848	0.991411	0.992753	0	0	0	0.992162	0.969777	0.989371	0.955658	0	0.995813	0.987921	0
NUDT5	0.882703	0.821613	0.891239	0.873416	0.873202	0.760575	0.825048	0.826498	0	0	0	0.837556	0	0	0.904874	0.850494	0.88834	0.851299	0	0	0	0.903854	0.733036	0.914269	0.703779	0	0.900795	0.879966	0
HNRNPH1	0.773298	0.808246	0.669315	0.872933	0.656324	0.772225	0.673073	0.768896	0	0	0	0.783498	0	0	0.783766	0.833906	0.775929	0.789671	0	0	0	0.851729	0.780653	0.485345	0.46049	0	0.634636	0.852749	0
CLSPN	0.501986	0.144889	0.446425	0.367135	0.473266	0.333101	0.547402	0.468381	0	0	0	0.694385	0	0	0.229064	0.509502	0.715375	0.525123	0	0	0	0.3863	0.221172	0.288168	0.382811	0	0.691056	0.505261	0
CTNNBIP1	0.885065	0.864559	0.8965	0.744685	0.883455	0.895587	0.73207	0.881522	0	0	0	0.854466	0	0	0.81603	0.929568	0.839489	0.831759	0	0	0	0.805991	0.89607	0.674898	0.722729	0	0.845662	0.817211	0
TNPO3	0.87857	0.779525	0.77872	0.824189	0.798207	0.835463	0.767984	0.846253	0	0	0	0.923234	0	0	0.718918	0.894353	0.905035	0.807172	0	0	0	0.763367	0.866813	0.850762	0.869659	0	0.865471	0.838737	0
TTC26	0.937513	0.885978	0.92114	0.945781	0.925113	0.899023	0.893655	0.923073	0	0	0	0.946908	0	0	0.937997	0.930481	0.953618	0.926347	0	0	0	0.946639	0.88834	0.926401	0.903479	0	0.954746	0.945995	0
AVL9	0.867028	0.756281	0.825317	0.897949	0.8433	0.813238	0.78178	0.876584	0	0	0	0.906485	0	0	0.874436	0.866921	0.88979	0.850064	0	0	0	0.867726	0.764763	0.855057	0.895587	0	0.939661	0.870518	0
ZWINT	0.626584	0.262186	0.478795	0.586268	0.559856	0.39811	0.524587	0.437997	0	0	0	0.735774	0	0	0.430535	0.541228	0.701739	0.433541	0	0	0	0.380288	0.450773	0.793268	0.419208	0	0.735506	0.535431	0
GIT2	0.805776	0.852051	0.918671	0.800354	0.921784	0.877765	0.805078	0.819358	0	0	0	0.81807	0	0	0.843247	0.841314	0.81458	0.838684	0	0	0	0.845609	0.860962	0.8309	0.799388	0	0.794771	0.748497	0
ALG3	0.96006	0.987277	0.940734	0.908901	0.970958	0.974715	0.928656	0.978205	0	0	0	0.915879	0	0	0.89038	0.97944	0.934668	0.933272	0	0	0	0.964462	0.982338	0.748497	0.831383	0	0.927743	0.945673	0
CCDC43	0.87084	0.842656	0.902512	0.800086	0.875134	0.839006	0.909437	0.86123	0	0	0	0.857848	0	0	0.859352	0.825209	0.895856	0.874544	0	0	0	0.849689	0.830792	0.889629	0.575424	0	0.840402	0.85087	0
MTIF2	0.950397	0.874222	0.910672	0.910135	0.922107	0.882703	0.873363	0.886622	0	0	0	0.932091	0	0	0.930535	0.947928	0.929193	0.861391	0	0	0	0.931286	0.880771	0.922053	0.896983	0	0.963603	0.928602	0
FAM189B	0.984164	0.937191	0.967146	0.989371	0.967844	0.977507	0.981426	0.930105	0	0	0	0.981909	0	0	0.978581	0.987707	0.968488	0.973696	0	0	0	0.969025	0.976326	0.987438	0.980567	0	0.992538	0.981802	0
VARS	0.957859	0.963872	0.945942	0.927421	0.935742	0.975038	0.974232	0.979601	0	0	0	0.852802	0	0	0.969401	0.95292	0.949968	0.901009	0	0	0	0.967307	0.983197	0.867994	0.995061	0	0.982446	0.979225	0
AARS	0.928978	0.826874	0.771312	0.951954	0.793537	0.911531	0.89446	0.90466	0	0	0	0.954101	0	0	0.892581	0.929944	0.957537	0.861177	0	0	0	0.932038	0.93644	0.842925	0.7653	0	0.915826	0.960704	0
MSH5	0.929193	0.908847	0.861338	0.938694	0.90831	0.93397	0.919852	0.943794	0	0	0	0.947874	0	0	0.871269	0.935205	0.934829	0.895856	0	0	0	0.938587	0.950988	0.708557	0.730084	0	0.860747	0.956571	0
SPRY2	0.767554	0.863109	0.798475	0.723105	0.830148	0.728205	0.67463	0.816191	0	0	0	0.698626	0	0	0.751181	0.730728	0.702169	0.677153	0	0	0	0.76487	0.776734	0.785967	0.539081	0	0.647574	0.734056	0
SRP68	0.857419	0.689231	0.72026	0.762025	0.661048	0.702276	0.792892	0.733036	0	0	0	0.82435	0	0	0.813077	0.853554	0.861284	0.669906	0	0	0	0.826498	0.693257	0.742055	0.920067	0	0.90568	0.859727	0
CD59	0.853178	0.812648	0.803468	0.793107	0.76632	0.857365	0.640756	0.89183	0	0	0	0.858385	0	0	0.799012	0.903371	0.852426	0.819412	0	0	0	0.772493	0.877389	0.638716	0.988458	0	0.835087	0.832349	0
BMS1	0.91749	0.863485	0.889092	0.882167	0.909867	0.872665	0.838898	0.841744	0	0	0	0.909652	0	0	0.896661	0.913249	0.899023	0.812648	0	0	0	0.902351	0.858332	0.911531	0.543859	0	0.817694	0.884582	0
MED14	0.588791	0.73003	0.782049	0.395534	0.711241	0.600333	0.694707	0.670281	0	0	0	0.393655	0	0	0.553307	0.585033	0.589704	0.670013	0	0	0	0.659867	0.610801	0.533498	0.673771	0	0.631576	0.600118	0
SP2	0.825156	0.823706	0.863485	0.863378	0.895802	0.848186	0.799979	0.836268	0	0	0	0.789135	0	0	0.818714	0.762938	0.731211	0.867404	0	0	0	0.758428	0.883777	0.901009	0.849313	0	0.857634	0.774265	0
CAMK2N2	0.882328	0.935473	0.849044	0.807763	0.89548	0.913356	0.799388	0.919583	0	0	0	0.839328	0	0	0.799173	0.927797	0.858761	0.82478	0	0	0	0.879912	0.934561	0.635334	0.689607	0	0.82435	0.856399	0
UBE2A	0.729601	0.797992	0.798422	0.642527	0.729815	0.772332	0.731265	0.781404	0	0	0	0.485076	0	0	0.781297	0.701739	0.723749	0.683219	0	0	0	0.741733	0.847863	0.769004	0.886032	0	0.804112	0.737868	0
SH3GL1	0.93032	0.91647	0.906216	0.870303	0.934883	0.905519	0.961134	0.94782	0	0	0	0.896607	0	0	0.861069	0.89854	0.938533	0.919047	0	0	0	0.88018	0.920764	0.932736	0.766427	0	0.929246	0.913786	0
RBBP4	0.760468	0.819358	0.825854	0.614183	0.842388	0.757086	0.757945	0.719884	0	0	0	0.744793	0	0	0.610908	0.789833	0.638931	0.821452	0	0	0	0.700612	0.745383	0.644836	0.362411	0	0.518145	0.622074	0
SLC1A4	0.80846	0.800891	0.856506	0.774157	0.844642	0.83353	0.684561	0.751181	0	0	0	0.72799	0	0	0.864666	0.850923	0.794771	0.734164	0	0	0	0.738458	0.864183	0.871054	0.649828	0	0.849259	0.827893	0
KDELC2	0.903962	0.958825	0.925596	0.868853	0.880341	0.926616	0.824619	0.84679	0	0	0	0.862089	0	0	0.933326	0.924469	0.815224	0.890917	0	0	0	0.929139	0.935098	0.890165	0.484003	0	0.768789	0.859244	0
EDC4	0.798153	0.859942	0.749785	0.723696	0.78382	0.844374	0.918725	0.864773	0	0	0	0.894192	0	0	0.693419	0.826712	0.898164	0.857258	0	0	0	0.837717	0.81807	0.722407	0.762079	0	0.838469	0.786773	0
GOT2	0.92624	0.946532	0.945029	0.88163	0.90874	0.938104	0.902888	0.905411	0	0	0	0.841744	0	0	0.964838	0.914215	0.876798	0.891722	0	0	0	0.951256	0.932038	0.936332	0.471656	0	0.833369	0.924737	0
FAM111A	0.747692	0.695566	0.765729	0.848669	0.752953	0.774962	0.669261	0.731104	0	0	0	0.758858	0	0	0.795201	0.775016	0.793268	0.833906	0	0	0	0.707	0.759394	0.822042	0.924737	0	0.905143	0.795899	0
MNS1	0.739156	0.752738	0.67463	0.588308	0.654284	0.712744	0.659437	0.635871	0	0	0	0.684454	0	0	0.631415	0.752953	0.606131	0.679246	0	0	0	0.622504	0.750805	0.704155	0.739532	0	0.665772	0.612787	0
FNBP1	0.442667	0.444277	0.468005	0.289671	0.376584	0.353178	0.327088	0.445244	0	0	0	0.266158	0	0	0.453242	0.431877	0.439017	0.357526	0	0	0	0.454316	0.3965	0.343676	0.901546	0	0.73615	0.475843	0
BTD	0.961778	0.970797	0.977453	0.923824	0.954262	0.965375	0.935796	0.964784	0	0	0	0.897412	0	0	0.977292	0.957752	0.913786	0.936118	0	0	0	0.966502	0.967522	0.941593	0.969347	0	0.953779	0.958289	0
HNRNPUL2	0.98717	0.984754	0.98878	0.971387	0.985667	0.990874	0.989263	0.994524	0	0	0	0.970314	0	0	0.991196	0.980352	0.990498	0.9774	0	0	0	0.990767	0.987868	0.968435	0.76326	0	0.949807	0.992538	0
NUP35	0.869498	0.907559	0.958503	0.902405	0.939607	0.880664	0.931823	0.764816	0	0	0	0.806313	0	0	0.941003	0.864237	0.805937	0.920335	0	0	0	0.831759	0.892581	0.976916	0.633616	0	0.945297	0.881952	0
PHF5A	0.821505	0.917812	0.858922	0.745544	0.848293	0.84126	0.900472	0.861928	0	0	0	0.714731	0	0	0.795684	0.818875	0.808192	0.82376	0	0	0	0.86225	0.87449	0.711187	0.688265	0	0.797402	0.820968	0
POLG2	0.941379	0.960006	0.869551	0.838254	0.901814	0.957483	0.930642	0.956249	0	0	0	0.913571	0	0	0.87959	0.95598	0.9191	0.801374	0	0	0	0.931823	0.97697	0.647144	0.437352	0	0.814043	0.944331	0
C1QTNF7	0.545416	0.440466	0.626369	0.789242	0.587288	0.37916	0.372557	0.118263	0	0	0	0.482124	0	0	0.730352	0.511273	0.469186	0.518145	0	0	0	0.408203	0.457215	0.948626	0.162122	0	0.613915	0.56866	0
PTPN11	0.858493	0.926992	0.874222	0.854842	0.868155	0.890326	0.902459	0.913249	0	0	0	0.635871	0	0	0.929085	0.791497	0.835355	0.833852	0	0	0	0.915611	0.901439	0.831759	0.670067	0	0.827357	0.927636	0
HYOU1	0.935205	0.987385	0.9519	0.9395	0.965482	0.97638	0.976755	0.977614	0	0	0	0.906163	0	0	0.933863	0.931501	0.921409	0.969777	0	0	0	0.96151	0.979708	0.933165	0.829289	0	0.904338	0.938963	0
KRAS	0.821237	0.81807	0.8309	0.71049	0.830041	0.721441	0.835892	0.824082	0	0	0	0.837181	0	0	0.794449	0.778774	0.893011	0.831329	0	0	0	0.854574	0.651063	0.784679	0.78119	0	0.9067	0.805239	0
HIST1H2AL	0.995491	0.99125	0.963657	0.996672	0.974232	0.996296	0.969455	0.991089	0	0	0	0.989156	0	0	0.994954	0.997316	0.98368	0.963174	0	0	0	0.99533	0.997262	0.971924	0.920335	0	0.96006	0.996081	0
SNRPD3	0.83353	0.768198	0.755851	0.764226	0.81764	0.746403	0.738082	0.815224	0	0	0	0.855755	0	0	0.670067	0.812809	0.855111	0.782317	0	0	0	0.736848	0.779901	0.829343	0.668939	0	0.838254	0.777593	0
PHF13	0.646822	0.689983	0.761864	0.544825	0.722622	0.709309	0.844589	0.771473	0	0	0	0.377818	0	0	0.764011	0.567801	0.747209	0.65525	0	0	0	0.746189	0.706947	0.585624	0.101084	0	0.404123	0.773191	0
PIGX	0.719186	0.826766	0.723534	0.574673	0.732822	0.760253	0.580846	0.778667	0	0	0	0.566405	0	0	0.726541	0.740015	0.735506	0.72391	0	0	0	0.766695	0.74737	0.549603	0.542624	0	0.669959	0.738082	0
MRPL13	0.901331	0.91706	0.974286	0.883616	0.970206	0.844428	0.957215	0.850601	0	0	0	0.877926	0	0	0.951364	0.866116	0.938426	0.939714	0	0	0	0.905304	0.806206	0.974286	0.645104	0	0.975199	0.923556	0
NIP7	0.938641	0.928817	0.863539	0.921999	0.855218	0.92157	0.932843	0.957054	0	0	0	0.912927	0	0	0.90423	0.939714	0.961778	0.891883	0	0	0	0.953189	0.941754	0.765836	0.768145	0	0.888716	0.968488	0
CRBN	0.907934	0.847917	0.882435	0.884636	0.90321	0.858761	0.826551	0.842227	0	0	0	0.888447	0	0	0.902298	0.916201	0.901653	0.798046	0	0	0	0.898755	0.845287	0.917812	0.655035	0	0.852319	0.873202	0
LRP6	0.934131	0.844481	0.889199	0.948733	0.908471	0.882006	0.844106	0.886354	0	0	0	0.963496	0	0	0.919047	0.922965	0.939285	0.921409	0	0	0	0.927797	0.857151	0.926884	0.688587	0	0.913249	0.933541	0
DPM1	0.924898	0.947928	0.939124	0.851729	0.915342	0.939553	0.908149	0.973212	0	0	0	0.875725	0	0	0.939983	0.902834	0.935903	0.897305	0	0	0	0.927099	0.953833	0.866277	0.9067	0	0.901868	0.946478	0
AHCY	0.91953	0.825907	0.903318	0.934292	0.890702	0.87653	0.834174	0.956034	0	0	0	0.938963	0	0	0.862841	0.893655	0.960865	0.936601	0	0	0	0.874812	0.881308	0.821666	0.90627	0	0.844804	0.947445	0
CNTROB	0.462583	0.536504	0.487975	0.593569	0.485076	0.465321	0.73717	0.497047	0	0	0	0.302663	0	0	0.597219	0.339113	0.470314	0.463925	0	0	0	0.514763	0.525123	0.778667	0.734432	0	0.609137	0.47944	0
CSTF1	0.974071	0.951149	0.981104	0.989532	0.985935	0.952169	0.937997	0.938265	0	0	0	0.97944	0	0	0.982714	0.977185	0.971924	0.977453	0	0	0	0.961885	0.940144	0.991733	0.893869	0	0.989747	0.975682	0
NAALADL1	0.944546	0.961778	0.944814	0.924737	0.949753	0.949377	0.950021	0.95904	0	0	0	0.949968	0	0	0.931501	0.936816	0.964355	0.961134	0	0	0	0.948572	0.942023	0.934829	0.957698	0	0.973642	0.948304	0
HSPA9	0.898057	0.905411	0.936708	0.919369	0.881469	0.880556	0.854252	0.883509	0	0	0	0.778828	0	0	0.933541	0.905035	0.816674	0.744095	0	0	0	0.949324	0.930642	0.568606	0.922751	0	0.830524	0.958396	0
JOSD1	0.961939	0.931179	0.949485	0.889951	0.954209	0.934829	0.970582	0.963066	0	0	0	0.918671	0	0	0.946371	0.93907	0.973964	0.923073	0	0	0	0.949753	0.907827	0.940788	0.346414	0	0.911853	0.965589	0
CWF19L1	0.814204	0.904606	0.924307	0.871806	0.935849	0.888931	0.882542	0.9016	0	0	0	0.848615	0	0	0.866384	0.847166	0.856399	0.939768	0	0	0	0.874973	0.848186	0.874114	0.826874	0	0.879268	0.780331	0
VAPB	0.607795	0.643118	0.778076	0.723051	0.754134	0.623738	0.679944	0.545899	0	0	0	0.388394	0	0	0.790691	0.569251	0.673663	0.707161	0	0	0	0.651976	0.592925	0.833101	0.0964677	0	0.606184	0.751288	0
NUCKS1	0.977346	0.966878	0.986579	0.989908	0.983519	0.960865	0.957054	0.937299	0	0	0	0.981104	0	0	0.986472	0.973696	0.979976	0.988082	0	0	0	0.974984	0.952706	0.993612	0.929944	0	0.994471	0.985291	0
CDK12	0.989263	0.975467	0.979117	0.979976	0.974447	0.97595	0.975306	0.984217	0	0	0	0.994846	0	0	0.978903	0.988888	0.992645	0.989263	0	0	0	0.992216	0.955175	0.920228	0.901331	0	0.988082	0.990767	0
SMC6	0.702491	0.725682	0.582081	0.55948	0.576122	0.624114	0.460382	0.633133	0	0	0	0.656753	0	0	0.643762	0.708074	0.613915	0.539296	0	0	0	0.630288	0.680803	0.710329	0.14811	0	0.329021	0.613431	0
RTKN	0.989586	0.992001	0.993182	0.978688	0.986257	0.988458	0.982231	0.984325	0	0	0	0.961241	0	0	0.989908	0.989532	0.971333	0.987116	0	0	0	0.9847	0.990283	0.983036	0.746081	0	0.964247	0.988136	0
CDK6	0.203135	0.153801	0.153532	0.203296	0.121215	0.135495	0.150902	0.205766	0	0	0	0.265139	0	0	0.214569	0.191325	0.187191	0.148701	0	0	0	0.156377	0.143762	0.263689	0.753221	0	0.630771	0.213818	0
FIP1L1	0.610479	0.56909	0.542356	0.412712	0.582725	0.656002	0.431018	0.614505	0	0	0	0.550623	0	0	0.554542	0.686064	0.576498	0.499463	0	0	0	0.51283	0.638555	0.425918	0.56093	0	0.634958	0.533391	0
DDX56	0.853607	0.924791	0.923556	0.926079	0.948357	0.911263	0.922214	0.784303	0	0	0	0.830363	0	0	0.91341	0.872987	0.80379	0.904606	0	0	0	0.841905	0.910618	0.95539	0.891883	0	0.964623	0.882274	0
TMED2	0.942184	0.95743	0.921194	0.955712	0.962852	0.957269	0.937728	0.950236	0	0	0	0.948304	0	0	0.919906	0.938909	0.930535	0.970904	0	0	0	0.941056	0.946639	0.95598	0.745222	0	0.874436	0.928441	0
LOC730101	0.900365	0.877926	0.94213	0.794932	0.894782	0.806689	0.877228	0.794664	0	0	0	0.898057	0	0	0.914	0.86676	0.911477	0.925005	0	0	0	0.854788	0.701793	0.946478	0.555669	0	0.96151	0.883562	0
TMBIM4	0.964516	0.971924	0.957215	0.88324	0.952169	0.958879	0.917973	0.884046	0	0	0	0.9519	0	0	0.94986	0.98105	0.952813	0.957859	0	0	0	0.921516	0.957698	0.977936	0.831275	0	0.978097	0.906109	0
GMEB1	0.851245	0.824511	0.877389	0.888609	0.885817	0.890595	0.84432	0.869927	0	0	0	0.866277	0	0	0.861123	0.84942	0.882811	0.893601	0	0	0	0.869122	0.884851	0.859244	0.810125	0	0.88222	0.874705	0
TGIF2	0.893601	0.913142	0.936064	0.875456	0.914698	0.933702	0.942345	0.945083	0	0	0	0.911799	0	0	0.926401	0.882059	0.898379	0.958503	0	0	0	0.897949	0.884207	0.871591	0.801589	0	0.872933	0.888394	0
HSP90B1	0.986901	0.97187	0.973857	0.979815	0.979815	0.973749	0.957698	0.979547	0	0	0	0.990552	0	0	0.972568	0.986579	0.988619	0.977883	0	0	0	0.984915	0.971441	0.975306	0.949109	0	0.988673	0.981641	0
LLPH	0.916524	0.902888	0.964838	0.964462	0.960275	0.949431	0.856399	0.726326	0	0	0	0.856131	0	0	0.97289	0.949646	0.876423	0.920174	0	0	0	0.894084	0.952974	0.983251	0.834926	0	0.980137	0.95539	0
EIF2S2	0.734754	0.741357	0.633079	0.527432	0.699646	0.783015	0.663303	0.663893	0	0	0	0.753543	0	0	0.589972	0.771044	0.629805	0.642313	0	0	0	0.618853	0.79461	0.572203	0.50875	0	0.41749	0.628946	0
CCND3	0.798368	0.791711	0.777861	0.962852	0.843354	0.85248	0.781726	0.839435	0	0	0	0.847166	0	0	0.935635	0.795362	0.846199	0.854252	0	0	0	0.893547	0.830631	0.958879	0.90364	0	0.827303	0.859781	0
PAQR4	0.640004	0.594159	0.756764	0.640434	0.703403	0.647037	0.797724	0.671731	0	0	0	0.696532	0	0	0.735506	0.623738	0.625993	0.65831	0	0	0	0.615901	0.609083	0.799979	0.686332	0	0.701041	0.514441	0
LEO1	0.773728	0.781243	0.715321	0.912068	0.701256	0.821827	0.7274	0.804864	0	0	0	0.786504	0	0	0.831383	0.816996	0.791819	0.823706	0	0	0	0.850762	0.835194	0.656216	0.913839	0	0.76428	0.866599	0
PLEKHG2	0.911585	0.970045	0.977936	0.883401	0.969132	0.936601	0.961295	0.970797	0	0	0	0.786934	0	0	0.931823	0.878785	0.918402	0.950344	0	0	0	0.954262	0.964784	0.830578	0.748712	0	0.848615	0.946639	0
GFI1	0.0966824	0.143869	0.0943741	0.0826176	0.121215	0.0752094	0.0826712	0.086429	0	0	0	0.110049	0	0	0.0791819	0.135656	0.108654	0.0984003	0	0	0	0.133938	0.106667	0.106614	0.84985	0	0.722729	0.093032	0
DDX19A	0.935259	0.861875	0.771741	0.953672	0.785538	0.900204	0.853232	0.888501	0	0	0	0.947982	0	0	0.887857	0.933487	0.941862	0.876798	0	0	0	0.915933	0.929139	0.879429	0.76895	0	0.858868	0.953028	0
ADSL	0.880341	0.871215	0.950075	0.863056	0.924469	0.903479	0.828323	0.743773	0	0	0	0.808621	0	0	0.923395	0.887696	0.831759	0.871108	0	0	0	0.790745	0.928334	0.954907	0.297402	0	0.878624	0.900902	0
ZCCHC3	0.964408	0.951954	0.950827	0.785162	0.925005	0.949699	0.964569	0.953779	0	0	0	0.944009	0	0	0.939285	0.940681	0.946049	0.935044	0	0	0	0.912873	0.93907	0.944492	0.835409	0	0.945942	0.915557	0
AP1M1	0.697874	0.827249	0.822364	0.76428	0.877765	0.849957	0.804649	0.801213	0	0	0	0.75408	0	0	0.629966	0.789564	0.733627	0.791765	0	0	0	0.740552	0.85452	0.638555	0.713066	0	0.663893	0.668134	0
POLR2D	0.497155	0.571022	0.653962	0.493075	0.612895	0.515031	0.495491	0.589489	0	0	0	0.223427	0	0	0.634207	0.439822	0.600387	0.481963	0	0	0	0.598347	0.541443	0.527163	0.258482	0	0.418402	0.65627	0
PLD4	0.879107	0.855379	0.853607	0.707376	0.85452	0.833369	0.87857	0.883401	0	0	0	0.864666	0	0	0.855647	0.847112	0.886461	0.786236	0	0	0	0.843032	0.831973	0.859727	0.838791	0	0.892903	0.84228	0
TSFM	0.955497	0.941379	0.84942	0.978473	0.890004	0.936171	0.924737	0.936171	0	0	0	0.965106	0	0	0.908632	0.956678	0.926831	0.95131	0	0	0	0.957805	0.954423	0.882757	0.92522	0	0.929032	0.965804	0
TACO1	0.981479	0.973749	0.988244	0.991572	0.989693	0.97536	0.965858	0.947606	0	0	0	0.988941	0	0	0.984808	0.985237	0.98309	0.994739	0	0	0	0.978527	0.967898	0.99329	0.899989	0	0.996618	0.983519	0
VPS25	0.965536	0.965697	0.97289	0.927314	0.974608	0.969294	0.977507	0.958986	0	0	0	0.939983	0	0	0.962905	0.9621	0.946693	0.961563	0	0	0	0.961187	0.961993	0.957269	0.881576	0	0.98309	0.95335	0
2021-03-02	0.834819	0.839328	0.791872	0.779955	0.842334	0.893547	0.827786	0.820217	0	0	0	0.806152	0	0	0.79912	0.854574	0.807548	0.799012	0	0	0	0.775016	0.898164	0.788544	0.569519	0	0.636622	0.80744	0
RPL3	0.944385	0.930481	0.901331	0.838469	0.829611	0.923985	0.842817	0.938641	0	0	0	0.920174	0	0	0.89242	0.959416	0.833047	0.833745	0	0	0	0.893172	0.942291	0.57478	0.982446	0	0.893708	0.920764	0
PPID	0.807494	0.751879	0.850387	0.54402	0.794718	0.800945	0.816352	0.746189	0	0	0	0.817157	0	0	0.806581	0.820163	0.802233	0.747853	0	0	0	0.762401	0.784035	0.719938	0.651814	0	0.831007	0.71779	0
CALM3	0.892635	0.855433	0.889521	0.889038	0.913464	0.853554	0.871001	0.890273	0	0	0	0.932306	0	0	0.866223	0.869605	0.929407	0.924039	0	0	0	0.870786	0.826068	0.950934	0.937836	0	0.959416	0.855808	0
NOB1	0.78586	0.851084	0.731372	0.887911	0.783068	0.890971	0.760307	0.865042	0	0	0	0.833745	0	0	0.814795	0.831275	0.838093	0.828377	0	0	0	0.839865	0.916846	0.762025	0.778935	0	0.722246	0.846253	0
TEX10	0.724823	0.745813	0.642259	0.653479	0.662551	0.718971	0.457	0.634851	0	0	0	0.664967	0	0	0.670979	0.723373	0.61429	0.652781	0	0	0	0.632596	0.768413	0.84169	0.0806313	0	0.235613	0.619444	0
ABHD14A	0.891883	0.890004	0.86021	0.904928	0.848776	0.877067	0.89242	0.834121	0	0	0	0.820002	0	0	0.908149	0.883187	0.810393	0.865793	0	0	0	0.888125	0.890648	0.916201	0.824941	0	0.879858	0.869122	0
GMEB2	0.942237	0.881147	0.867458	0.958986	0.904821	0.904123	0.873309	0.931125	0	0	0	0.970475	0	0	0.865525	0.95335	0.961671	0.931072	0	0	0	0.943365	0.905948	0.758482	0.983895	0	0.967683	0.962852	0
CORO1C	0.75671	0.768521	0.735559	0.709094	0.688104	0.768091	0.715482	0.698465	0	0	0	0.674898	0	0	0.755851	0.73819	0.675166	0.575263	0	0	0	0.674791	0.892527	0.880986	0.852963	0	0.61982	0.681447	0
APBB1IP	0.222998	0.280921	0.286343	0.142796	0.244632	0.226326	0.233842	0.269487	0	0	0	0.17828	0	0	0.26181	0.264441	0.27609	0.208128	0	0	0	0.274426	0.227292	0.211349	0.700773	0	0.624222	0.257999	0
RIC8B	0.851353	0.810125	0.875832	0.440466	0.829182	0.76632	0.801589	0.80116	0	0	0	0.864773	0	0	0.764548	0.866599	0.890863	0.721011	0	0	0	0.811789	0.761381	0.773137	0.644567	0	0.855325	0.759556	0
POM121	0.593354	0.531565	0.618585	0.785055	0.630019	0.573169	0.659115	0.554703	0	0	0	0.59126	0	0	0.743665	0.596521	0.556796	0.586912	0	0	0	0.563346	0.569143	0.851568	0.815761	0	0.817533	0.584604	0
TAF5L	0.701202	0.812862	0.835892	0.600494	0.826015	0.76589	0.769218	0.675864	0	0	0	0.627979	0	0	0.661585	0.769111	0.656377	0.749839	0	0	0	0.688802	0.766373	0.647305	0.220582	0	0.42114	0.656646	0
FAM110A	0.992699	0.989586	0.995383	0.99635	0.993021	0.986955	0.985613	0.982768	0	0	0	0.993934	0	0	0.996189	0.990606	0.993719	0.996296	0	0	0	0.991411	0.983734	0.998712	0.962852	0	0.994524	0.993612	0
TSSC1	0.808997	0.896393	0.876906	0.783337	0.852856	0.849044	0.865364	0.833262	0	0	0	0.608815	0	0	0.875939	0.79665	0.800247	0.808299	0	0	0	0.820378	0.892903	0.92114	0.382542	0	0.676347	0.835624	0
PDAP1	0.707752	0.630288	0.698465	0.578806	0.728527	0.691271	0.675811	0.700827	0	0	0	0.708074	0	0	0.633562	0.668349	0.684024	0.617833	0	0	0	0.61837	0.659491	0.633616	0.785162	0	0.719938	0.687513	0
HIST2H3C	0.622289	0.418349	0.474769	0.844428	0.421945	0.512562	0.352158	0.444009	0	0	0	0.487277	0	0	0.74737	0.637374	0.481157	0.369712	0	0	0	0.724608	0.546167	0.48921	0.627282	0	0.576068	0.784679	0
TDP2	0.907559	0.879214	0.911799	0.795416	0.921301	0.862734	0.861445	0.892581	0	0	0	0.907183	0	0	0.87143	0.895104	0.915718	0.872665	0	0	0	0.870195	0.850494	0.926133	0.590724	0	0.894943	0.844696	0
SYTL3	0.342764	0.303736	0.273084	0.405304	0.25773	0.255154	0.275553	0.333745	0	0	0	0.264387	0	0	0.421731	0.275392	0.365149	0.214569	0	0	0	0.305615	0.321827	0.621806	0.942989	0	0.807655	0.334926	0
CENPV	0.782263	0.790208	0.812487	0.758697	0.807601	0.73878	0.911746	0.762347	0	0	0	0.772654	0	0	0.757623	0.749463	0.816996	0.761381	0	0	0	0.806635	0.755529	0.774909	0.865096	0	0.804864	0.793751	0
NCAPH2	0.718327	0.881683	0.758482	0.710812	0.775875	0.804917	0.87041	0.780868	0	0	0	0.604896	0	0	0.733519	0.754724	0.643064	0.793698	0	0	0	0.773996	0.825585	0.757032	0.632059	0	0.761971	0.668832	0
C1QBP	0.9446	0.926347	0.931662	0.836805	0.915557	0.921194	0.945083	0.953565	0	0	0	0.875242	0	0	0.894728	0.928226	0.954799	0.806367	0	0	0	0.897896	0.972139	0.923663	0.708396	0	0.929998	0.932897	0
FYB	0.355272	0.329182	0.439446	0.338147	0.534035	0.35087	0.166685	0.362304	0	0	0	0.434507	0	0	0.168188	0.5226	0.267447	0.364773	0	0	0	0.225521	0.354842	0.167543	0.893816	0	0.812755	0.093032	0
ZNF48	0.798422	0.912766	0.897037	0.755529	0.881415	0.819197	0.958074	0.876906	0	0	0	0.841797	0	0	0.85393	0.772547	0.837234	0.889038	0	0	0	0.877818	0.794986	0.842764	0.832993	0	0.912497	0.74227	0
GINS2	0.276251	0.501127	0.408203	0.479601	0.416255	0.460436	0.560393	0.513582	0	0	0	0.424146	0	0	0.383026	0.250913	0.445136	0.551589	0	0	0	0.495061	0.422429	0.269863	0.786665	0	0.535162	0.449002	0
LSM5	0.918993	0.834765	0.885763	0.936332	0.899667	0.881791	0.856989	0.92726	0	0	0	0.945834	0	0	0.925327	0.917919	0.933648	0.908364	0	0	0	0.921301	0.84126	0.909062	0.921194	0	0.962476	0.919691	0
COQ3	0.906163	0.855594	0.808138	0.773459	0.825639	0.85758	0.821129	0.833476	0	0	0	0.894675	0	0	0.811789	0.900956	0.885763	0.833262	0	0	0	0.825102	0.897842	0.897627	0.873416	0	0.939178	0.847166	0
LETM1	0.626208	0.782371	0.699377	0.489693	0.740659	0.785269	0.683111	0.758697	0	0	0	0.468113	0	0	0.674093	0.659545	0.703618	0.642849	0	0	0	0.735023	0.794181	0.475467	0.145856	0	0.385549	0.700397	0
PSMD1	0.695351	0.628677	0.757516	0.639414	0.776251	0.813936	0.667705	0.70904	0	0	0	0.758589	0	0	0.579236	0.80583	0.716287	0.767984	0	0	0	0.595823	0.810608	0.427689	0.869551	0	0.814365	0.647144	0
GSPT1	0.884207	0.842066	0.838362	0.778183	0.825693	0.84781	0.848722	0.863163	0	0	0	0.93499	0	0	0.820646	0.885871	0.931823	0.883294	0	0	0	0.868639	0.800623	0.819573	0.893708	0	0.895158	0.86429	0
PHF1	0.956893	0.959255	0.930588	0.885388	0.908686	0.934615	0.972031	0.949807	0	0	0	0.94825	0	0	0.905358	0.94723	0.92565	0.919691	0	0	0	0.922536	0.954638	0.925059	0.356775	0	0.820968	0.923395	0
RAN	0.623631	0.632972	0.578538	0.385227	0.594106	0.658525	0.643816	0.642903	0	0	0	0.54257	0	0	0.555454	0.705229	0.593891	0.540584	0	0	0	0.562326	0.643708	0.366062	0.222353	0	0.298798	0.554595	0
GPN2	0.866491	0.870034	0.814419	0.893333	0.762401	0.836858	0.904284	0.809427	0	0	0	0.806635	0	0	0.92726	0.852856	0.724715	0.798529	0	0	0	0.883133	0.836429	0.895587	0.745598	0	0.756442	0.846951	0
HSP90AB1	0.969991	0.968596	0.956141	0.88222	0.96006	0.982446	0.991303	0.972676	0	0	0	0.931823	0	0	0.96779	0.971763	0.977453	0.938533	0	0	0	0.97697	0.974393	0.881361	0.78849	0	0.958128	0.974608	0
GOT1	0.884046	0.871537	0.91647	0.928978	0.887481	0.904821	0.824458	0.847863	0	0	0	0.900258	0	0	0.935473	0.893816	0.86327	0.926831	0	0	0	0.914591	0.887428	0.894728	0.626369	0	0.814688	0.894406	0
PALB2	0.98105	0.957322	0.970689	0.973696	0.972998	0.962959	0.948948	0.968596	0	0	0	0.987707	0	0	0.967737	0.982714	0.984056	0.977722	0	0	0	0.977346	0.947069	0.961026	0.929032	0	0.986794	0.977722	0
RPTOR	0.932414	0.810447	0.734861	0.962744	0.838469	0.856936	0.784196	0.852641	0	0	0	0.951632	0	0	0.861338	0.936332	0.925113	0.834658	0	0	0	0.897466	0.89752	0.902083	0.733466	0	0.862787	0.945297	0
PTK2B	0.748658	0.745866	0.766266	0.517447	0.75467	0.581544	0.748175	0.773567	0	0	0	0.722998	0	0	0.54461	0.69358	0.809534	0.739102	0	0	0	0.722622	0.611445	0.586805	0.792678	0	0.889629	0.725413	0
XRCC5	0.533068	0.696264	0.646607	0.465536	0.501503	0.52711	0.649184	0.703081	0	0	0	0.418188	0	0	0.582725	0.522225	0.597005	0.611928	0	0	0	0.660457	0.578216	0.379751	0.655411	0	0.643225	0.617887	0
PRKCB	0.0966824	0.143869	0.330202	0.194331	0.366867	0.394621	0.344052	0.13936	0	0	0	0.110049	0	0	0.114398	0.135656	0.108654	0.317962	0	0	0	0.133938	0.378731	0.187352	0.777647	0	0.649775	0.093032	0
BMF	0.915665	0.940627	0.922482	0.842441	0.944975	0.958503	0.945244	0.943311	0	0	0	0.902781	0	0	0.850655	0.938265	0.813936	0.909384	0	0	0	0.831275	0.966395	0.848024	0.946049	0	0.887696	0.818875	0
OCEL1	0.929944	0.894192	0.918188	0.891454	0.914215	0.909652	0.875403	0.926186	0	0	0	0.904445	0	0	0.899721	0.897466	0.907183	0.836322	0	0	0	0.910404	0.949538	0.856667	0.90466	0	0.918671	0.940842	0
CTDSPL2	0.735559	0.699807	0.823008	0.483197	0.802394	0.813077	0.765997	0.695244	0	0	0	0.724393	0	0	0.77303	0.786289	0.753006	0.746296	0	0	0	0.719401	0.747853	0.736848	0.11735	0	0.489908	0.627013	0
BRD8	0.987975	0.969186	0.991142	0.989317	0.990659	0.983251	0.972783	0.929407	0	0	0	0.992699	0	0	0.982338	0.992753	0.980567	0.988297	0	0	0	0.965482	0.985774	0.994363	0.836053	0	0.991142	0.979064	0
SLC29A2	0.778076	0.771205	0.674522	0.792678	0.677206	0.741518	0.734593	0.73003	0	0	0	0.851299	0	0	0.674952	0.746296	0.703779	0.826229	0	0	0	0.681662	0.762938	0.818767	0.939339	0	0.860049	0.695297	0
PFAS	0.889092	0.729654	0.771849	0.871001	0.757516	0.73207	0.857741	0.773781	0	0	0	0.923288	0	0	0.750805	0.891722	0.907344	0.840455	0	0	0	0.86021	0.698626	0.685259	0.48921	0	0.828913	0.889253	0
PAK2	0.731265	0.748497	0.706947	0.561628	0.685044	0.748121	0.567372	0.785323	0	0	0	0.617028	0	0	0.726487	0.77056	0.723696	0.638233	0	0	0	0.693794	0.758911	0.576498	0.233519	0	0.422804	0.709148	0
GPR155	0.430588	0.505959	0.514011	0.312057	0.459899	0.436386	0.411853	0.543483	0	0	0	0.110049	0	0	0.528935	0.362841	0.521903	0.365042	0	0	0	0.539242	0.475896	0.365203	0.75263	0	0.743397	0.552985	0
UBQLN4	0.737599	0.806367	0.828055	0.624919	0.701686	0.697982	0.867994	0.798422	0	0	0	0.568606	0	0	0.803092	0.668939	0.706302	0.736687	0	0	0	0.766964	0.748551	0.742968	0.828538	0	0.731533	0.729225	0
ARRDC5	0.891722	0.803951	0.813775	0.880073	0.795791	0.868478	0.823867	0.765675	0	0	0	0.883992	0	0	0.915826	0.880986	0.764065	0.759341	0	0	0	0.883401	0.850172	0.791497	0.839435	0	0.70947	0.893064	0
BRI3BP	0.64344	0.549495	0.556528	0.722139	0.516856	0.549764	0.548959	0.666899	0	0	0	0.80218	0	0	0.554756	0.680588	0.775875	0.75714	0	0	0	0.631791	0.484217	0.510951	0.209953	0	0.460329	0.656216	0
STT3A	0.744524	0.920657	0.779525	0.546435	0.729279	0.754939	0.892742	0.779955	0	0	0	0.674683	0	0	0.658417	0.742592	0.63673	0.79096	0	0	0	0.809212	0.771795	0.441164	0.406109	0	0.56705	0.715536	0
HAUS1	0.313184	0.50612	0.496725	0.446317	0.623577	0.439446	0.590348	0.512991	0	0	0	0.386891	0	0	0.328269	0.317747	0.308299	0.43601	0	0	0	0.436279	0.396929	0.315385	0.870518	0	0.622665	0.291497	0
NAE1	0.643547	0.575531	0.728366	0.658954	0.724447	0.715482	0.753811	0.597327	0	0	0	0.640863	0	0	0.7828	0.622611	0.69315	0.696103	0	0	0	0.664645	0.639038	0.848078	0.459577	0	0.704048	0.533068	0
EXOSC8	0.955873	0.978634	0.979171	0.760522	0.980567	0.968274	0.972139	0.970045	0	0	0	0.939339	0	0	0.894943	0.963603	0.954531	0.936708	0	0	0	0.940198	0.963657	0.862143	0.881845	0	0.956517	0.899775	0
MGP	0.740981	0.661477	0.635817	0.859029	0.665987	0.768306	0.501235	0.77507	0	0	0	0.79767	0	0	0.771849	0.780599	0.813829	0.714731	0	0	0	0.721119	0.810715	0.793107	0.899077	0	0.617565	0.791389	0
ERLIN1	0.557118	0.731104	0.656968	0.635441	0.658042	0.655733	0.752523	0.689983	0	0	0	0.26487	0	0	0.710329	0.472944	0.622987	0.634207	0	0	0	0.697552	0.696908	0.766695	0.765729	0	0.77609	0.642742	0
PTPLAD1	0.797563	0.65568	0.740981	0.743665	0.76487	0.756764	0.657183	0.694277	0	0	0	0.811252	0	0	0.781565	0.796865	0.798153	0.715858	0	0	0	0.75365	0.680857	0.804595	0.672375	0	0.755261	0.74694	0
CHERP	0.842871	0.901063	0.820754	0.681179	0.797133	0.852856	0.859298	0.862465	0	0	0	0.810178	0	0	0.753973	0.839059	0.82537	0.840777	0	0	0	0.820432	0.876852	0.666738	0.762776	0	0.707322	0.828591	0
TUBB2A	0.812648	0.710382	0.805937	0.816674	0.729976	0.733358	0.838254	0.744578	0	0	0	0.713979	0	0	0.905948	0.76793	0.757784	0.705068	0	0	0	0.833745	0.699109	0.83498	0.800354	0	0.765085	0.830524	0
DNAJC12	0.594911	0.876637	0.872826	0.579772	0.867726	0.796543	0.931501	0.783605	0	0	0	0.551589	0	0	0.742216	0.573116	0.705068	0.891185	0	0	0	0.820646	0.718596	0.684776	0.779579	0	0.813775	0.619551	0
MEN1	0.732553	0.859298	0.758052	0.699485	0.816459	0.873792	0.634153	0.846199	0	0	0	0.672858	0	0	0.748175	0.773137	0.770936	0.753865	0	0	0	0.784947	0.891507	0.640112	0.640273	0	0.679944	0.751825	0
SEC13	0.784088	0.717683	0.753919	0.676508	0.76224	0.575048	0.714784	0.746296	0	0	0	0.758911	0	0	0.634368	0.677421	0.814902	0.728259	0	0	0	0.713925	0.637803	0.815278	0.764011	0	0.856238	0.754348	0
MRPL37	0.525285	0.708128	0.750913	0.528559	0.761327	0.572472	0.606506	0.6844	0	0	0	0.309212	0	0	0.536343	0.503704	0.513474	0.642635	0	0	0	0.645748	0.565869	0.375134	0.389092	0	0.4519	0.550408	0
AACS	0.567694	0.616599	0.611714	0.685473	0.659008	0.609835	0.547026	0.574834	0	0	0	0.657934	0	0	0.619498	0.618639	0.660994	0.676992	0	0	0	0.636085	0.573975	0.684239	0.654338	0	0.656324	0.530653	0
ARHGEF1	0.979976	0.988082	0.98921	0.946693	0.990069	0.985076	0.985237	0.992323	0	0	0	0.979117	0	0	0.972944	0.97799	0.994417	0.990606	0	0	0	0.984861	0.981909	0.978097	0.848454	0	0.983412	0.975413	0
GLRX	0.376852	0.343945	0.404552	0.389092	0.365042	0.348937	0.374275	0.370518	0	0	0	0.353607	0	0	0.440144	0.450183	0.353017	0.309641	0	0	0	0.29402	0.354359	0.523084	0.794234	0	0.68091	0.362358	0
SLC25A5	0.568767	0.573008	0.534357	0.412551	0.624329	0.664215	0.558675	0.529633	0	0	0	0.488727	0	0	0.507247	0.648755	0.604198	0.507569	0	0	0	0.548744	0.651546	0.374597	0.941003	0	0.871591	0.567586	0
RAVER1	0.699216	0.796382	0.691271	0.554756	0.71516	0.698035	0.688158	0.743934	0	0	0	0.628463	0	0	0.619659	0.721226	0.705229	0.754939	0	0	0	0.713174	0.665665	0.527915	0.884904	0	0.859459	0.674469	0
PGD	0.677958	0.799979	0.704316	0.789403	0.770829	0.717039	0.802448	0.790262	0	0	0	0.515514	0	0	0.788651	0.548959	0.665879	0.695244	0	0	0	0.745491	0.762293	0.863539	0.97085	0	0.743129	0.708289	0
ITGAL	0.663249	0.73921	0.708074	0.644192	0.753006	0.730513	0.726487	0.7398	0	0	0	0.734056	0	0	0.593193	0.742055	0.714677	0.720099	0	0	0	0.684668	0.713388	0.53892	0.905196	0	0.805186	0.601675	0
DCAF15	0.553253	0.611767	0.626959	0.678226	0.796328	0.675113	0.624061	0.550676	0	0	0	0.663303	0	0	0.460167	0.618531	0.417705	0.663142	0	0	0	0.481211	0.695727	0.699002	0.685098	0	0.724179	0.392688	0
DNAJC2	0.992753	0.987599	0.992162	0.945888	0.992968	0.989532	0.988029	0.989532	0	0	0	0.990176	0	0	0.984593	0.991894	0.994632	0.974554	0	0	0	0.989478	0.986204	0.984969	0.686493	0	0.983305	0.981748	0
VBP1	0.424844	0.651707	0.567962	0.338684	0.525285	0.500268	0.671248	0.592549	0	0	0	0.111767	0	0	0.51632	0.358761	0.514816	0.459362	0	0	0	0.625832	0.566459	0.373041	0.0820271	0	0.198465	0.545254	0
WDR43	0.873148	0.898755	0.875188	0.942721	0.885602	0.900097	0.809695	0.874007	0	0	0	0.892635	0	0	0.891346	0.891937	0.902942	0.936977	0	0	0	0.890434	0.90933	0.933541	0.33353	0	0.750268	0.896983	0
SUZ12	0.380664	0.56501	0.458074	0.321022	0.446908	0.427367	0.542141	0.525285	0	0	0	0.360425	0	0	0.391615	0.386891	0.446801	0.382918	0	0	0	0.490552	0.490606	0.536612	0.660028	0	0.647359	0.391078	0
G3BP1	0.861928	0.964945	0.947498	0.958128	0.977668	0.963174	0.947928	0.979225	0	0	0	0.897842	0	0	0.887481	0.858385	0.911638	0.957698	0	0	0	0.935098	0.970314	0.904338	0.96575	0	0.876476	0.927904	0
RCE1	0.666255	0.751503	0.689768	0.652888	0.752147	0.816513	0.818928	0.727668	0	0	0	0.659921	0	0	0.688104	0.68032	0.688587	0.704692	0	0	0	0.699538	0.825854	0.685366	0.775982	0	0.602212	0.669208	0
STRAP	0.495652	0.351138	0.343998	0.69621	0.345609	0.475252	0.295952	0.419154	0	0	0	0.420174	0	0	0.595823	0.581061	0.396929	0.231211	0	0	0	0.546221	0.500107	0.421033	0.438211	0	0.444975	0.588791	0
HN1L	0.608278	0.695995	0.548959	0.615847	0.619981	0.71414	0.604359	0.61166	0	0	0	0.711349	0	0	0.484647	0.694063	0.574243	0.709255	0	0	0	0.59577	0.702652	0.468435	0.636676	0	0.334872	0.525392	0
NUDCD1	0.424844	0.649345	0.726541	0.35189	0.680696	0.587395	0.616921	0.615471	0	0	0	0.110049	0	0	0.521258	0.358761	0.514816	0.543751	0	0	0	0.622235	0.621376	0.389629	0.864022	0	0.715053	0.545254	0
CD4	0.881093	0.784894	0.862197	0.899506	0.87916	0.874275	0.789188	0.744095	0	0	0	0.908578	0	0	0.868155	0.895748	0.848186	0.878463	0	0	0	0.790584	0.862626	0.938158	0.841046	0	0.900526	0.837342	0
BRPF1	0.805454	0.838362	0.846253	0.939339	0.900043	0.916255	0.926294	0.876798	0	0	0	0.847219	0	0	0.927475	0.838845	0.860425	0.882542	0	0	0	0.918402	0.872504	0.828323	0.714892	0	0.739263	0.873094	0
P2RY8	0.173771	0.34067	0.181662	0.242753	0.249946	0.225628	0.292892	0.183595	0	0	0	0.125295	0	0	0.204692	0.19256	0.145748	0.269433	0	0	0	0.275123	0.207322	0.330846	0.998765	0	0.935098	0.129644	0
SNX1	0.742538	0.942345	0.870947	0.83294	0.894997	0.849903	0.924307	0.937406	0	0	0	0.691593	0	0	0.808085	0.745222	0.847219	0.895802	0	0	0	0.900419	0.870625	0.564634	0.477883	0	0.67463	0.864827	0
PHB	0.963711	0.921194	0.900097	0.909813	0.855594	0.925435	0.802824	0.927743	0	0	0	0.932199	0	0	0.938694	0.96108	0.93601	0.905519	0	0	0	0.948894	0.919208	0.791067	0.907451	0	0.953081	0.964838	0
SQLE	0.621001	0.752791	0.635065	0.700236	0.646285	0.669691	0.721817	0.735935	0	0	0	0.503597	0	0	0.715375	0.616599	0.706463	0.711026	0	0	0	0.776573	0.637964	0.462422	0.239102	0	0.369981	0.761703	0
DUS4L	0.695458	0.792785	0.86064	0.581007	0.815063	0.742914	0.754778	0.811037	0	0	0	0.531995	0	0	0.774587	0.66953	0.733734	0.739961	0	0	0	0.763313	0.738297	0.664859	0.553199	0	0.733895	0.72187	0
PSMB5	0.699646	0.665074	0.721441	0.886998	0.812272	0.752738	0.770292	0.728259	0	0	0	0.766051	0	0	0.668671	0.763421	0.640165	0.845233	0	0	0	0.779525	0.727292	0.44009	0.984056	0	0.906377	0.726272	0
THAP10	0.947659	0.872289	0.909115	0.968596	0.916685	0.886408	0.855164	0.899345	0	0	0	0.957859	0	0	0.950344	0.936225	0.943365	0.932682	0	0	0	0.931716	0.891883	0.979654	0.777002	0	0.933165	0.929461	0
ASAP2	0.833691	0.704853	0.702008	0.80685	0.715053	0.806313	0.557387	0.79665	0	0	0	0.79198	0	0	0.826659	0.832295	0.747638	0.718113	0	0	0	0.647896	0.824458	0.89607	0.196962	0	0.315654	0.740015	0
CHMP7	0.834121	0.706732	0.793107	0.65568	0.731802	0.696532	0.80379	0.795577	0	0	0	0.744149	0	0	0.782854	0.76079	0.87755	0.693955	0	0	0	0.758482	0.749087	0.865418	0.815815	0	0.915611	0.828967	0
DAXX	0.969401	0.90772	0.936601	0.867994	0.923663	0.94782	0.974286	0.944385	0	0	0	0.959309	0	0	0.902566	0.961187	0.965482	0.873953	0	0	0	0.909974	0.964677	0.917597	0.87755	0	0.926508	0.950129	0
CSTF3	0.750483	0.600172	0.751933	0.861714	0.73572	0.784518	0.636998	0.678817	0	0	0	0.806743	0	0	0.732177	0.796972	0.736043	0.734378	0	0	0	0.760737	0.77711	0.397144	0.200344	0	0.251557	0.835355	0
GLRX5	0.86021	0.842764	0.786504	0.928387	0.769487	0.886998	0.811252	0.86837	0	0	0	0.847649	0	0	0.893816	0.859835	0.822901	0.826444	0	0	0	0.878516	0.919154	0.827732	0.846843	0	0.810232	0.908632	0
PAFAH1B3	0.946854	0.947606	0.953457	0.915557	0.97085	0.955068	0.979279	0.968488	0	0	0	0.960006	0	0	0.939392	0.913893	0.970528	0.968381	0	0	0	0.947391	0.906592	0.933004	0.910189	0	0.96677	0.935581	0
NEURL1B	0.943794	0.929944	0.97595	0.994202	0.974071	0.937513	0.903747	0.857634	0	0	0	0.963388	0	0	0.985076	0.935527	0.925918	0.983788	0	0	0	0.956893	0.925381	0.99388	0.495705	0	0.915933	0.970475	0
SLC19A1	0.614773	0.587449	0.562379	0.464623	0.63163	0.662766	0.587556	0.613109	0	0	0	0.595823	0	0	0.552716	0.616921	0.588254	0.596038	0	0	0	0.560232	0.612841	0.3812	0.818123	0	0.65976	0.624705	0
FMNL1	0.607151	0.598615	0.594159	0.61633	0.600977	0.595287	0.53951	0.562326	0	0	0	0.684829	0	0	0.622396	0.613592	0.576229	0.652834	0	0	0	0.586214	0.54257	0.700236	0.906485	0	0.834174	0.501235	0
MTF2	0.919261	0.832564	0.880556	0.936225	0.89854	0.864451	0.808675	0.871054	0	0	0	0.946639	0	0	0.905519	0.91749	0.932897	0.907881	0	0	0	0.920925	0.840724	0.908417	0.829504	0	0.942076	0.920496	0
ZNF519	0.425757	0.671677	0.568606	0.360694	0.575156	0.567801	0.652781	0.596843	0	0	0	0.110049	0	0	0.516803	0.360747	0.516427	0.570861	0	0	0	0.638662	0.567157	0.373685	0.389575	0	0.50306	0.546597	0
TSLP	0.757838	0.575317	0.626852	0.8739	0.662283	0.600172	0.521312	0.577035	0	0	0	0.776627	0	0	0.80116	0.71108	0.767178	0.662068	0	0	0	0.695405	0.656055	0.947498	0.507569	0	0.706678	0.712315	0
CDK11B	0.624812	0.818499	0.73368	0.519648	0.687299	0.662229	0.766588	0.739532	0	0	0	0.365954	0	0	0.675113	0.566728	0.642527	0.737385	0	0	0	0.74431	0.674469	0.583154	0.796221	0	0.757516	0.677045	0
UIMC1	0.721924	0.798368	0.850064	0.809051	0.774479	0.710221	0.711134	0.795308	0	0	0	0.682467	0	0	0.762938	0.60817	0.769218	0.856399	0	0	0	0.784035	0.732553	0.749624	0.868907	0	0.758052	0.808836	0
C7orf43	0.930052	0.981533	0.95292	0.857687	0.937138	0.918188	0.94154	0.979762	0	0	0	0.846629	0	0	0.915987	0.897627	0.962154	0.926562	0	0	0	0.959899	0.949377	0.80218	0.873148	0	0.913625	0.961026	0
SMYD5	0.831114	0.770346	0.806313	0.749785	0.822418	0.782532	0.793912	0.791926	0	0	0	0.823277	0	0	0.82639	0.820378	0.841905	0.776251	0	0	0	0.814419	0.734003	0.811574	0.587664	0	0.869551	0.802233	0
HSP90AA1	0.719025	0.743988	0.708879	0.840079	0.690573	0.820271	0.697552	0.712691	0	0	0	0.722944	0	0	0.737062	0.792892	0.696264	0.791067	0	0	0	0.799495	0.855647	0.482875	0.33557	0	0.512293	0.791926	0
CDC27	0.924683	0.924683	0.921248	0.750376	0.949538	0.909921	0.948679	0.931286	0	0	0	0.937191	0	0	0.919798	0.91035	0.949538	0.921033	0	0	0	0.923395	0.818016	0.882865	0.500322	0	0.945727	0.865418	0
TFEB	0.644675	0.718918	0.61166	0.666148	0.646017	0.726058	0.767232	0.662927	0	0	0	0.695727	0	0	0.614505	0.735076	0.59985	0.634421	0	0	0	0.637159	0.757032	0.673395	0.861982	0	0.756012	0.523352	0
TUFT1	0.873041	0.684454	0.796328	0.93193	0.805078	0.881469	0.90525	0.807279	0	0	0	0.912175	0	0	0.924898	0.838415	0.822579	0.860908	0	0	0	0.850709	0.818928	0.888179	0.853715	0	0.688641	0.894836	0
ARHGAP33	0.575531	0.61735	0.646661	0.690842	0.72434	0.62653	0.762938	0.612089	0	0	0	0.681716	0	0	0.536182	0.592441	0.640219	0.71049	0	0	0	0.599957	0.604627	0.623953	0.366706	0	0.538598	0.540638	0
FAM122C	0.852641	0.880127	0.954262	0.900633	0.919315	0.907612	0.918617	0.920711	0	0	0	0.92216	0	0	0.936708	0.850601	0.903532	0.95233	0	0	0	0.898862	0.843837	0.932199	0.760629	0	0.839704	0.832188	0
BYSL	0.433809	0.814043	0.647305	0.387428	0.602802	0.634368	0.82843	0.762186	0	0	0	0.163249	0	0	0.587181	0.370786	0.5277	0.644138	0	0	0	0.728849	0.659974	0.537685	0.535001	0	0.538544	0.555615	0
SEH1L	0.541014	0.606614	0.50204	0.667168	0.520883	0.464623	0.497477	0.512938	0	0	0	0.562487	0	0	0.605701	0.562487	0.548475	0.53425	0	0	0	0.591583	0.479386	0.728151	0.483788	0	0.640595	0.531512	0
BUD13	0.767823	0.614827	0.599903	0.821935	0.639897	0.743451	0.577947	0.617297	0	0	0	0.659115	0	0	0.781726	0.812164	0.647627	0.592334	0	0	0	0.707161	0.740122	0.70088	0.615257	0	0.571827	0.755959	0
MRPL19	0.806206	0.852963	0.849796	0.821881	0.85758	0.821452	0.844857	0.836966	0	0	0	0.696156	0	0	0.806957	0.810232	0.681501	0.820056	0	0	0	0.717522	0.883616	0.935312	0.945458	0	0.874919	0.667597	0
ADNP	0.927367	0.926079	0.942023	0.823867	0.943633	0.911585	0.90219	0.944063	0	0	0	0.903693	0	0	0.912336	0.919852	0.944009	0.90423	0	0	0	0.906216	0.913625	0.937513	0.933004	0	0.964838	0.889038	0
TOR1AIP1	0.936118	0.878355	0.924737	0.962046	0.925435	0.897949	0.868478	0.929729	0	0	0	0.961295	0	0	0.936869	0.949002	0.958664	0.955819	0	0	0	0.944761	0.856775	0.926562	0.720152	0	0.907827	0.934561	0
CCNK	0.51691	0.789994	0.619444	0.62755	0.614881	0.595823	0.777539	0.689178	0	0	0	0.234271	0	0	0.692184	0.400258	0.561735	0.653103	0	0	0	0.71151	0.634314	0.7726	0.437138	0	0.557709	0.612304	0
TAF4	0.665235	0.625832	0.608063	0.382489	0.587556	0.656055	0.52813	0.629912	0	0	0	0.594428	0	0	0.570217	0.741679	0.631415	0.489478	0	0	0	0.563399	0.681555	0.390273	0.113431	0	0.250913	0.598883	0
METTL13	0.954531	0.890863	0.924844	0.959899	0.936064	0.916577	0.885227	0.939929	0	0	0	0.967146	0	0	0.94358	0.954907	0.959953	0.932628	0	0	0	0.950719	0.902888	0.943204	0.3688	0	0.847863	0.950505	0
PHTF2	0.71312	0.865203	0.857151	0.742377	0.865149	0.826551	0.845662	0.819519	0	0	0	0.833154	0	0	0.788813	0.731802	0.823384	0.900472	0	0	0	0.855701	0.75102	0.676133	0.21414	0	0.628892	0.750215	0
TNPO2	0.993451	0.980621	0.984647	0.990659	0.975306	0.990767	0.990928	0.986794	0	0	0	0.987331	0	0	0.993826	0.990713	0.991357	0.984915	0	0	0	0.994471	0.990606	0.977829	0.730943	0	0.959899	0.996027	0
FUBP1	0.851514	0.756603	0.825907	0.812218	0.770614	0.810608	0.770346	0.761381	0	0	0	0.828269	0	0	0.893708	0.88673	0.757301	0.711671	0	0	0	0.860855	0.749624	0.641024	0.791067	0	0.745383	0.83557	0
C1orf174	0.523996	0.633455	0.727024	0.32784	0.765836	0.708611	0.676723	0.546972	0	0	0	0.687674	0	0	0.559266	0.663356	0.553307	0.62041	0	0	0	0.59024	0.607795	0.542356	0.531082	0	0.64403	0.319251	0
SLC29A1	0.786826	0.683219	0.707752	0.651976	0.740874	0.770185	0.805508	0.703672	0	0	0	0.79708	0	0	0.72289	0.77405	0.795845	0.744417	0	0	0	0.751772	0.69052	0.588093	0.535377	0	0.702706	0.784733	0
SNRPB2	0.86778	0.778237	0.768359	0.704907	0.830578	0.778291	0.700827	0.78484	0	0	0	0.876262	0	0	0.639629	0.880449	0.851836	0.746027	0	0	0	0.707269	0.824136	0.818392	0.701417	0	0.839274	0.754509	0
SLC4A1AP	0.947874	0.893011	0.921999	0.963603	0.94519	0.935581	0.910296	0.936816	0	0	0	0.962368	0	0	0.949431	0.934507	0.952169	0.937621	0	0	0	0.944277	0.92828	0.965267	0.883455	0	0.944224	0.946317	0
TMEM91	0.767339	0.772547	0.713603	0.835677	0.832403	0.813775	0.842227	0.744417	0	0	0	0.802448	0	0	0.762776	0.777647	0.684131	0.747047	0	0	0	0.685205	0.831437	0.901224	0.35962	0	0.570754	0.646929	0
FASN	0.593945	0.791228	0.643333	0.788222	0.661424	0.621323	0.804434	0.679998	0	0	0	0.784572	0	0	0.495813	0.642474	0.737707	0.875564	0	0	0	0.739586	0.564741	0.572794	0.449324	0	0.447498	0.613646	0
CTSF	0.730674	0.690949	0.723803	0.687299	0.618317	0.621054	0.649238	0.754402	0	0	0	0.560339	0	0	0.763206	0.687406	0.686225	0.641293	0	0	0	0.678924	0.663356	0.751772	0.407075	0	0.554273	0.715321	0
EPRS	0.697284	0.801589	0.838308	0.717254	0.844159	0.670335	0.762669	0.760951	0	0	0	0.537739	0	0	0.727668	0.639092	0.695244	0.810017	0	0	0	0.747316	0.691754	0.783176	0.674791	0	0.749195	0.671999	0
HINFP	0.86268	0.963549	0.911316	0.841153	0.916309	0.894782	0.91851	0.928065	0	0	0	0.829075	0	0	0.843891	0.850172	0.862358	0.947015	0	0	0	0.91298	0.860694	0.815546	0.726219	0	0.853715	0.858332	0
ZBTB4	0.968918	0.967844	0.968274	0.856506	0.960114	0.976541	0.957376	0.967683	0	0	0	0.946801	0	0	0.955121	0.975735	0.963764	0.894245	0	0	0	0.96881	0.978849	0.824726	0.341475	0	0.897896	0.96151	0
B4GALT3	0.877013	0.967093	0.955497	0.915933	0.954155	0.947015	0.981748	0.968381	0	0	0	0.825478	0	0	0.936547	0.853769	0.916953	0.967093	0	0	0	0.956947	0.93848	0.827571	0.979601	0	0.971333	0.944814	0
DNAJC14	0.728259	0.774962	0.815278	0.641024	0.704584	0.638018	0.754295	0.778398	0	0	0	0.687513	0	0	0.706141	0.621537	0.742162	0.819519	0	0	0	0.763152	0.648755	0.47944	0.322257	0	0.547885	0.805884	0
KLC2	0.749839	0.664054	0.788437	0.777486	0.778881	0.739049	0.817962	0.622611	0	0	0	0.730621	0	0	0.804381	0.735613	0.717361	0.73674	0	0	0	0.606077	0.729976	0.900687	0.770399	0	0.916577	0.748336	0
PTP4A2	0.900097	0.765622	0.814634	0.878194	0.801535	0.850333	0.653479	0.835248	0	0	0	0.915826	0	0	0.889414	0.903532	0.904069	0.848132	0	0	0	0.868209	0.796919	0.843086	0.973266	0	0.93295	0.886944	0
TPI1P2	0.878194	0.779257	0.777915	0.823653	0.797831	0.835141	0.767501	0.845877	0	0	0	0.922858	0	0	0.718596	0.893977	0.904767	0.806796	0	0	0	0.762669	0.866384	0.850172	0.869014	0	0.865042	0.838254	0
TGS1	0.874758	0.882274	0.868531	0.660672	0.882918	0.813023	0.804058	0.889145	0	0	0	0.835785	0	0	0.744954	0.850816	0.901492	0.742645	0	0	0	0.846253	0.864237	0.685635	0.457805	0	0.816781	0.882006	0
PDE7A	0.753382	0.832671	0.891507	0.857526	0.835248	0.692989	0.739532	0.580094	0	0	0	0.548368	0	0	0.884207	0.703779	0.717307	0.842066	0	0	0	0.741196	0.731318	0.966663	0.687943	0	0.92989	0.810876	0
TAF8	0.816405	0.803575	0.795147	0.969132	0.861553	0.873202	0.79402	0.841475	0	0	0	0.861982	0	0	0.942023	0.812379	0.860855	0.870249	0	0	0	0.907827	0.853554	0.96312	0.917597	0	0.841153	0.877711	0
FEN1	0.504295	0.389575	0.316459	0.731211	0.299603	0.389521	0.424683	0.408847	0	0	0	0.445834	0	0	0.60597	0.411424	0.408578	0.291336	0	0	0	0.44358	0.517017	0.87755	0.387374	0	0.373631	0.457322	0
NOC4L	0.8761	0.725843	0.862465	0.877389	0.870356	0.805776	0.763206	0.703511	0	0	0	0.963066	0	0	0.812272	0.880288	0.907881	0.909706	0	0	0	0.769218	0.703726	0.934239	0.706088	0	0.919691	0.810071	0
PRICKLE2	0.860479	0.832618	0.759072	0.824887	0.732553	0.821881	0.676294	0.860425	0	0	0	0.824082	0	0	0.851353	0.867404	0.807333	0.74227	0	0	0	0.759824	0.883831	0.88979	0.300086	0	0.40976	0.807333	0
DHRS12	0.453296	0.577571	0.557709	0.454584	0.539349	0.517876	0.552287	0.597005	0	0	0	0.110049	0	0	0.596038	0.353124	0.522493	0.471548	0	0	0	0.574136	0.539886	0.563346	0.475467	0	0.52813	0.552072	0
ZNF398	0.944224	0.920764	0.865042	0.780545	0.873255	0.923395	0.922965	0.919906	0	0	0	0.907451	0	0	0.85146	0.951364	0.94884	0.849635	0	0	0	0.866545	0.948035	0.934024	0.808031	0	0.913947	0.893386	0
CEP135	0.764763	0.85758	0.785108	0.705604	0.792141	0.822203	0.788813	0.816405	0	0	0	0.597273	0	0	0.82435	0.695942	0.782961	0.695458	0	0	0	0.809588	0.884421	0.816942	0.534679	0	0.650258	0.818499	0
UCP2	0.901814	0.772439	0.765246	0.932253	0.822203	0.822901	0.690949	0.825639	0	0	0	0.934776	0	0	0.788598	0.922804	0.897359	0.855111	0	0	0	0.852104	0.858278	0.753167	0.48572	0	0.780599	0.903693	0
HSD17B6	0.656807	0.538168	0.669476	0.707805	0.60452	0.649452	0.622128	0.494578	0	0	0	0.64505	0	0	0.730782	0.71779	0.568982	0.605755	0	0	0	0.6895	0.605057	0.59883	0.657022	0	0.70802	0.628194	0
COMMD2	0.940788	0.875564	0.914698	0.952545	0.917919	0.890434	0.865096	0.904499	0	0	0	0.950397	0	0	0.937191	0.936601	0.948196	0.927367	0	0	0	0.940734	0.880073	0.938104	0.851675	0	0.951847	0.942399	0
VNN2	0.286826	0.363915	0.37857	0.260951	0.353822	0.331061	0.310661	0.351568	0	0	0	0.219347	0	0	0.334335	0.334335	0.328645	0.241411	0	0	0	0.386354	0.359405	0.248873	0.934131	0	0.737546	0.367243	0
ARHGEF7	0.531673	0.651922	0.711349	0.559802	0.675435	0.562701	0.664215	0.606882	0	0	0	0.353124	0	0	0.632328	0.369927	0.537632	0.55073	0	0	0	0.625081	0.616223	0.709362	0.632972	0	0.676079	0.615632	0
CYP27B1	0.907129	0.936118	0.86327	0.961563	0.884314	0.912658	0.915504	0.899238	0	0	0	0.918241	0	0	0.863431	0.914323	0.862411	0.933756	0	0	0	0.928763	0.935796	0.817909	0.745437	0	0.813399	0.923824	0
HIST1H2BJ	0.999034	0.998604	0.998873	0.999356	0.999517	0.998765	0.999356	0.998014	0	0	0	0.999463	0	0	0.998765	0.999141	0.998926	0.999732	0	0	0	0.998014	0.998604	0.999678	0.998873	0	0.999785	0.998712	0
DLC1	0.581061	0.577142	0.593515	0.785592	0.54504	0.612572	0.618102	0.73717	0	0	0	0.695458	0	0	0.756979	0.594159	0.695781	0.69154	0	0	0	0.630771	0.579933	0.824297	0.438963	0	0.319358	0.57784	0
UBE2I	0.843891	0.805562	0.916846	0.858278	0.857312	0.799334	0.902298	0.901546	0	0	0	0.91239	0	0	0.858493	0.762293	0.947659	0.92216	0	0	0	0.889414	0.748497	0.877657	0.573384	0	0.846468	0.896607	0
DCP2	0.876315	0.77813	0.770883	0.892635	0.829397	0.795093	0.740069	0.825693	0	0	0	0.887589	0	0	0.785699	0.879536	0.873255	0.796597	0	0	0	0.852319	0.826122	0.765192	0.990283	0	0.960543	0.89344	0
SMG5	0.949485	0.88877	0.915611	0.956356	0.925703	0.913088	0.894084	0.933648	0	0	0	0.96516	0	0	0.941647	0.946908	0.959577	0.933487	0	0	0	0.9519	0.896339	0.934668	0.898432	0	0.95641	0.950934	0
GRK6	0.948411	0.958396	0.916201	0.968864	0.90627	0.952652	0.914967	0.931823	0	0	0	0.964623	0	0	0.957054	0.946049	0.906753	0.966824	0	0	0	0.957161	0.933165	0.939446	0.875349	0	0.885119	0.944009	0
CDC123	0.880664	0.820485	0.889414	0.872718	0.87186	0.759448	0.82376	0.825317	0	0	0	0.835624	0	0	0.903425	0.848561	0.887052	0.850279	0	0	0	0.902888	0.732285	0.914108	0.704799	0	0.899882	0.878624	0
BZW1	0.802985	0.870464	0.852319	0.704853	0.859727	0.87959	0.858976	0.821666	0	0	0	0.80116	0	0	0.86574	0.804595	0.815869	0.817479	0	0	0	0.852265	0.846843	0.81662	0.496189	0	0.752845	0.769809	0
CEP57	0.869068	0.755207	0.761166	0.869551	0.806367	0.771366	0.711241	0.770775	0	0	0	0.828913	0	0	0.793644	0.884743	0.845448	0.728742	0	0	0	0.814473	0.825048	0.846307	0.872235	0	0.906002	0.846629	0
PDHX	0.626745	0.762025	0.798744	0.554166	0.716878	0.651492	0.739854	0.747101	0	0	0	0.501557	0	0	0.833745	0.552716	0.723105	0.670067	0	0	0	0.781082	0.642635	0.822579	0.904015	0	0.899452	0.643816	0
CEP192	0.962905	0.937406	0.974662	0.982875	0.973803	0.929944	0.921355	0.88018	0	0	0	0.969616	0	0	0.977453	0.963013	0.96575	0.970152	0	0	0	0.957967	0.918188	0.990337	0.864451	0	0.991464	0.971924	0
ERCC3	0.445727	0.672268	0.594106	0.394943	0.579289	0.578216	0.68236	0.618317	0	0	0	0.181394	0	0	0.539725	0.385334	0.545684	0.584121	0	0	0	0.648486	0.584711	0.385924	0.235023	0	0.354574	0.576498	0
PDCD11	0.910618	0.940842	0.943955	0.948787	0.950021	0.955175	0.916309	0.915933	0	0	0	0.854252	0	0	0.949055	0.929139	0.879966	0.897788	0	0	0	0.944385	0.966556	0.949163	0.791604	0	0.919637	0.938372	0
FADS1	0.679193	0.594213	0.439553	0.839704	0.431608	0.573921	0.644138	0.503865	0	0	0	0.679622	0	0	0.699699	0.600172	0.584658	0.460167	0	0	0	0.665879	0.703081	0.914859	0.283068	0	0.342764	0.656914	0
ODC1	0.765514	0.678441	0.754778	0.741518	0.672482	0.687836	0.579021	0.737707	0	0	0	0.800193	0	0	0.784142	0.768574	0.779794	0.767017	0	0	0	0.71516	0.665342	0.756227	0.739102	0	0.508052	0.722676	0
PAXIP1	0.578538	0.520346	0.53747	0.706088	0.492753	0.531243	0.449324	0.563882	0	0	0	0.378785	0	0	0.709201	0.574189	0.583584	0.404821	0	0	0	0.714569	0.558782	0.378087	0.529472	0	0.507355	0.757462	0
CCT3	0.80481	0.70598	0.657397	0.784357	0.649399	0.690305	0.81705	0.75	0	0	0	0.771419	0	0	0.767715	0.771634	0.857204	0.642903	0	0	0	0.848078	0.709845	0.566674	0.754509	0	0.86735	0.879268	0
LRRC58	0.606721	0.734217	0.70539	0.508267	0.639629	0.613861	0.615042	0.637159	0	0	0	0.443633	0	0	0.615847	0.586912	0.615686	0.697767	0	0	0	0.684937	0.620088	0.630502	0.23717	0	0.304649	0.648916	0
C12orf65	0.668778	0.722944	0.715267	0.8433	0.817962	0.757462	0.573814	0.755154	0	0	0	0.777056	0	0	0.661209	0.683756	0.743558	0.732929	0	0	0	0.713818	0.779418	0.705819	0.636622	0	0.668617	0.718166	0
TRIM13	0.620947	0.747155	0.646446	0.462261	0.608224	0.592441	0.615847	0.684937	0	0	0	0.452652	0	0	0.627389	0.601943	0.643923	0.693419	0	0	0	0.693687	0.545791	0.499409	0.633777	0	0.714623	0.63834	0
STRADA	0.769487	0.917597	0.839489	0.819251	0.828913	0.88018	0.790101	0.923288	0	0	0	0.773567	0	0	0.825478	0.765622	0.880771	0.843623	0	0	0	0.896929	0.921248	0.619873	0.61166	0	0.720206	0.899989	0
MLH1	0.731909	0.901331	0.894514	0.730835	0.882865	0.779311	0.792731	0.707215	0	0	0	0.654015	0	0	0.758858	0.785699	0.700827	0.814312	0	0	0	0.767286	0.787095	0.805078	0.504885	0	0.725199	0.726916	0
SRP9	0.913571	0.777486	0.669637	0.937245	0.768198	0.80846	0.74227	0.87041	0	0	0	0.936386	0	0	0.852641	0.882596	0.902781	0.790101	0	0	0	0.784518	0.882006	0.974608	0.861714	0	0.739532	0.874436	0
RBM12	0.67624	0.638394	0.732929	0.60758	0.600118	0.620142	0.63222	0.654445	0	0	0	0.444385	0	0	0.723696	0.633938	0.66239	0.555776	0	0	0	0.637642	0.727829	0.75263	0.122182	0	0.314634	0.677689	0
DHX33	0.945458	0.954262	0.924576	0.849205	0.943043	0.943902	0.9395	0.955336	0	0	0	0.905465	0	0	0.861016	0.951417	0.944761	0.874114	0	0	0	0.921838	0.970152	0.853769	0.861391	0	0.944761	0.930374	0
NRF1	0.500644	0.687728	0.627228	0.429246	0.585677	0.595072	0.739371	0.688426	0	0	0	0.199592	0	0	0.614451	0.444331	0.557601	0.59679	0	0	0	0.654284	0.600977	0.491626	0.516212	0	0.472353	0.594535	0
TSPAN31	0.818821	0.938587	0.903264	0.906002	0.912712	0.901976	0.895963	0.872504	0	0	0	0.840402	0	0	0.763152	0.844428	0.792785	0.923556	0	0	0	0.875242	0.928763	0.762401	0.387535	0	0.568606	0.817855	0
ZNF326	0.826712	0.711671	0.754187	0.82478	0.703565	0.585892	0.724018	0.790423	0	0	0	0.763045	0	0	0.781512	0.784786	0.817211	0.541819	0	0	0	0.809695	0.680052	0.697713	0.445136	0	0.718059	0.847702	0
ELK1	0.585677	0.598561	0.688158	0.496672	0.762669	0.755529	0.771741	0.552663	0	0	0	0.543053	0	0	0.486418	0.685527	0.551106	0.633294	0	0	0	0.520238	0.727239	0.396339	0.52099	0	0.550891	0.510522	0
GSN	0.878785	0.863002	0.769487	0.729547	0.715375	0.803575	0.751879	0.810822	0	0	0	0.862572	0	0	0.783444	0.887857	0.771151	0.741303	0	0	0	0.744256	0.867458	0.801965	0.760575	0	0.580417	0.788329	0
RQCD1	0.445834	0.656485	0.522064	0.310715	0.481426	0.450773	0.461402	0.612626	0	0	0	0.182843	0	0	0.539833	0.390595	0.544396	0.448089	0	0	0	0.635334	0.484325	0.365901	0.331007	0	0.469132	0.561735	0
SLC2A1	0.809158	0.644836	0.602695	0.593623	0.620625	0.788168	0.563292	0.750644	0	0	0	0.86735	0	0	0.630878	0.860801	0.641668	0.593193	0	0	0	0.505959	0.792892	0.6035	0.877979	0	0.5	0.618317	0
ZNF639	0.803092	0.949914	0.948035	0.680159	0.931501	0.906968	0.919906	0.946371	0	0	0	0.620625	0	0	0.924146	0.754402	0.867189	0.890434	0	0	0	0.926455	0.885763	0.781029	0.818875	0	0.924576	0.861391	0
UGGT1	0.809963	0.724608	0.631791	0.805293	0.651117	0.725413	0.687138	0.765729	0	0	0	0.868746	0	0	0.65423	0.815278	0.890917	0.785216	0	0	0	0.754509	0.766105	0.810661	0.603232	0	0.769916	0.814312	0
MED4	0.964731	0.935527	0.913303	0.893708	0.912014	0.949485	0.921999	0.941164	0	0	0	0.95335	0	0	0.951793	0.968113	0.959631	0.867887	0	0	0	0.949914	0.949753	0.921194	0.877496	0	0.94358	0.947498	0
PCBP1	0.943472	0.886085	0.956088	0.982822	0.94256	0.961563	0.934078	0.837127	0	0	0	0.913947	0	0	0.975306	0.952008	0.890487	0.952276	0	0	0	0.898003	0.967576	0.985291	0.811467	0	0.936708	0.964355	0
MIS12	0.89811	0.933702	0.851084	0.869981	0.886354	0.932467	0.897251	0.907183	0	0	0	0.855057	0	0	0.866867	0.907612	0.87041	0.81297	0	0	0	0.913034	0.960865	0.796328	0.789403	0	0.850172	0.910887	0
MAML1	0.787309	0.874168	0.766051	0.707322	0.845126	0.853017	0.827196	0.79971	0	0	0	0.747101	0	0	0.700666	0.802394	0.706517	0.792463	0	0	0	0.762562	0.857687	0.609244	0.644245	0	0.59534	0.727614	0
ADA	0.740928	0.620679	0.659491	0.739961	0.603393	0.622343	0.49329	0.582779	0	0	0	0.647735	0	0	0.76793	0.719186	0.643547	0.53688	0	0	0	0.597488	0.692828	0.856775	0.847863	0	0.837073	0.704853	0
MAP2K1	0.729493	0.879912	0.770077	0.776412	0.869229	0.846146	0.799495	0.802233	0	0	0	0.655519	0	0	0.777593	0.744578	0.728097	0.764387	0	0	0	0.790369	0.855379	0.843032	0.739854	0	0.714784	0.684507	0
GPR3	0.770131	0.80583	0.782317	0.69154	0.804112	0.805186	0.755637	0.726594	0	0	0	0.746296	0	0	0.699216	0.780384	0.672321	0.706571	0	0	0	0.687621	0.843891	0.805025	0.928656	0	0.83557	0.665718	0
GTF3C4	0.639843	0.72901	0.574887	0.487921	0.625939	0.67726	0.561842	0.666416	0	0	0	0.542463	0	0	0.591905	0.703994	0.59636	0.632811	0	0	0	0.626691	0.656377	0.53076	0.185688	0	0.239747	0.55642	0
PSMC3	0.922053	0.899184	0.870571	0.951256	0.859459	0.92012	0.866062	0.888984	0	0	0	0.919154	0	0	0.900097	0.916255	0.883884	0.885119	0	0	0	0.90117	0.95292	0.949968	0.889092	0	0.841368	0.930266	0
MYBBP1A	0.688802	0.849098	0.835624	0.567801	0.857365	0.799549	0.804703	0.781297	0	0	0	0.689124	0	0	0.720797	0.687513	0.692291	0.788168	0	0	0	0.779311	0.741894	0.59067	0.915557	0	0.737277	0.641454	0
CCDC58	0.966824	0.953511	0.936493	0.913947	0.936977	0.97799	0.941432	0.965804	0	0	0	0.952974	0	0	0.960221	0.981587	0.972783	0.917651	0	0	0	0.970904	0.973588	0.807172	0.923449	0	0.974393	0.9672	0
SMARCD2	0.89183	0.890756	0.919369	0.938158	0.944224	0.927958	0.952706	0.941218	0	0	0	0.966341	0	0	0.866277	0.877926	0.961563	0.974447	0	0	0	0.913356	0.883294	0.918134	0.919691	0	0.94884	0.903532	0
ITGA10	0.84228	0.909223	0.909706	0.882113	0.889843	0.905787	0.797402	0.863646	0	0	0	0.859459	0	0	0.855433	0.859405	0.808353	0.929515	0	0	0	0.882381	0.874866	0.790423	0.895695	0	0.801374	0.841636	0
COX7A1	0.844696	0.815654	0.852963	0.807279	0.872235	0.833315	0.907666	0.870356	0	0	0	0.890112	0	0	0.819895	0.834013	0.893547	0.9016	0	0	0	0.858009	0.73309	0.803736	0.833852	0	0.907612	0.807601	0
NGLY1	0.572525	0.688426	0.636515	0.579826	0.562164	0.577571	0.737116	0.658149	0	0	0	0.330846	0	0	0.657559	0.506227	0.552287	0.643816	0	0	0	0.6312	0.607848	0.694922	0.608009	0	0.623685	0.583799	0
RHEB	0.839489	0.619551	0.751825	0.975091	0.800569	0.826337	0.549227	0.723373	0	0	0	0.862626	0	0	0.880395	0.86327	0.773459	0.824243	0	0	0	0.866974	0.850225	0.73411	0.469347	0	0.471333	0.921945	0
LRFN4	0.634314	0.618585	0.603071	0.647198	0.66647	0.734486	0.748443	0.614881	0	0	0	0.636998	0	0	0.644782	0.609137	0.582779	0.61064	0	0	0	0.569734	0.749571	0.750859	0.793107	0	0.543322	0.589704	0
SNRPF	0.670335	0.58557	0.626798	0.660618	0.5758	0.564527	0.66298	0.577249	0	0	0	0.53178	0	0	0.69825	0.550623	0.608493	0.628033	0	0	0	0.577732	0.589221	0.791926	0.715428	0	0.570593	0.665665	0
PSMA7	0.726809	0.671892	0.672697	0.478849	0.652673	0.716556	0.706571	0.669422	0	0	0	0.663732	0	0	0.631147	0.776895	0.679568	0.560661	0	0	0	0.607687	0.748228	0.502147	0.296435	0	0.475682	0.663732	0
PPIH	0.599689	0.541658	0.573008	0.642796	0.639682	0.71108	0.633079	0.582725	0	0	0	0.468757	0	0	0.673019	0.624866	0.610103	0.4723	0	0	0	0.529848	0.761918	0.835087	0.330202	0	0.482822	0.569948	0
SCAI	0.714408	0.776197	0.692828	0.672536	0.564849	0.555132	0.574619	0.708825	0	0	0	0.486257	0	0	0.747853	0.646607	0.642205	0.680857	0	0	0	0.69621	0.628301	0.814902	0.57639	0	0.653586	0.678817	0
MBNL1	0.755637	0.831061	0.832832	0.672107	0.846307	0.769111	0.732177	0.79504	0	0	0	0.685903	0	0	0.688319	0.760629	0.707752	0.799388	0	0	0	0.748014	0.791336	0.570485	0.889467	0	0.836322	0.724769	0
XRCC6BP1	0.871537	0.908525	0.960275	0.949753	0.958933	0.931286	0.958503	0.87916	0	0	0	0.895909	0	0	0.955014	0.867833	0.881308	0.963442	0	0	0	0.874436	0.876208	0.978366	0.504134	0	0.89913	0.893279	0
SNF8	0.808568	0.88673	0.87814	0.897681	0.854681	0.841636	0.873577	0.865632	0	0	0	0.62857	0	0	0.894675	0.735237	0.79708	0.803468	0	0	0	0.908954	0.889951	0.851084	0.892849	0	0.860962	0.902351	0
RGS5	0.917221	0.829933	0.878892	0.935527	0.896446	0.862411	0.806313	0.869444	0	0	0	0.944331	0	0	0.904445	0.915074	0.931286	0.906485	0	0	0	0.918993	0.839059	0.909598	0.55889	0	0.877174	0.917597	0
C21orf49	0.929998	0.862948	0.906324	0.940359	0.911853	0.881361	0.844428	0.894889	0	0	0	0.947928	0	0	0.921677	0.927045	0.942291	0.919422	0	0	0	0.932467	0.867726	0.916148	0.632006	0	0.90117	0.932414	0
ZNF821	0.85248	0.786987	0.862948	0.909974	0.887213	0.876047	0.905358	0.893977	0	0	0	0.943741	0	0	0.832081	0.842925	0.942237	0.944546	0	0	0	0.870142	0.820915	0.861928	0.944546	0	0.962691	0.878409	0
NUP214	0.872128	0.861016	0.783766	0.854466	0.779686	0.884904	0.754509	0.788705	0	0	0	0.793537	0	0	0.864129	0.896876	0.75773	0.744793	0	0	0	0.843945	0.920228	0.782102	0.676294	0	0.661799	0.861177	0
GEMIN5	0.919852	0.930696	0.950558	0.895426	0.948948	0.908632	0.913195	0.963549	0	0	0	0.919315	0	0	0.929622	0.90219	0.968971	0.921999	0	0	0	0.938104	0.902029	0.912336	0.12143	0	0.783015	0.927743	0
FSCN1	0.72289	0.668349	0.688104	0.628838	0.613861	0.667651	0.646231	0.716395	0	0	0	0.676401	0	0	0.671194	0.736257	0.686816	0.72026	0	0	0	0.651278	0.645641	0.496833	0.451041	0	0.574619	0.706034	0
PLEKHG6	0.61982	0.554434	0.691486	0.625349	0.65729	0.683917	0.612787	0.613056	0	0	0	0.604574	0	0	0.701095	0.599474	0.611928	0.670925	0	0	0	0.568875	0.659706	0.752684	0.981318	0	0.7879	0.54096	0
SETDB2	0.58294	0.755959	0.854627	0.500161	0.818177	0.692452	0.778613	0.729225	0	0	0	0.532049	0	0	0.76954	0.545254	0.727883	0.814956	0	0	0	0.786773	0.608546	0.657827	0.524426	0	0.794073	0.645426	0
MTL5	0.596414	0.561681	0.524909	0.720904	0.568875	0.635817	0.430052	0.628892	0	0	0	0.609298	0	0	0.664376	0.630341	0.696586	0.519863	0	0	0	0.595126	0.687567	0.721495	0.625886	0	0.48776	0.66035	0
ASH2L	0.93542	0.860747	0.922751	0.782585	0.883992	0.892796	0.874973	0.894943	0	0	0	0.932038	0	0	0.893762	0.942989	0.908954	0.829719	0	0	0	0.900687	0.853178	0.743451	0.890219	0	0.955121	0.901009	0
FTSJ3	0.745652	0.798261	0.798636	0.860479	0.851514	0.837932	0.892259	0.807601	0	0	0	0.881361	0	0	0.70394	0.737116	0.866867	0.926508	0	0	0	0.819197	0.783874	0.768306	0.674469	0	0.773942	0.787148	0
HEATR1	0.847649	0.869551	0.867833	0.907236	0.911102	0.904069	0.835033	0.803897	0	0	0	0.788598	0	0	0.930159	0.874168	0.793644	0.862895	0	0	0	0.889253	0.853339	0.891668	0.585839	0	0.734754	0.824028	0
METTL4	0.922214	0.832886	0.88265	0.939929	0.900365	0.870893	0.824726	0.887105	0	0	0	0.94927	0	0	0.91502	0.917007	0.933165	0.908954	0	0	0	0.920764	0.844374	0.918778	0.644621	0	0.882811	0.922536	0
CTPS2	0.813829	0.861714	0.854252	0.874007	0.861177	0.84577	0.765031	0.838737	0	0	0	0.69111	0	0	0.861553	0.836912	0.783444	0.779042	0	0	0	0.886032	0.868961	0.589006	0.716932	0	0.687138	0.884314	0
EIF1AD	0.986848	0.949109	0.944922	0.986633	0.959899	0.972139	0.93848	0.968864	0	0	0	0.994793	0	0	0.970743	0.981748	0.975735	0.978259	0	0	0	0.968488	0.9672	0.981694	0.96006	0	0.966234	0.977185	0
CYB5D2	0.819304	0.827088	0.864773	0.692613	0.797724	0.854252	0.879268	0.887266	0	0	0	0.701471	0	0	0.817586	0.834604	0.817747	0.825531	0	0	0	0.791819	0.871913	0.582027	0.519648	0	0.681877	0.833315	0
PTMS	0.993719	0.984003	0.994095	0.992377	0.993826	0.990015	0.978742	0.973481	0	0	0	0.9949	0	0	0.992109	0.993504	0.98717	0.993021	0	0	0	0.980728	0.989156	0.997316	0.989586	0	0.996511	0.989747	0
TTC9C	0.987009	0.984217	0.988351	0.970582	0.984915	0.990552	0.988888	0.994202	0	0	0	0.970636	0	0	0.990928	0.980191	0.990337	0.976541	0	0	0	0.990337	0.987331	0.968059	0.766158	0	0.949968	0.992162	0
RAC3	0.695888	0.709416	0.78221	0.591636	0.790316	0.748712	0.915772	0.725735	0	0	0	0.724125	0	0	0.628355	0.676884	0.698733	0.742377	0	0	0	0.661316	0.722139	0.686869	0.890326	0	0.859405	0.618424	0
PTDSS1	0.665611	0.77668	0.733895	0.598937	0.635388	0.634582	0.64344	0.714194	0	0	0	0.344911	0	0	0.726272	0.598347	0.638823	0.705658	0	0	0	0.707483	0.678924	0.733251	0.320539	0	0.370893	0.677797	0
PCYOX1L	0.743934	0.58149	0.579128	0.761595	0.652781	0.640971	0.802985	0.694653	0	0	0	0.740069	0	0	0.691593	0.737438	0.708503	0.566674	0	0	0	0.654713	0.654177	0.752738	0.877765	0	0.872343	0.708986	0
MED1	0.988727	0.97638	0.976219	0.979225	0.966932	0.973803	0.978366	0.983305	0	0	0	0.994202	0	0	0.981104	0.985559	0.992592	0.988673	0	0	0	0.992699	0.950183	0.916255	0.836429	0	0.984056	0.99184	0
ABCF2	0.756871	0.802394	0.709899	0.514602	0.77609	0.857526	0.763957	0.776251	0	0	0	0.77872	0	0	0.642742	0.832403	0.689553	0.683917	0	0	0	0.683326	0.858815	0.499195	0.231318	0	0.329075	0.644406	0
SMARCC1	0.722944	0.748658	0.706356	0.737868	0.756603	0.829719	0.864827	0.755368	0	0	0	0.655841	0	0	0.75408	0.715106	0.699592	0.765246	0	0	0	0.74839	0.844535	0.742914	0.705766	0	0.802072	0.743558	0
LPCAT3	0.856989	0.795845	0.907075	0.772117	0.895909	0.862143	0.854788	0.805347	0	0	0	0.851568	0	0	0.878033	0.854681	0.833852	0.838362	0	0	0	0.802018	0.802555	0.892098	0.606828	0	0.791443	0.774426	0
PPRC1	0.75408	0.909384	0.869444	0.822901	0.912551	0.840402	0.934346	0.885119	0	0	0	0.742001	0	0	0.818606	0.694438	0.807601	0.86327	0	0	0	0.867565	0.82784	0.829128	0.802126	0	0.808675	0.803468	0
MRPS2	0.620303	0.724608	0.635763	0.404928	0.65117	0.717146	0.675918	0.670711	0	0	0	0.543537	0	0	0.546006	0.703511	0.590187	0.626691	0	0	0	0.623738	0.718274	0.514172	0.563453	0	0.477883	0.546597	0
LONP1	0.897412	0.977775	0.89913	0.78119	0.887428	0.91851	0.829504	0.954692	0	0	0	0.782478	0	0	0.898647	0.883616	0.864988	0.888823	0	0	0	0.91604	0.931769	0.854842	0.531726	0	0.730728	0.895695	0
ZNF207	0.955604	0.947337	0.960543	0.930374	0.952437	0.9621	0.952437	0.954584	0	0	0	0.957805	0	0	0.95029	0.963979	0.961026	0.94927	0	0	0	0.957269	0.965321	0.924146	0.792302	0	0.951364	0.944922	0
AP2B1	0.966717	0.947713	0.960758	0.763152	0.953994	0.968113	0.978312	0.929139	0	0	0	0.979762	0	0	0.899613	0.979601	0.967361	0.928763	0	0	0	0.941432	0.948679	0.903586	0.936762	0	0.977346	0.890326	0
CACNB3	0.626798	0.678387	0.647251	0.881845	0.64854	0.684722	0.786934	0.683595	0	0	0	0.767071	0	0	0.724179	0.609459	0.710812	0.833208	0	0	0	0.708718	0.690949	0.859137	0.942882	0	0.728312	0.663034	0
ANP32B	0.6946	0.650097	0.651922	0.502684	0.621645	0.689017	0.514977	0.68236	0	0	0	0.630127	0	0	0.651278	0.757623	0.645587	0.553683	0	0	0	0.616277	0.700451	0.471387	0.255476	0	0.450075	0.64183	0
PSMA1	0.918349	0.807333	0.93134	0.8207	0.923878	0.860801	0.879321	0.890219	0	0	0	0.917705	0	0	0.883562	0.898862	0.934346	0.842603	0	0	0	0.852802	0.852051	0.924307	0.8914	0	0.941862	0.876637	0
OPA1	0.958235	0.895319	0.920603	0.947767	0.939178	0.946747	0.929783	0.935259	0	0	0	0.973588	0	0	0.930696	0.971602	0.953511	0.942184	0	0	0	0.932414	0.926133	0.917919	0.945834	0	0.95947	0.932467	0
MRPL12	0.953135	0.910994	0.894084	0.880341	0.879912	0.924254	0.934024	0.907397	0	0	0	0.933272	0	0	0.944063	0.943848	0.924791	0.876906	0	0	0	0.931179	0.909974	0.95743	0.303307	0	0.751127	0.92012	0
MGC16275	0.763635	0.778344	0.798314	0.694116	0.76691	0.669852	0.773889	0.763635	0	0	0	0.772117	0	0	0.756871	0.7347	0.787148	0.696371	0	0	0	0.825639	0.64956	0.654982	0.771849	0	0.793912	0.763635	0
UBAP2	0.840402	0.947391	0.83557	0.851192	0.854788	0.916148	0.920389	0.908364	0	0	0	0.825693	0	0	0.834067	0.844106	0.855272	0.910511	0	0	0	0.880771	0.927689	0.791121	0.676508	0	0.718542	0.8688	0
FARSA	0.940895	0.989532	0.949431	0.829397	0.9672	0.987062	0.983734	0.976326	0	0	0	0.866599	0	0	0.907612	0.952384	0.878194	0.953511	0	0	0	0.933487	0.988458	0.818553	0.933541	0	0.895856	0.907505	0
CEBPA	0.526734	0.60393	0.604627	0.743719	0.708718	0.608117	0.732231	0.473481	0	0	0	0.583154	0	0	0.694224	0.599742	0.492109	0.618209	0	0	0	0.737277	0.491411	0.636193	0.629536	0	0.376798	0.524157	0
TMEM79	0.950183	0.889736	0.916362	0.956678	0.926616	0.913947	0.894621	0.934292	0	0	0	0.96575	0	0	0.941969	0.94782	0.959899	0.934292	0	0	0	0.952491	0.89709	0.935259	0.899291	0	0.957054	0.951525	0
TCF12	0.946908	0.828108	0.917597	0.782263	0.901653	0.907022	0.908847	0.902781	0	0	0	0.937621	0	0	0.922804	0.934722	0.953028	0.882865	0	0	0	0.860425	0.895158	0.95904	0.591583	0	0.957161	0.86837	0
STARD7	0.742001	0.683541	0.725574	0.799442	0.707752	0.81254	0.611553	0.777217	0	0	0	0.632489	0	0	0.838523	0.778881	0.732661	0.565761	0	0	0	0.803038	0.851836	0.594911	0.634368	0	0.713979	0.827625	0
EED	0.706678	0.753167	0.638394	0.820539	0.771419	0.803146	0.654338	0.737975	0	0	0	0.639521	0	0	0.74388	0.77303	0.645963	0.603822	0	0	0	0.793912	0.811145	0.445083	0.827088	0	0.680266	0.769755	0
REEP5	0.585785	0.716663	0.6414	0.782854	0.727668	0.634797	0.721387	0.71924	0	0	0	0.425327	0	0	0.706732	0.49431	0.66137	0.664698	0	0	0	0.717146	0.675972	0.76997	0.795362	0	0.722783	0.68193	0
GTF2E1	0.927528	0.839167	0.887857	0.942613	0.896661	0.867297	0.884797	0.883026	0	0	0	0.95029	0	0	0.916792	0.923985	0.932575	0.91341	0	0	0	0.919583	0.846092	0.928817	0.787578	0	0.920657	0.922107	0
PPM1M	0.693043	0.56866	0.634797	0.599957	0.520346	0.57435	0.602749	0.607902	0	0	0	0.694707	0	0	0.563614	0.686762	0.676133	0.659062	0	0	0	0.547509	0.603232	0.56195	0.991626	0	0.91502	0.637911	0
NAA40	0.816459	0.86429	0.8535	0.890595	0.824404	0.791872	0.869229	0.812164	0	0	0	0.789027	0	0	0.866438	0.771795	0.841529	0.895963	0	0	0	0.8484	0.799334	0.901439	0.804219	0	0.867941	0.861767	0
FLAD1	0.873792	0.914323	0.933272	0.970958	0.949699	0.944814	0.951578	0.970475	0	0	0	0.940681	0	0	0.911692	0.830256	0.927636	0.982392	0	0	0	0.923449	0.92318	0.874597	0.981479	0	0.934668	0.946264	0
FGFR1OP	0.796167	0.872665	0.814688	0.778774	0.786773	0.821613	0.72638	0.820807	0	0	0	0.543161	0	0	0.85962	0.757462	0.781619	0.744202	0	0	0	0.800408	0.897037	0.909437	0.158525	0	0.453296	0.798636	0
SLC7A6	0.761703	0.681286	0.775982	0.800569	0.687782	0.75612	0.854896	0.719508	0	0	0	0.752684	0	0	0.817909	0.754992	0.712744	0.699377	0	0	0	0.794342	0.768789	0.667597	0.839811	0	0.738351	0.793912	0
TMEM209	0.938158	0.924307	0.91196	0.937997	0.888555	0.958825	0.888233	0.927582	0	0	0	0.934937	0	0	0.954423	0.961241	0.890648	0.927582	0	0	0	0.930427	0.948304	0.90015	0.714408	0	0.836214	0.912122	0
PIP5K1A	0.947391	0.958933	0.918241	0.980943	0.948679	0.920389	0.927153	0.978151	0	0	0	0.968059	0	0	0.934078	0.937299	0.976755	0.962583	0	0	0	0.976863	0.928602	0.850118	0.961724	0	0.960919	0.981157	0
STAU1	0.793429	0.860479	0.824136	0.590509	0.799925	0.821183	0.729493	0.839328	0	0	0	0.571827	0	0	0.803736	0.793268	0.803575	0.764172	0	0	0	0.812487	0.830524	0.55991	0.267125	0	0.561359	0.831544	0
GLTSCR2	0.783015	0.550408	0.604788	0.861821	0.58863	0.665504	0.757086	0.616438	0	0	0	0.756066	0	0	0.85597	0.71414	0.555562	0.687299	0	0	0	0.675327	0.60758	0.905519	0.944277	0	0.835677	0.723749	0
MYC	0.757032	0.829021	0.875778	0.737653	0.889414	0.820002	0.781297	0.798636	0	0	0	0.779203	0	0	0.795791	0.801374	0.787363	0.8637	0	0	0	0.819948	0.762615	0.663249	0.555723	0	0.662605	0.710114	0
ACTR3	0.842603	0.609244	0.655196	0.86166	0.655035	0.750805	0.684346	0.781726	0	0	0	0.919691	0	0	0.692506	0.826229	0.913249	0.858976	0	0	0	0.735667	0.778613	0.822364	0.71983	0	0.857043	0.867726	0
APEX1	0.860747	0.864344	0.895534	0.979762	0.949216	0.938802	0.943419	0.904767	0	0	0	0.872504	0	0	0.948035	0.898647	0.781458	0.938909	0	0	0	0.950773	0.887481	0.860103	0.967146	0	0.947767	0.912873	0
MBD4	0.735184	0.864935	0.832081	0.711026	0.743075	0.725735	0.819143	0.827947	0	0	0	0.404928	0	0	0.832242	0.611338	0.774372	0.785162	0	0	0	0.824458	0.787685	0.788974	0.500913	0	0.652405	0.823438	0
PPP1R8	0.67012	0.760307	0.781565	0.464086	0.771205	0.747316	0.710167	0.698518	0	0	0	0.597702	0	0	0.58863	0.732499	0.648218	0.673126	0	0	0	0.672107	0.74898	0.559212	0.730728	0	0.667597	0.624866	0
DCAF13	0.691271	0.770883	0.670067	0.859996	0.754456	0.738619	0.673502	0.750161	0	0	0	0.710114	0	0	0.71618	0.710865	0.756549	0.781834	0	0	0	0.739263	0.777861	0.787417	0.819841	0	0.71618	0.72128	0
FBL	0.616384	0.776949	0.871967	0.82639	0.906485	0.745008	0.899721	0.669476	0	0	0	0.784679	0	0	0.784411	0.629858	0.749356	0.93703	0	0	0	0.804971	0.542302	0.845985	0.772547	0	0.82376	0.501986	0
MICB	0.47391	0.600816	0.510092	0.589918	0.527647	0.592871	0.657236	0.569626	0	0	0	0.588147	0	0	0.481641	0.541819	0.590294	0.654767	0	0	0	0.604735	0.556259	0.363485	0.521956	0	0.387266	0.529633	0
SDCCAG3	0.84738	0.884851	0.859888	0.71516	0.858493	0.920711	0.847005	0.836161	0	0	0	0.738351	0	0	0.810232	0.878624	0.788168	0.814419	0	0	0	0.778452	0.944761	0.79504	0.434883	0	0.658525	0.779418	0
CSRP1	0.96312	0.952652	0.903908	0.976165	0.867297	0.957322	0.837503	0.967737	0	0	0	0.949002	0	0	0.961026	0.972944	0.919369	0.957483	0	0	0	0.928441	0.970743	0.964892	0.897896	0	0.820915	0.951847	0
PIGU	0.704155	0.843193	0.730621	0.647359	0.754563	0.802555	0.755154	0.733519	0	0	0	0.542624	0	0	0.705766	0.724662	0.677528	0.753704	0	0	0	0.735345	0.829182	0.739263	0.514441	0	0.584496	0.664752	0
CEP97	0.887052	0.936332	0.972998	0.775821	0.948518	0.930588	0.950075	0.951256	0	0	0	0.785216	0	0	0.946049	0.865847	0.900472	0.917436	0	0	0	0.928226	0.906109	0.817425	0.741787	0	0.898003	0.906861	0
ADAM17	0.702169	0.728205	0.79708	0.744202	0.698787	0.674522	0.729708	0.725199	0	0	0	0.496779	0	0	0.766051	0.721709	0.554273	0.698518	0	0	0	0.764816	0.658686	0.48309	0.529418	0	0.49286	0.751718	0
UPF3B	0.813399	0.834872	0.789833	0.780599	0.843998	0.844535	0.76428	0.807977	0	0	0	0.69986	0	0	0.778613	0.852158	0.750215	0.759556	0	0	0	0.749463	0.873738	0.762723	0.823653	0	0.826927	0.736043	0
CUL2	0.814849	0.854627	0.762454	0.862948	0.728259	0.776304	0.696049	0.803253	0	0	0	0.799066	0	0	0.821827	0.818445	0.792839	0.880288	0	0	0	0.780438	0.763743	0.888233	0.728259	0	0.727668	0.757999	0
SSH2	0.930803	0.887964	0.953403	0.833101	0.90525	0.888286	0.848239	0.901976	0	0	0	0.904015	0	0	0.944385	0.912658	0.963335	0.877335	0	0	0	0.908525	0.909384	0.940573	0.52201	0	0.928924	0.938211	0
EDC3	0.55379	0.551804	0.621537	0.46881	0.620356	0.569197	0.780706	0.62712	0	0	0	0.519272	0	0	0.600709	0.425703	0.584389	0.60087	0	0	0	0.599903	0.515353	0.431394	0.583315	0	0.655841	0.668349	0
HIST1H2BH	0.997101	0.996779	0.996511	0.999087	0.993451	0.997745	0.992216	0.998926	0	0	0	0.982446	0	0	0.998658	0.996886	0.996725	0.995276	0	0	0	0.999141	0.998067	0.970904	0.940627	0	0.971548	0.999463	0
TOMM70A	0.936977	0.669959	0.707967	0.97026	0.745544	0.83047	0.491035	0.770936	0	0	0	0.934454	0	0	0.883455	0.947767	0.896446	0.842012	0	0	0	0.8914	0.872289	0.780492	0.475628	0	0.678871	0.954907	0
DNAJC4	0.766481	0.685688	0.6691	0.822847	0.643225	0.768252	0.699324	0.686332	0	0	0	0.815869	0	0	0.70904	0.774962	0.740337	0.717361	0	0	0	0.744417	0.814097	0.648432	0.689231	0	0.686977	0.794503	0
TIGD5	0.714731	0.68644	0.752845	0.745813	0.71006	0.727668	0.683272	0.802072	0	0	0	0.623577	0	0	0.829719	0.686547	0.772761	0.682789	0	0	0	0.732016	0.73921	0.814688	0.836697	0	0.817855	0.755154	0
FAM96A	0.745222	0.941862	0.864559	0.837717	0.891507	0.855701	0.923341	0.937084	0	0	0	0.710704	0	0	0.806206	0.753973	0.850279	0.899667	0	0	0	0.899882	0.871054	0.561252	0.490874	0	0.669369	0.866116	0
AGAP3	0.693257	0.820002	0.803199	0.728151	0.86939	0.800837	0.812487	0.831114	0	0	0	0.674576	0	0	0.695458	0.713174	0.699163	0.789457	0	0	0	0.749946	0.81093	0.630717	0.531297	0	0.627765	0.693257	0
GEMIN4	0.794396	0.765783	0.794449	0.69884	0.78994	0.801374	0.866116	0.794342	0	0	0	0.735935	0	0	0.804971	0.741089	0.791228	0.739747	0	0	0	0.791765	0.795201	0.691379	0.639253	0	0.773889	0.816459	0
LZTFL1	0.720743	0.76895	0.688748	0.679676	0.710758	0.769272	0.741464	0.767339	0	0	0	0.617565	0	0	0.765407	0.677851	0.688909	0.634099	0	0	0	0.705658	0.810822	0.814043	0.934615	0	0.872611	0.708181	0
C17orf103	0.670979	0.653747	0.721172	0.525123	0.737868	0.809802	0.67157	0.713711	0	0	0	0.570646	0	0	0.679837	0.714731	0.700451	0.568123	0	0	0	0.646339	0.851997	0.558997	0.287202	0	0.305991	0.689178	0
TEAD4	0.478634	0.56152	0.551857	0.46312	0.582349	0.487438	0.470743	0.599957	0	0	0	0.243773	0	0	0.570646	0.423341	0.570485	0.495437	0	0	0	0.589382	0.520399	0.441432	0.400956	0	0.464623	0.594052	0
CCDC147	0.403747	0.381791	0.3156	0.62041	0.339167	0.326927	0.42114	0.436332	0	0	0	0.333691	0	0	0.51122	0.30889	0.294557	0.233949	0	0	0	0.36837	0.433219	0.762508	0.55481	0	0.2551	0.360694	0
NID1	0.868585	0.825478	0.890971	0.726165	0.860103	0.849528	0.730782	0.816352	0	0	0	0.83455	0	0	0.90933	0.872557	0.866062	0.806581	0	0	0	0.829397	0.83294	0.941701	0.80277	0	0.921301	0.767393	0
PDCL	0.835302	0.859083	0.895802	0.890273	0.910511	0.84432	0.838737	0.845555	0	0	0	0.887428	0	0	0.8688	0.813614	0.855486	0.88732	0	0	0	0.84985	0.81909	0.90627	0.92157	0	0.772976	0.801267	0
EIF5A	0.888931	0.9446	0.934561	0.825478	0.916255	0.942774	0.965965	0.921999	0	0	0	0.784625	0	0	0.888125	0.85291	0.841207	0.900311	0	0	0	0.872987	0.97085	0.912497	0.753704	0	0.834711	0.873953	0
IARS2	0.864022	0.878624	0.929193	0.657559	0.93338	0.847488	0.872933	0.882489	0	0	0	0.883187	0	0	0.829128	0.859029	0.888072	0.893923	0	0	0	0.859029	0.780384	0.827893	0.54767	0	0.888018	0.776573	0
DDX46	0.943741	0.96516	0.958718	0.934829	0.967629	0.931555	0.939607	0.938694	0	0	0	0.88018	0	0	0.930105	0.941862	0.922375	0.932843	0	0	0	0.949377	0.947552	0.903854	0.773245	0	0.952867	0.957	0
PDCD2	0.882489	0.898271	0.884368	0.639951	0.902244	0.918027	0.884958	0.907505	0	0	0	0.879214	0	0	0.866545	0.885334	0.928656	0.840724	0	0	0	0.888179	0.897949	0.862519	0.286934	0	0.851299	0.856238	0
AKT1	0.77099	0.650687	0.668886	0.788705	0.749839	0.750376	0.711939	0.672536	0	0	0	0.865525	0	0	0.693955	0.745169	0.755261	0.726594	0	0	0	0.716019	0.702706	0.743075	0.803575	0	0.627872	0.733573	0
C19orf55	0.744095	0.814151	0.828645	0.874597	0.885012	0.829182	0.920764	0.838576	0	0	0	0.818338	0	0	0.73921	0.735398	0.774533	0.896393	0	0	0	0.776036	0.82172	0.800408	0.663625	0	0.800891	0.740767	0
LSM14B	0.77303	0.708986	0.706678	0.469025	0.679622	0.750429	0.774265	0.718488	0	0	0	0.731587	0	0	0.666416	0.811198	0.708825	0.580094	0	0	0	0.647574	0.780009	0.481587	0.178871	0	0.388447	0.709577	0
FHOD1	0.740283	0.780277	0.778613	0.725091	0.73513	0.786289	0.784625	0.863056	0	0	0	0.640004	0	0	0.812487	0.699216	0.769594	0.739532	0	0	0	0.764065	0.803307	0.725789	0.467361	0	0.617994	0.793644	0
CEP70	0.965912	0.994471	0.980298	0.983466	0.990874	0.991411	0.992484	0.995652	0	0	0	0.966985	0	0	0.982499	0.953242	0.988244	0.993075	0	0	0	0.989263	0.99227	0.985076	0.786612	0	0.937674	0.980835	0
GPR180	0.852319	0.93542	0.902459	0.832832	0.844589	0.868263	0.878409	0.891937	0	0	0	0.692828	0	0	0.877228	0.857956	0.781673	0.843086	0	0	0	0.887642	0.923288	0.812701	0.66706	0	0.843032	0.858761	0
TUBA1A	0.600655	0.642957	0.521903	0.766964	0.688748	0.650795	0.770077	0.692667	0	0	0	0.6567	0	0	0.660779	0.534518	0.498067	0.699163	0	0	0	0.624168	0.63163	0.737707	0.887857	0	0.848132	0.59781	0
FAM117A	0.84169	0.845877	0.918456	0.784035	0.894675	0.84942	0.907236	0.75365	0	0	0	0.865096	0	0	0.836214	0.855486	0.85087	0.893494	0	0	0	0.81152	0.824189	0.867297	0.674415	0	0.900472	0.792624	0
FAM69A	0.646661	0.627872	0.52813	0.771258	0.613753	0.670067	0.512615	0.563131	0	0	0	0.678495	0	0	0.667705	0.629536	0.585194	0.591099	0	0	0	0.593569	0.729225	0.846038	0.903693	0	0.819412	0.612572	0
SLC25A40	0.927689	0.851514	0.847005	0.920174	0.837181	0.882381	0.832027	0.86268	0	0	0	0.948518	0	0	0.915289	0.929407	0.940037	0.886354	0	0	0	0.923663	0.868585	0.910457	0.56603	0	0.863163	0.927206	0
POLR3GL	0.895748	0.914967	0.954799	0.97085	0.934239	0.922375	0.879644	0.920764	0	0	0	0.896393	0	0	0.951739	0.899828	0.869175	0.955068	0	0	0	0.952384	0.919906	0.875188	0.945405	0	0.88324	0.952222	0
ZNF2	0.574887	0.717254	0.682038	0.436977	0.61778	0.617458	0.731963	0.650795	0	0	0	0.34781	0	0	0.597756	0.52303	0.569787	0.67726	0	0	0	0.663356	0.620303	0.476594	0.659384	0	0.595072	0.626637	0
HBP1	0.93848	0.888125	0.85919	0.863324	0.828645	0.905733	0.936493	0.884475	0	0	0	0.869981	0	0	0.889629	0.923288	0.902351	0.876047	0	0	0	0.897788	0.936332	0.835677	0.959416	0	0.960812	0.936923	0
TDRKH	0.514977	0.631898	0.654015	0.550998	0.755744	0.61429	0.765085	0.610908	0	0	0	0.548475	0	0	0.46677	0.539457	0.439339	0.69009	0	0	0	0.535216	0.563829	0.424146	0.819251	0	0.679354	0.476648	0
KATNB1	0.877979	0.858009	0.909921	0.849528	0.867028	0.87288	0.829665	0.795899	0	0	0	0.841475	0	0	0.916309	0.892366	0.776197	0.825209	0	0	0	0.874061	0.843408	0.890863	0.666094	0	0.758482	0.829128	0
PEX26	0.850279	0.850118	0.767125	0.89403	0.791497	0.896715	0.811198	0.829933	0	0	0	0.71006	0	0	0.903264	0.87288	0.767554	0.718864	0	0	0	0.849044	0.93193	0.895534	0.928709	0	0.796919	0.853124	0
LRRC29	0.798798	0.901117	0.850923	0.863915	0.841529	0.893386	0.892957	0.927153	0	0	0	0.742055	0	0	0.87288	0.776143	0.856989	0.870088	0	0	0	0.87084	0.917812	0.826498	0.646929	0	0.733949	0.877818	0
C16orf80	0.898808	0.891668	0.926133	0.67361	0.933111	0.878785	0.929568	0.92216	0	0	0	0.898755	0	0	0.851245	0.8914	0.919744	0.87857	0	0	0	0.87857	0.833154	0.816405	0.63469	0	0.912068	0.85189	0
ATRIP	0.863324	0.754778	0.765514	0.731909	0.720582	0.656485	0.879751	0.768037	0	0	0	0.850762	0	0	0.747209	0.715375	0.819948	0.79869	0	0	0	0.716234	0.69884	0.904713	0.676616	0	0.838201	0.806098	0
CCDC51	0.811091	0.657505	0.717898	0.696854	0.690734	0.603822	0.839221	0.699109	0	0	0	0.817318	0	0	0.694707	0.640487	0.754241	0.75977	0	0	0	0.631254	0.628194	0.877389	0.654552	0	0.817425	0.740498	0
GRWD1	0.874114	0.877013	0.870625	0.84577	0.857204	0.90729	0.857473	0.803629	0	0	0	0.861928	0	0	0.901707	0.900419	0.815922	0.874007	0	0	0	0.894406	0.8586	0.753489	0.720689	0	0.760683	0.854037	0
PGK1	0.698733	0.634582	0.625725	0.612572	0.657397	0.701578	0.470475	0.647735	0	0	0	0.567157	0	0	0.691647	0.717468	0.658901	0.597112	0	0	0	0.590938	0.709738	0.713603	0.411907	0	0.573867	0.649452	0
C14orf159	0.707644	0.827035	0.848776	0.787739	0.858922	0.787041	0.617297	0.843998	0	0	0	0.754187	0	0	0.690412	0.76691	0.752416	0.823921	0	0	0	0.782585	0.785162	0.485237	0.976487	0	0.836751	0.717361	0
SGTA	0.85758	0.925435	0.853822	0.872826	0.805186	0.832349	0.884475	0.872074	0	0	0	0.754992	0	0	0.901009	0.832188	0.833369	0.756174	0	0	0	0.911209	0.918832	0.901761	0.547348	0	0.802448	0.880502	0
HSPE1	0.990981	0.969991	0.979708	0.992162	0.982607	0.981157	0.963925	0.981641	0	0	0	0.994041	0	0	0.987492	0.990552	0.991303	0.982929	0	0	0	0.992109	0.976272	0.980084	0.838254	0	0.975252	0.991572	0
HIST1H3J	0.995276	0.976165	0.969562	0.994793	0.97842	0.993826	0.970206	0.986418	0	0	0	0.994578	0	0	0.99184	0.99635	0.991679	0.967737	0	0	0	0.993236	0.995008	0.978527	0.8433	0	0.970582	0.994846	0
C2orf47	0.872933	0.800515	0.820056	0.627711	0.819626	0.793859	0.774104	0.817962	0	0	0	0.891454	0	0	0.678602	0.874544	0.886569	0.734056	0	0	0	0.786343	0.809695	0.628946	0.675005	0	0.833906	0.831222	0
MAMDC2	0.67216	0.599205	0.592764	0.662819	0.550891	0.608009	0.470636	0.654069	0	0	0	0.481909	0	0	0.739425	0.658203	0.628516	0.460275	0	0	0	0.562111	0.684024	0.836375	0.342764	0	0.413678	0.617189	0
HMGCR	0.910028	0.816352	0.895909	0.944761	0.867565	0.77099	0.819787	0.868478	0	0	0	0.919852	0	0	0.925489	0.864773	0.920872	0.919369	0	0	0	0.918832	0.737009	0.946586	0.475306	0	0.867994	0.921301	0
ATAD3B	0.848293	0.895426	0.865471	0.848561	0.905304	0.86064	0.821827	0.845179	0	0	0	0.837395	0	0	0.805776	0.840509	0.78747	0.810125	0	0	0	0.831383	0.890219	0.832671	0.793698	0	0.785645	0.803361	0
YPEL4	0.980245	0.966824	0.948787	0.964623	0.955766	0.983573	0.959953	0.93907	0	0	0	0.971602	0	0	0.961134	0.98776	0.968005	0.939017	0	0	0	0.95947	0.989371	0.962261	0.35044	0	0.932736	0.980782	0
ACAD9	0.838201	0.82537	0.635602	0.697982	0.699807	0.658793	0.671409	0.785269	0	0	0	0.837073	0	0	0.663464	0.813882	0.841636	0.581866	0	0	0	0.750376	0.774694	0.801106	0.706249	0	0.760575	0.75671	0
PSMG3	0.941003	0.923663	0.933917	0.87347	0.933648	0.882865	0.915665	0.935366	0	0	0	0.947445	0	0	0.920067	0.872182	0.923985	0.892635	0	0	0	0.9191	0.867672	0.94825	0.905465	0	0.901009	0.917221	0
CLTC	0.958503	0.911692	0.955175	0.987009	0.956463	0.911907	0.882113	0.850118	0	0	0	0.96006	0	0	0.963711	0.958557	0.953887	0.94154	0	0	0	0.935903	0.935044	0.985559	0.876208	0	0.976219	0.976326	0
HIST1H2AG	0.999248	0.998712	0.999087	0.999409	0.999571	0.998926	0.999409	0.998121	0	0	0	0.999517	0	0	0.99898	0.999195	0.999034	0.999785	0	0	0	0.998282	0.998658	0.999732	0.998926	0	0.999839	0.998765	0
DDX27	0.699055	0.834228	0.733842	0.497638	0.65525	0.646715	0.824565	0.763528	0	0	0	0.451578	0	0	0.710919	0.681394	0.701364	0.698196	0	0	0	0.771258	0.666362	0.467146	0.801428	0	0.744578	0.739049	0
RAF1	0.913142	0.956517	0.980621	0.958235	0.981855	0.885549	0.971387	0.904015	0	0	0	0.933487	0	0	0.945619	0.873416	0.955551	0.982714	0	0	0	0.937138	0.828913	0.979547	0.923878	0	0.991626	0.945244	0
SNRNP27	0.915504	0.92216	0.914161	0.711241	0.928656	0.844965	0.888662	0.936118	0	0	0	0.890058	0	0	0.748658	0.893923	0.935742	0.873631	0	0	0	0.880395	0.88979	0.645909	0.878516	0	0.955336	0.904069	0
PSMA6	0.591475	0.776895	0.85962	0.836375	0.869014	0.719938	0.787202	0.824404	0	0	0	0.745169	0	0	0.796972	0.557065	0.823438	0.872128	0	0	0	0.847649	0.611177	0.653801	0.732392	0	0.698143	0.758804	0
RFFL	0.862465	0.866169	0.90729	0.881415	0.884851	0.880395	0.91196	0.899828	0	0	0	0.902995	0	0	0.909652	0.83702	0.86268	0.897198	0	0	0	0.858117	0.840402	0.936118	0.932736	0	0.894138	0.824565	0
HNRNPA1	0.91341	0.943633	0.919315	0.993021	0.962154	0.959738	0.95292	0.953457	0	0	0	0.928656	0	0	0.962744	0.941593	0.874597	0.969186	0	0	0	0.974125	0.94154	0.874275	0.752308	0	0.812862	0.957752	0
STX10	0.848615	0.817211	0.829611	0.845072	0.807011	0.899399	0.905787	0.844267	0	0	0	0.867726	0	0	0.890058	0.886193	0.810017	0.777969	0	0	0	0.864827	0.90466	0.772332	0.928119	0	0.853124	0.835785	0
RNF157	0.726326	0.749248	0.732124	0.900472	0.788651	0.714355	0.71983	0.731157	0	0	0	0.845555	0	0	0.783552	0.737921	0.809802	0.877711	0	0	0	0.788813	0.616813	0.84636	0.981104	0	0.958342	0.794932	0
RNF41	0.84679	0.912551	0.923663	0.946371	0.949807	0.904767	0.926777	0.890595	0	0	0	0.854359	0	0	0.907881	0.828967	0.883562	0.933004	0	0	0	0.877711	0.919047	0.969616	0.702222	0	0.890648	0.908042	0
ANKRD52	0.476487	0.611016	0.550408	0.699538	0.679944	0.595179	0.744524	0.626959	0	0	0	0.577893	0	0	0.536719	0.520668	0.565278	0.666309	0	0	0	0.579128	0.535484	0.602051	0.479332	0	0.521688	0.533444	0
MRPL15	0.687299	0.724608	0.635119	0.663142	0.605057	0.674898	0.491894	0.664323	0	0	0	0.546704	0	0	0.708986	0.703511	0.614827	0.555508	0	0	0	0.623738	0.770292	0.834496	0.836858	0	0.758589	0.577947	0
RRP1	0.87143	0.893064	0.912175	0.701041	0.902834	0.831598	0.929998	0.895641	0	0	0	0.829719	0	0	0.857956	0.824673	0.920657	0.870679	0	0	0	0.89403	0.792946	0.790155	0.82376	0	0.931394	0.862948	0
SUPV3L1	0.726165	0.762508	0.692882	0.828538	0.655626	0.72697	0.735774	0.725306	0	0	0	0.4723	0	0	0.83804	0.693526	0.654821	0.658632	0	0	0	0.811842	0.766212	0.758052	0.788383	0	0.674683	0.806796	0
PDF	0.890541	0.89854	0.846951	0.87755	0.835033	0.872826	0.915181	0.942721	0	0	0	0.836053	0	0	0.886998	0.872718	0.925166	0.834443	0	0	0	0.926562	0.902405	0.729654	0.640112	0	0.830685	0.950075	0
TMEM39B	0.533927	0.642205	0.689929	0.716287	0.773781	0.562916	0.54912	0.674361	0	0	0	0.575907	0	0	0.692452	0.564043	0.542141	0.549388	0	0	0	0.695619	0.475467	0.613753	0.208074	0	0.265246	0.52099	0
MSL1	0.883294	0.920603	0.921301	0.90015	0.925166	0.881952	0.912605	0.945888	0	0	0	0.864076	0	0	0.910565	0.824941	0.90729	0.905733	0	0	0	0.904123	0.903854	0.919208	0.883777	0	0.878409	0.902781	0
TRAF3IP3	0.843193	0.786504	0.82784	0.84679	0.784572	0.737653	0.860318	0.834604	0	0	0	0.834443	0	0	0.860049	0.772708	0.88367	0.858278	0	0	0	0.817533	0.725252	0.926079	0.794449	0	0.892796	0.814902	0
ESYT1	0.971172	0.986204	0.987277	0.969616	0.981318	0.991303	0.987814	0.978044	0	0	0	0.978366	0	0	0.980245	0.988619	0.953457	0.989478	0	0	0	0.986579	0.984647	0.902029	0.973427	0	0.969562	0.965214	0
GADD45B	0.991142	0.984915	0.978688	0.995115	0.984378	0.993343	0.991518	0.973373	0	0	0	0.990981	0	0	0.989854	0.99431	0.97434	0.990874	0	0	0	0.981909	0.992538	0.99023	0.82274	0	0.965912	0.987868	0
TPRKB	0.915557	0.886408	0.92055	0.901439	0.934024	0.879107	0.863646	0.912819	0	0	0	0.946103	0	0	0.881845	0.904391	0.945566	0.928441	0	0	0	0.900848	0.865632	0.937406	0.821076	0	0.909598	0.892796	0
ZNF428	0.657881	0.713872	0.769057	0.848078	0.795899	0.626154	0.786558	0.729762	0	0	0	0.49125	0	0	0.759609	0.616008	0.569626	0.540423	0	0	0	0.793429	0.692774	0.549388	0.606345	0	0.517071	0.778613	0
SLC25A4	0.746886	0.862304	0.935259	0.512401	0.876637	0.786826	0.867297	0.823438	0	0	0	0.636891	0	0	0.837717	0.733788	0.777432	0.825746	0	0	0	0.829182	0.717629	0.698518	0.496511	0	0.771634	0.711885	0
RNPEP	0.860801	0.866921	0.764333	0.741948	0.770721	0.827518	0.832725	0.850387	0	0	0	0.884475	0	0	0.746403	0.8586	0.889414	0.730996	0	0	0	0.848776	0.886032	0.785216	0.459416	0	0.715536	0.864559	0
EIF2S1	0.676186	0.717737	0.693848	0.808729	0.699055	0.677045	0.677314	0.650687	0	0	0	0.579987	0	0	0.708128	0.646554	0.560071	0.667382	0	0	0	0.78178	0.720528	0.542892	0.615954	0	0.47944	0.773245	0
DCUN1D5	0.879966	0.720099	0.780706	0.807333	0.737277	0.856775	0.634958	0.752738	0	0	0	0.827625	0	0	0.822847	0.908901	0.82274	0.63265	0	0	0	0.798583	0.916738	0.672858	0.744632	0	0.776519	0.871645	0
UBE2Z	0.95088	0.923126	0.933004	0.941271	0.910189	0.894245	0.905411	0.956088	0	0	0	0.909974	0	0	0.92565	0.918939	0.957108	0.893225	0	0	0	0.950505	0.935366	0.94213	0.964247	0	0.981802	0.965643	0
TPK1	0.863861	0.708289	0.744632	0.857365	0.750805	0.636247	0.697606	0.75161	0	0	0	0.854735	0	0	0.776895	0.775768	0.823545	0.644997	0	0	0	0.815224	0.68848	0.744846	0.932467	0	0.886783	0.885227	0
TRAF4	0.570539	0.802502	0.546167	0.670711	0.69782	0.729279	0.632757	0.675489	0	0	0	0.678709	0	0	0.498175	0.674146	0.547026	0.675381	0	0	0	0.656109	0.750161	0.633187	0.956195	0	0.742807	0.477883	0
TMTC3	0.832242	0.791175	0.824189	0.643869	0.793215	0.744524	0.803146	0.772922	0	0	0	0.800247	0	0	0.827357	0.768843	0.880664	0.829933	0	0	0	0.816191	0.664484	0.901278	0.485613	0	0.808407	0.771473	0
TNFRSF14	0.624597	0.721011	0.635441	0.408847	0.65219	0.701686	0.51428	0.623255	0	0	0	0.552555	0	0	0.525446	0.699968	0.600494	0.627389	0	0	0	0.627228	0.714301	0.406485	0.514816	0	0.575585	0.554971	0
PCNT	0.953779	0.889682	0.87084	0.962368	0.906002	0.91647	0.879805	0.929998	0	0	0	0.972246	0	0	0.938372	0.95394	0.963227	0.942989	0	0	0	0.954209	0.900687	0.929085	0.813882	0	0.938319	0.956141	0
CISD2	0.609996	0.75102	0.62288	0.655304	0.633777	0.623524	0.590992	0.727185	0	0	0	0.393816	0	0	0.714408	0.524748	0.711349	0.691486	0	0	0	0.759448	0.604144	0.642527	0.186386	0	0.433272	0.740659	0
DPY19L2P2	0.769272	0.880664	0.772386	0.755422	0.785592	0.79563	0.760468	0.855594	0	0	0	0.603178	0	0	0.845233	0.695673	0.77158	0.780653	0	0	0	0.81662	0.798529	0.888447	0.54096	0	0.740391	0.782854	0
PDS5A	0.866706	0.820861	0.824673	0.485881	0.812862	0.814365	0.810769	0.797724	0	0	0	0.88732	0	0	0.770292	0.870356	0.893869	0.790208	0	0	0	0.817909	0.767715	0.712261	0.948894	0	0.898486	0.781887	0
CCDC107	0.986096	0.984808	0.972783	0.971602	0.977239	0.987814	0.984325	0.984271	0	0	0	0.976219	0	0	0.978795	0.983251	0.976809	0.977829	0	0	0	0.977722	0.992431	0.988244	0.966717	0	0.979976	0.976272	0
N4BP2L2	0.671033	0.761488	0.677045	0.470152	0.695244	0.754563	0.703618	0.667651	0	0	0	0.582564	0	0	0.582349	0.744954	0.639843	0.671355	0	0	0	0.659276	0.76428	0.473642	0.497745	0	0.502523	0.604144	0
RPL10A	0.904767	0.8207	0.829933	0.939446	0.818016	0.881308	0.823599	0.878838	0	0	0	0.964086	0	0	0.889038	0.920496	0.958825	0.929729	0	0	0	0.936225	0.824404	0.812111	0.850225	0	0.886193	0.941969	0
HMGCS1	0.655358	0.826337	0.786773	0.507623	0.737653	0.704101	0.792087	0.795791	0	0	0	0.373202	0	0	0.752094	0.496886	0.738888	0.693257	0	0	0	0.807709	0.742216	0.532049	0.883884	0	0.866277	0.809212	0
HIST1H3H	0.999356	0.999356	0.997531	0.998551	0.998175	0.999248	0.998336	0.998604	0	0	0	0.999141	0	0	0.99839	0.999571	0.997638	0.998497	0	0	0	0.998443	0.999195	0.998282	0.999463	0	0.997047	0.997799	0
IFRD2	0.872074	0.920442	0.867297	0.837181	0.868692	0.894621	0.909598	0.866277	0	0	0	0.767769	0	0	0.836644	0.869444	0.751986	0.866223	0	0	0	0.783659	0.934185	0.911692	0.890112	0	0.680749	0.749356	0
HIRIP3	0.856506	0.902298	0.840885	0.871215	0.833208	0.909867	0.874061	0.852373	0	0	0	0.783122	0	0	0.863485	0.885817	0.789403	0.866062	0	0	0	0.885441	0.919422	0.689553	0.516158	0	0.652351	0.872557	0
TFAM	0.477346	0.676723	0.736418	0.54665	0.698894	0.614129	0.72026	0.716287	0	0	0	0.389414	0	0	0.594696	0.408149	0.634958	0.758911	0	0	0	0.690573	0.603876	0.417114	0.850494	0	0.86064	0.661907	0
SIAE	0.721763	0.637159	0.682521	0.610855	0.684024	0.746189	0.46516	0.608922	0	0	0	0.657236	0	0	0.662336	0.722729	0.637052	0.625027	0	0	0	0.577625	0.781136	0.719991	0.840079	0	0.749946	0.649936	0
DHRS13	0.79708	0.734432	0.840509	0.70335	0.877389	0.73513	0.897037	0.775821	0	0	0	0.872235	0	0	0.75918	0.783659	0.875617	0.769863	0	0	0	0.816996	0.619014	0.816459	0.858546	0	0.903264	0.721656	0
CALM2	0.98615	0.963496	0.986043	0.995222	0.983734	0.96983	0.951364	0.942237	0	0	0	0.985023	0	0	0.992216	0.985774	0.983842	0.986418	0	0	0	0.980406	0.969455	0.997047	0.834121	0	0.982338	0.989425	0
VAMP7	0.787739	0.748604	0.742645	0.774265	0.803897	0.722568	0.687513	0.801267	0	0	0	0.864559	0	0	0.546811	0.815171	0.88163	0.82784	0	0	0	0.765139	0.735506	0.594267	0.840294	0	0.89956	0.800247	0
SCHIP1	0.714355	0.680105	0.731533	0.780062	0.718005	0.598293	0.677851	0.805937	0	0	0	0.437406	0	0	0.836322	0.563399	0.691164	0.545845	0	0	0	0.696264	0.678495	0.873577	0.660994	0	0.613217	0.749463	0
ZNF410	0.896822	0.898486	0.932306	0.899345	0.903479	0.808246	0.884636	0.917436	0	0	0	0.920657	0	0	0.87551	0.86837	0.945351	0.943902	0	0	0	0.9016	0.769702	0.928495	0.919261	0	0.911316	0.88265	0
BBS4	0.780384	0.781458	0.792624	0.823116	0.835946	0.851245	0.684937	0.77566	0	0	0	0.642903	0	0	0.809963	0.824887	0.724823	0.778452	0	0	0	0.828108	0.834013	0.498014	0.778398	0	0.778505	0.832886	0
ZC3H6	0.937352	0.918188	0.93091	0.948304	0.937782	0.919637	0.917007	0.937191	0	0	0	0.945566	0	0	0.939178	0.928012	0.954048	0.943311	0	0	0	0.955873	0.906431	0.92726	0.798207	0	0.932897	0.947767	0
YME1L1	0.88979	0.921677	0.958289	0.853661	0.926347	0.896607	0.914806	0.757462	0	0	0	0.840885	0	0	0.906968	0.906431	0.80685	0.939339	0	0	0	0.802716	0.91851	0.965482	0.579611	0	0.933756	0.865149	0
SMNDC1	0.730084	0.700344	0.633348	0.853285	0.588201	0.66749	0.570807	0.597917	0	0	0	0.502201	0	0	0.820217	0.695888	0.577732	0.628248	0	0	0	0.759233	0.73572	0.85087	0.698357	0	0.715428	0.756818	0
ANKLE2	0.549281	0.611123	0.621269	0.4344	0.582027	0.558407	0.547831	0.648379	0	0	0	0.415772	0	0	0.632489	0.512991	0.678226	0.523674	0	0	0	0.654982	0.56458	0.492216	0.185903	0	0.389253	0.659115	0
CHUK	0.717844	0.83965	0.771419	0.75467	0.814849	0.840455	0.893762	0.82639	0	0	0	0.629751	0	0	0.801643	0.734003	0.752308	0.765514	0	0	0	0.776895	0.861982	0.836053	0.764548	0	0.818177	0.709899	0
POLR3E	0.915933	0.941808	0.900043	0.849313	0.969562	0.94154	0.947284	0.916577	0	0	0	0.932414	0	0	0.843515	0.943096	0.92361	0.934454	0	0	0	0.889682	0.906485	0.917329	0.959684	0	0.975628	0.809319	0
ZNF395	0.738834	0.657344	0.671731	0.723749	0.625027	0.691862	0.734325	0.636783	0	0	0	0.707161	0	0	0.738244	0.698035	0.592817	0.560071	0	0	0	0.684185	0.758428	0.725252	0.637803	0	0.593032	0.721978	0
NT5DC2	0.41545	0.632811	0.548368	0.339221	0.543053	0.539564	0.625134	0.566728	0	0	0	0.136032	0	0	0.502416	0.347058	0.498282	0.525016	0	0	0	0.601729	0.551482	0.360747	0.104252	0	0.197982	0.531565	0
LDHA	0.973051	0.931823	0.923341	0.985184	0.901385	0.983842	0.894138	0.959094	0	0	0	0.920496	0	0	0.980191	0.988082	0.921248	0.938694	0	0	0	0.964623	0.990874	0.938319	0.657075	0	0.827732	0.98046	0
PNP	0.83702	0.790316	0.849313	0.974447	0.907183	0.901761	0.929461	0.859405	0	0	0	0.841099	0	0	0.942399	0.86268	0.758106	0.914054	0	0	0	0.934722	0.811896	0.842227	0.961671	0	0.93338	0.907934	0
SMS	0.788813	0.557709	0.548798	0.965375	0.522225	0.663571	0.456034	0.713925	0	0	0	0.766642	0	0	0.913195	0.725521	0.765944	0.690144	0	0	0	0.767232	0.755798	0.969723	0.768789	0	0.656592	0.858224	0
DPP9	0.994149	0.991626	0.991572	0.933541	0.995383	0.986579	0.990981	0.993504	0	0	0	0.993129	0	0	0.969294	0.992431	0.993021	0.98572	0	0	0	0.979869	0.986901	0.98411	0.999409	0	0.997316	0.972568	0
ZNF286A	0.736901	0.794932	0.804649	0.597541	0.813882	0.827357	0.840831	0.777593	0	0	0	0.810554	0	0	0.789027	0.740283	0.782746	0.786182	0	0	0	0.79461	0.761864	0.661638	0.401439	0	0.655894	0.709738	0
FBXO46	0.855701	0.902727	0.907827	0.809695	0.923341	0.946532	0.945136	0.903586	0	0	0	0.870518	0	0	0.891937	0.879912	0.874222	0.901224	0	0	0	0.876584	0.925327	0.851192	0.845985	0	0.899506	0.822149	0
LIPT1	0.892581	0.873792	0.843408	0.918778	0.863539	0.926938	0.840348	0.856453	0	0	0	0.896715	0	0	0.879482	0.911746	0.854252	0.883509	0	0	0	0.909062	0.922053	0.715482	0.854252	0	0.884958	0.913625	0
VCP	0.872826	0.899667	0.887642	0.750268	0.871215	0.861928	0.944116	0.887911	0	0	0	0.804971	0	0	0.85817	0.817694	0.879697	0.840187	0	0	0	0.858761	0.8965	0.879858	0.714247	0	0.895534	0.869498	0
NEIL1	0.883562	0.857419	0.873255	0.857204	0.876369	0.832134	0.843891	0.873631	0	0	0	0.925972	0	0	0.859244	0.838737	0.93907	0.935849	0	0	0	0.883992	0.759878	0.924093	0.668993	0	0.898379	0.873685	0
PPM1D	0.522654	0.699538	0.654713	0.482499	0.638931	0.613056	0.715428	0.656055	0	0	0	0.27056	0	0	0.598561	0.484325	0.562433	0.643333	0	0	0	0.656324	0.629805	0.530706	0.490928	0	0.590885	0.589274	0
CACNB1	0.780653	0.797402	0.806635	0.901976	0.839865	0.753704	0.906109	0.553307	0	0	0	0.779633	0	0	0.861499	0.787041	0.77915	0.821129	0	0	0	0.817855	0.711993	0.93236	0.793215	0	0.93032	0.83047	0
E2F6	0.881576	0.839811	0.887803	0.738244	0.901868	0.831007	0.904606	0.883348	0	0	0	0.923019	0	0	0.805937	0.876637	0.913732	0.877604	0	0	0	0.850816	0.778076	0.811628	0.921623	0	0.947552	0.828806	0
GIN1	0.929407	0.8484	0.89446	0.936064	0.898003	0.863968	0.808514	0.870679	0	0	0	0.951417	0	0	0.90525	0.932628	0.932789	0.919154	0	0	0	0.920281	0.840616	0.908954	0.695995	0	0.913893	0.919315	0
DLAT	0.573062	0.637481	0.694224	0.684776	0.665879	0.578752	0.655841	0.570002	0	0	0	0.549334	0	0	0.579021	0.59985	0.476702	0.682414	0	0	0	0.538437	0.578645	0.759824	0.697928	0	0.695029	0.482177	0
HSD17B11	0.880395	0.896661	0.927636	0.928173	0.923449	0.902727	0.864505	0.853446	0	0	0	0.854842	0	0	0.938104	0.891293	0.820807	0.858868	0	0	0	0.925757	0.897198	0.866974	0.927475	0	0.84067	0.886354	0
ARID3A	0.648379	0.475735	0.475735	0.67012	0.415235	0.409223	0.391722	0.460651	0	0	0	0.603017	0	0	0.654338	0.468488	0.467898	0.405465	0	0	0	0.465053	0.529203	0.86633	0.683219	0	0.587932	0.570432	0
MFI2	0.805508	0.863646	0.749302	0.812594	0.746511	0.816352	0.671945	0.850333	0	0	0	0.799442	0	0	0.787417	0.849044	0.824834	0.819948	0	0	0	0.799012	0.83761	0.746081	0.851299	0	0.810983	0.80379	0
KAT2B	0.722837	0.714301	0.818982	0.780653	0.746135	0.715267	0.853822	0.831061	0	0	0	0.727239	0	0	0.88061	0.669959	0.829665	0.797348	0	0	0	0.810232	0.652244	0.840992	0.750483	0	0.765944	0.776895	0
FBXO32	0.835463	0.796274	0.777432	0.773084	0.755529	0.835194	0.677421	0.825585	0	0	0	0.758965	0	0	0.829289	0.868317	0.815332	0.702276	0	0	0	0.749248	0.89242	0.823545	0.557709	0	0.558299	0.80116	0
PKP3	0.674898	0.593139	0.575746	0.671301	0.541014	0.58396	0.47026	0.630234	0	0	0	0.64956	0	0	0.693204	0.599152	0.655196	0.516588	0	0	0	0.592871	0.649399	0.758965	0.467415	0	0.423341	0.690895	0
ATXN7L2	0.870893	0.878463	0.932467	0.774694	0.865632	0.823223	0.964677	0.84169	0	0	0	0.828055	0	0	0.945781	0.791282	0.822257	0.899399	0	0	0	0.866062	0.730245	0.958503	0.907397	0	0.883777	0.781136	0
FARP2	0.532585	0.732607	0.671248	0.555132	0.60044	0.59636	0.51385	0.680374	0	0	0	0.40219	0	0	0.616062	0.488082	0.694814	0.627711	0	0	0	0.735452	0.667275	0.442774	0.861553	0	0.747906	0.710651	0
LOC115110	0.584819	0.704477	0.602534	0.384475	0.626208	0.680964	0.499356	0.586268	0	0	0	0.517339	0	0	0.491089	0.667866	0.55642	0.6086	0	0	0	0.598508	0.691218	0.366384	0.47536	0	0.517662	0.520024	0
FAAH	0.787041	0.660941	0.782102	0.631469	0.853876	0.674254	0.848883	0.663517	0	0	0	0.880932	0	0	0.659545	0.724125	0.844535	0.752416	0	0	0	0.743988	0.533283	0.792195	0.493612	0	0.811628	0.685635	0
GPSM3	0.646178	0.718488	0.600762	0.376745	0.546006	0.650097	0.74023	0.745813	0	0	0	0.720045	0	0	0.500107	0.651761	0.695405	0.563184	0	0	0	0.646929	0.707483	0.429085	0.892366	0	0.826981	0.604574	0
WDR18	0.748604	0.758965	0.62084	0.667973	0.733573	0.806152	0.73921	0.681394	0	0	0	0.777271	0	0	0.602856	0.775231	0.51954	0.783283	0	0	0	0.61735	0.754724	0.625403	0.754295	0	0.737653	0.583638	0
SEMA4B	0.890595	0.853178	0.838254	0.93848	0.824028	0.887857	0.876369	0.879751	0	0	0	0.923502	0	0	0.933004	0.865793	0.863539	0.899184	0	0	0	0.89607	0.866116	0.903425	0.998175	0	0.940734	0.909008	0
LARP4	0.648755	0.573653	0.72332	0.63324	0.70598	0.577357	0.688748	0.659062	0	0	0	0.850387	0	0	0.58761	0.643869	0.858009	0.766534	0	0	0	0.717307	0.433272	0.68542	0.746027	0	0.749141	0.652459	0
PUS10	0.910189	0.86735	0.9067	0.934776	0.915772	0.885602	0.909115	0.899023	0	0	0	0.926992	0	0	0.924415	0.917705	0.940198	0.920818	0	0	0	0.934131	0.858063	0.918456	0.973749	0	0.967468	0.91443	0
PDRG1	0.660296	0.753328	0.725467	0.679837	0.711134	0.636783	0.673556	0.71822	0	0	0	0.353446	0	0	0.747799	0.552448	0.690144	0.649775	0	0	0	0.734754	0.694868	0.748658	0.720582	0	0.741518	0.735345	0
TMEM150A	0.842925	0.974823	0.939875	0.947928	0.951202	0.951632	0.960758	0.951686	0	0	0	0.842817	0	0	0.858976	0.898271	0.830524	0.954746	0	0	0	0.951632	0.969025	0.691593	0.474179	0	0.638662	0.899506	0
LRRC45	0.72026	0.753489	0.762991	0.597971	0.773567	0.756388	0.885978	0.723803	0	0	0	0.739371	0	0	0.631952	0.688855	0.698465	0.747316	0	0	0	0.679729	0.743612	0.696586	0.875027	0	0.837771	0.649291	0
CYCS	0.793644	0.777217	0.761703	0.909008	0.772332	0.827625	0.737438	0.742001	0	0	0	0.833423	0	0	0.797563	0.827088	0.751449	0.798422	0	0	0	0.821881	0.853983	0.734861	0.901922	0	0.806259	0.839274	0
SLC35A3	0.864559	0.755315	0.75671	0.860049	0.809051	0.769004	0.702706	0.764387	0	0	0	0.826766	0	0	0.777271	0.878892	0.84883	0.726433	0	0	0	0.820271	0.821076	0.818338	0.611767	0	0.80787	0.85146	0
ZNF829	0.655948	0.611714	0.6188	0.464838	0.718649	0.584711	0.735506	0.677099	0	0	0	0.780653	0	0	0.589167	0.647251	0.802287	0.633884	0	0	0	0.676347	0.446156	0.6137	0.405733	0	0.742109	0.5226	0
PCMT1	0.682789	0.739908	0.655894	0.763421	0.771258	0.745866	0.773728	0.708718	0	0	0	0.804273	0	0	0.472944	0.770131	0.649667	0.862948	0	0	0	0.645856	0.69927	0.338791	0.966448	0	0.87814	0.588523	0
NET1	0.728473	0.769702	0.637481	0.799925	0.610103	0.678978	0.741196	0.788866	0	0	0	0.78425	0	0	0.730943	0.722783	0.777217	0.748712	0	0	0	0.747906	0.714945	0.718113	0.924469	0	0.824565	0.773513	0
DHPS	0.991518	0.979762	0.965643	0.984915	0.977829	0.991035	0.99431	0.98368	0	0	0	0.993451	0	0	0.976326	0.991303	0.992216	0.985935	0	0	0	0.991948	0.988834	0.948465	0.881254	0	0.980889	0.993129	0
GAB3	0.603554	0.49023	0.618424	0.803038	0.65015	0.633992	0.514763	0.504939	0	0	0	0.769809	0	0	0.693687	0.644728	0.586053	0.695619	0	0	0	0.648164	0.586644	0.744685	0.564204	0	0.680535	0.587664	0
WTAP	0.926992	0.8965	0.908471	0.900043	0.930642	0.899989	0.915074	0.910672	0	0	0	0.919208	0	0	0.918402	0.929032	0.90262	0.875081	0	0	0	0.920389	0.888072	0.881093	0.598883	0	0.8812	0.892581	0
BAG2	0.682521	0.537041	0.741626	0.899721	0.700558	0.555723	0.467576	0.250376	0	0	0	0.60817	0	0	0.849903	0.719777	0.5809	0.630717	0	0	0	0.669798	0.57886	0.906109	0.472622	0	0.817264	0.81093	0
XYLB	0.71108	0.800247	0.749732	0.621162	0.685527	0.696962	0.73003	0.731211	0	0	0	0.461778	0	0	0.735345	0.678548	0.675005	0.715267	0	0	0	0.722729	0.745705	0.742001	0.311735	0	0.519916	0.692774	0
PSAP	0.942023	0.957644	0.979279	0.854896	0.976648	0.96677	0.978581	0.973427	0	0	0	0.834604	0	0	0.971065	0.904928	0.919261	0.941325	0	0	0	0.938802	0.945136	0.938855	0.763796	0	0.883562	0.936064	0
MRPS34	0.888662	0.815761	0.766105	0.717683	0.766749	0.837664	0.796543	0.815869	0	0	0	0.87347	0	0	0.73776	0.890917	0.898808	0.740606	0	0	0	0.784303	0.898755	0.866116	0.400311	0	0.675757	0.835194	0
SUMO2	0.909491	0.966663	0.953296	0.888233	0.956034	0.953511	0.95131	0.934454	0	0	0	0.883831	0	0	0.932897	0.928065	0.907559	0.948894	0	0	0	0.933058	0.943472	0.897412	0.920389	0	0.962798	0.902405	0
FXYD1	0.595394	0.573062	0.614935	0.722676	0.639414	0.67624	0.745652	0.696317	0	0	0	0.743773	0	0	0.656324	0.65729	0.740552	0.766964	0	0	0	0.654767	0.564365	0.504348	0.940198	0	0.728259	0.656807	0
LHFP	0.510683	0.498175	0.510307	0.638447	0.504026	0.495759	0.513582	0.56195	0	0	0	0.110049	0	0	0.698465	0.360747	0.543268	0.43907	0	0	0	0.531995	0.540155	0.812487	0.251825	0	0.386032	0.574995	0
SLC44A1	0.93644	0.843998	0.885871	0.958074	0.906539	0.885173	0.821505	0.88936	0	0	0	0.952008	0	0	0.937299	0.933326	0.939983	0.910189	0	0	0	0.921784	0.884904	0.964999	0.665504	0	0.890219	0.9242	0
DPH2	0.493612	0.645104	0.519487	0.411209	0.569251	0.61021	0.648647	0.528398	0	0	0	0.418134	0	0	0.461671	0.54198	0.455551	0.608009	0	0	0	0.543483	0.587234	0.449216	0.354305	0	0.414054	0.459738	0
PHRF1	0.917114	0.961832	0.928226	0.662605	0.895212	0.962691	0.85554	0.94111	0	0	0	0.836483	0	0	0.857097	0.954262	0.864505	0.851782	0	0	0	0.87041	0.978205	0.654069	0.814043	0	0.837127	0.875134	0
PSMD6	0.927475	0.92624	0.883938	0.778828	0.924039	0.90015	0.92463	0.936708	0	0	0	0.90568	0	0	0.90058	0.913034	0.941003	0.861123	0	0	0	0.903801	0.860318	0.876637	0.834389	0	0.933863	0.88673	0
CCDC80	0.743826	0.550247	0.56662	0.845662	0.467307	0.512991	0.479332	0.483734	0	0	0	0.567962	0	0	0.809158	0.655089	0.556743	0.469669	0	0	0	0.692882	0.631093	0.857526	0.737653	0	0.564473	0.776734	0
IL18	0.590831	0.613431	0.518735	0.550945	0.442023	0.435151	0.519326	0.566566	0	0	0	0.491518	0	0	0.617994	0.493719	0.482768	0.48411	0	0	0	0.545147	0.503167	0.729869	0.533874	0	0.499356	0.538813	0
VAMP4	0.918188	0.839113	0.840724	0.918349	0.882006	0.853446	0.796274	0.859298	0	0	0	0.897735	0	0	0.863109	0.931608	0.905411	0.777539	0	0	0	0.889736	0.891185	0.881039	0.461402	0	0.812218	0.909813	0
ADC	0.900633	0.8586	0.85087	0.867189	0.782424	0.821291	0.704209	0.846951	0	0	0	0.791604	0	0	0.900204	0.900741	0.823008	0.810178	0	0	0	0.807387	0.888609	0.946962	0.533552	0	0.748765	0.83965	0
LSM3	0.62814	0.706463	0.744095	0.689392	0.750107	0.566244	0.694814	0.683702	0	0	0	0.518306	0	0	0.645373	0.503758	0.548529	0.639736	0	0	0	0.649989	0.609727	0.708879	0.926938	0	0.634529	0.63469	0
VDAC3	0.689017	0.794073	0.824941	0.486096	0.769863	0.716985	0.811896	0.753758	0	0	0	0.642313	0	0	0.807172	0.605755	0.732553	0.774533	0	0	0	0.794073	0.635173	0.698465	0.833423	0	0.873041	0.688963	0
THRAP3	0.798959	0.843408	0.841099	0.565278	0.839543	0.867243	0.877389	0.78119	0	0	0	0.802287	0	0	0.809212	0.840885	0.772922	0.816191	0	0	0	0.784679	0.807924	0.734969	0.7019	0	0.733358	0.668617	0
FARSB	0.578001	0.615901	0.60291	0.464194	0.649989	0.688963	0.694385	0.706088	0	0	0	0.407773	0	0	0.642259	0.604091	0.6261	0.591744	0	0	0	0.598454	0.636837	0.45394	0.501127	0	0.622396	0.629429	0
C3orf52	0.287041	0.289188	0.318338	0.625134	0.484217	0.461617	0.273084	0.501879	0	0	0	0.531726	0	0	0.320915	0.406646	0.420979	0.617887	0	0	0	0.33659	0.217576	0.126208	0.522869	0	0.199646	0.369068	0
MTOR	0.825263	0.808944	0.835839	0.72026	0.819734	0.667114	0.800891	0.872826	0	0	0	0.728849	0	0	0.780223	0.718649	0.867243	0.778076	0	0	0	0.806367	0.728581	0.849259	0.669637	0	0.898808	0.841368	0
LST1	0.74592	0.691862	0.774479	0.684078	0.70233	0.750752	0.820485	0.716126	0	0	0	0.741894	0	0	0.745705	0.75671	0.723266	0.771419	0	0	0	0.699163	0.727668	0.758589	0.801374	0	0.82172	0.664323	0
YIPF6	0.59577	0.599152	0.61472	0.595448	0.606399	0.564902	0.535323	0.581329	0	0	0	0.394084	0	0	0.631093	0.565171	0.55379	0.579826	0	0	0	0.55889	0.576712	0.684883	0.697337	0	0.591099	0.572096	0
METAP1	0.387535	0.246994	0.226755	0.622826	0.199109	0.247477	0.496564	0.320593	0	0	0	0.269648	0	0	0.514655	0.280545	0.307172	0.186977	0	0	0	0.2653	0.380878	0.822418	0.850064	0	0.634046	0.330685	0
SSB	0.752147	0.88834	0.7981	0.567533	0.834228	0.842012	0.669476	0.849742	0	0	0	0.685849	0	0	0.77056	0.811359	0.786719	0.722246	0	0	0	0.816781	0.852695	0.585463	0.504509	0	0.762562	0.737653	0
ING1	0.866384	0.854788	0.909813	0.83251	0.892474	0.932736	0.748121	0.857687	0	0	0	0.715536	0	0	0.889253	0.897842	0.840992	0.736901	0	0	0	0.887589	0.955443	0.621108	0.477722	0	0.662444	0.915933	0
CLK4	0.651009	0.651546	0.717415	0.655411	0.752684	0.701041	0.586858	0.693365	0	0	0	0.596521	0	0	0.729762	0.640648	0.750805	0.693848	0	0	0	0.688587	0.660779	0.692023	0.662766	0	0.679729	0.726004	0
ADAMTS4	0.821129	0.939446	0.926455	0.809373	0.936493	0.924146	0.974984	0.931769	0	0	0	0.762186	0	0	0.847863	0.808192	0.839274	0.922321	0	0	0	0.890541	0.911263	0.679407	0.989263	0	0.956839	0.868585	0
FDXACB1	0.647735	0.626745	0.727078	0.409384	0.671462	0.692184	0.698089	0.664054	0	0	0	0.596629	0	0	0.577625	0.725574	0.598078	0.471817	0	0	0	0.550301	0.75816	0.479171	0.695942	0	0.633187	0.556957	0
PRDX3	0.804971	0.745705	0.748175	0.749732	0.689822	0.752362	0.839596	0.797509	0	0	0	0.714945	0	0	0.791389	0.761703	0.851192	0.67828	0	0	0	0.852158	0.788383	0.641454	0.867833	0	0.922482	0.883884	0
SIAH2	0.455927	0.52056	0.536021	0.782371	0.485881	0.505476	0.475306	0.695673	0	0	0	0.64183	0	0	0.610371	0.388984	0.767339	0.717898	0	0	0	0.689983	0.490069	0.376906	0.921033	0	0.696747	0.759126	0
DBN1	0.713711	0.695136	0.585463	0.881576	0.602856	0.659491	0.596414	0.730943	0	0	0	0.851782	0	0	0.698679	0.71253	0.803951	0.815117	0	0	0	0.771366	0.652995	0.676508	0.633938	0	0.600655	0.80218	0
LIMA1	0.516158	0.578538	0.481641	0.835624	0.395587	0.435044	0.571505	0.598615	0	0	0	0.695942	0	0	0.620303	0.351675	0.651331	0.678763	0	0	0	0.6137	0.54665	0.80948	0.952813	0	0.571129	0.656324	0
EBNA1BP2	0.664859	0.605701	0.756174	0.717093	0.792033	0.668349	0.678119	0.675757	0	0	0	0.583315	0	0	0.696801	0.575907	0.623631	0.536773	0	0	0	0.657183	0.703994	0.637535	0.673073	0	0.683058	0.725628	0
PPP2R5E	0.834765	0.731533	0.650741	0.711134	0.670281	0.731318	0.693419	0.741142	0	0	0	0.866062	0	0	0.643011	0.815976	0.866491	0.725413	0	0	0	0.724715	0.778237	0.754134	0.741948	0	0.724286	0.797616	0
ZMPSTE24	0.913625	0.841744	0.890541	0.912819	0.909598	0.876637	0.822579	0.882435	0	0	0	0.952652	0	0	0.87857	0.920335	0.934561	0.916201	0	0	0	0.925113	0.824243	0.800354	0.952706	0	0.969669	0.92259	0
C8orf33	0.794879	0.783283	0.686386	0.878409	0.704799	0.816298	0.743236	0.725521	0	0	0	0.725091	0	0	0.826874	0.834174	0.70131	0.752791	0	0	0	0.801857	0.839543	0.789725	0.753167	0	0.661638	0.803575	0
TFG	0.658095	0.590831	0.563184	0.548368	0.548153	0.613431	0.406002	0.568177	0	0	0	0.542248	0	0	0.629053	0.700344	0.603446	0.454746	0	0	0	0.5277	0.674361	0.689392	0.351729	0	0.481104	0.562809	0
TDRD3	0.829719	0.915611	0.800247	0.601675	0.841046	0.856345	0.870518	0.915342	0	0	0	0.760737	0	0	0.771903	0.803199	0.901814	0.787202	0	0	0	0.872396	0.864881	0.725682	0.769487	0	0.921892	0.868746	0
TOMM34	0.640971	0.711026	0.729654	0.622557	0.655196	0.635441	0.626208	0.783444	0	0	0	0.175864	0	0	0.809641	0.497047	0.726326	0.566835	0	0	0	0.742377	0.694492	0.756066	0.189822	0	0.456678	0.773942	0
DUSP12	0.896607	0.789349	0.832295	0.924254	0.862787	0.82741	0.933702	0.898218	0	0	0	0.953618	0	0	0.926992	0.855862	0.926938	0.882328	0	0	0	0.894138	0.7347	0.94782	0.971817	0	0.941325	0.875188	0
ACBD4	0.961349	0.962154	0.924791	0.980084	0.932789	0.978688	0.968649	0.94417	0	0	0	0.983412	0	0	0.953565	0.979869	0.917382	0.978795	0	0	0	0.950183	0.970636	0.972085	0.87041	0	0.834013	0.912497	0
SRGAP1	0.60656	0.596897	0.673449	0.7777	0.582832	0.611928	0.684078	0.649023	0	0	0	0.582671	0	0	0.680964	0.555347	0.711402	0.750591	0	0	0	0.653801	0.64242	0.702652	0.874919	0	0.777271	0.712691	0
C17orf107	0.728849	0.800354	0.793537	0.534303	0.772439	0.828323	0.762454	0.770399	0	0	0	0.727185	0	0	0.648003	0.779364	0.668617	0.801106	0	0	0	0.693902	0.806152	0.48819	0.648862	0	0.708557	0.630878	0
MRS2	0.539994	0.642259	0.723051	0.488458	0.720528	0.606506	0.780868	0.607365	0	0	0	0.426723	0	0	0.541282	0.455336	0.537041	0.681555	0	0	0	0.609083	0.571344	0.451417	0.420442	0	0.504026	0.607526	0
UBE2B	0.86982	0.909652	0.938694	0.854681	0.902351	0.836107	0.923502	0.920174	0	0	0	0.899882	0	0	0.889736	0.805723	0.929032	0.958289	0	0	0	0.914054	0.7726	0.916631	0.837503	0	0.938641	0.868478	0
CNOT10	0.747209	0.690466	0.575156	0.405841	0.653425	0.706785	0.691432	0.708986	0	0	0	0.775177	0	0	0.518574	0.761434	0.83498	0.55014	0	0	0	0.688158	0.737224	0.473481	0.275499	0	0.5605	0.725091	0
CLPTM1L	0.634743	0.689875	0.618531	0.775231	0.633884	0.667973	0.673341	0.616008	0	0	0	0.538651	0	0	0.70947	0.546919	0.59373	0.740283	0	0	0	0.724179	0.651868	0.694707	0.373792	0	0.451095	0.722944	0
CDH24	0.47434	0.453672	0.496886	0.807601	0.595931	0.569358	0.670818	0.669798	0	0	0	0.702706	0	0	0.504563	0.543912	0.554542	0.691701	0	0	0	0.582403	0.530492	0.316191	0.991894	0	0.862465	0.576874	0
CDKAL1	0.399775	0.3739	0.268735	0.656377	0.300408	0.447391	0.653264	0.411853	0	0	0	0.454477	0	0	0.488244	0.463603	0.261595	0.346629	0	0	0	0.533068	0.406592	0.156914	0.697713	0	0.585141	0.519702	0
POLR1B	0.729064	0.775285	0.773459	0.538974	0.73207	0.78994	0.71779	0.711832	0	0	0	0.699753	0	0	0.621752	0.748873	0.66341	0.715804	0	0	0	0.677797	0.832349	0.540906	0.464892	0	0.590348	0.676079	0
FLT3LG	0.942882	0.925489	0.925918	0.961939	0.937621	0.984754	0.976326	0.914215	0	0	0	0.933541	0	0	0.958718	0.965321	0.88222	0.957215	0	0	0	0.918886	0.98368	0.969079	0.996242	0	0.967361	0.901922	0
DVL2	0.943955	0.956195	0.948679	0.881952	0.95539	0.953457	0.975628	0.946801	0	0	0	0.966448	0	0	0.942935	0.921194	0.952598	0.970367	0	0	0	0.94256	0.909008	0.963442	0.778237	0	0.963872	0.898218	0
UBAP2L	0.851138	0.876047	0.780438	0.852695	0.792463	0.857741	0.84781	0.778774	0	0	0	0.787632	0	0	0.821935	0.87143	0.788813	0.815546	0	0	0	0.857526	0.885978	0.756764	0.384582	0	0.657559	0.849313	0
ZNF436	0.867726	0.909974	0.935903	0.876691	0.921087	0.891668	0.900419	0.898271	0	0	0	0.882918	0	0	0.93193	0.811037	0.898862	0.928119	0	0	0	0.927904	0.839811	0.920281	0.667758	0	0.842066	0.882757	0
TBC1D7	0.75569	0.654499	0.65874	0.837234	0.691593	0.790208	0.644889	0.625027	0	0	0	0.879697	0	0	0.754992	0.846146	0.699914	0.795523	0	0	0	0.751879	0.682253	0.633777	0.96677	0	0.874866	0.670657	0
KRT18	0.871162	0.838415	0.80948	0.981157	0.845448	0.893601	0.855111	0.911531	0	0	0	0.972139	0	0	0.909598	0.834496	0.927045	0.961456	0	0	0	0.948787	0.838254	0.790638	0.717844	0	0.620518	0.965858	0
GPI	0.485237	0.50365	0.722246	0.687352	0.6844	0.549281	0.737868	0.365042	0	0	0	0.449377	0	0	0.674254	0.538705	0.475896	0.614773	0	0	0	0.453189	0.551267	0.828806	0.304756	0	0.674361	0.55889	0
MEX3A	0.800354	0.815922	0.850494	0.804971	0.744471	0.745705	0.910941	0.831705	0	0	0	0.762669	0	0	0.910511	0.709523	0.761542	0.779633	0	0	0	0.821344	0.766695	0.942935	0.964355	0	0.886569	0.75204	0
ZNF789	0.974179	0.990713	0.979386	0.976594	0.9898	0.99082	0.983788	0.983358	0	0	0	0.925596	0	0	0.977239	0.977131	0.928334	0.955766	0	0	0	0.977185	0.994202	0.985667	0.944975	0	0.943311	0.965965	0
IPO9	0.516051	0.439822	0.556743	0.480943	0.605701	0.571452	0.427528	0.451525	0	0	0	0.58761	0	0	0.650204	0.565546	0.512132	0.587395	0	0	0	0.49533	0.40423	0.748604	0.410296	0	0.575639	0.33294	0
QSER1	0.870088	0.847541	0.872343	0.934561	0.919369	0.924522	0.778398	0.841583	0	0	0	0.911424	0	0	0.89811	0.919047	0.848347	0.900258	0	0	0	0.889521	0.904177	0.845018	0.579075	0	0.78017	0.852802	0
RBM8A	0.933702	0.969723	0.972139	0.957805	0.958503	0.968649	0.929085	0.954746	0	0	0	0.939124	0	0	0.956947	0.950666	0.903801	0.973481	0	0	0	0.970475	0.951632	0.873685	0.940251	0	0.9016	0.948089	0
UBFD1	0.821559	0.84738	0.821398	0.791389	0.869551	0.82333	0.78425	0.828645	0	0	0	0.778989	0	0	0.77362	0.813184	0.771366	0.729493	0	0	0	0.756603	0.871752	0.859352	0.800301	0	0.78119	0.748765	0
RPN1	0.761112	0.731426	0.733197	0.658847	0.726541	0.759019	0.703833	0.742323	0	0	0	0.755261	0	0	0.676025	0.797348	0.732929	0.680803	0	0	0	0.678548	0.791014	0.568123	0.907827	0	0.798207	0.72026	0
GMFG	0.800891	0.688372	0.703726	0.748551	0.633079	0.633079	0.682789	0.678924	0	0	0	0.745544	0	0	0.732392	0.75161	0.789135	0.663356	0	0	0	0.774157	0.687889	0.679676	0.81662	0	0.835409	0.823975	0
PSMC4	0.558675	0.630449	0.669208	0.401331	0.567372	0.525768	0.608976	0.592978	0	0	0	0.333799	0	0	0.545093	0.551965	0.525392	0.566996	0	0	0	0.580846	0.574511	0.407075	0.891937	0	0.805025	0.550515	0
LMOD1	0.768789	0.736794	0.752738	0.812701	0.769218	0.81909	0.677206	0.666846	0	0	0	0.715697	0	0	0.753543	0.790906	0.696532	0.701632	0	0	0	0.744041	0.863056	0.83863	0.381308	0	0.515353	0.740391	0
YWHAQ	0.779633	0.619873	0.678441	0.721656	0.60656	0.745974	0.638931	0.652137	0	0	0	0.761488	0	0	0.662873	0.85248	0.589489	0.728795	0	0	0	0.473051	0.75773	0.834765	0.672965	0	0.558621	0.509019	0
ANKRD35	0.76589	0.835409	0.827518	0.848132	0.830631	0.832725	0.72391	0.807172	0	0	0	0.814849	0	0	0.761756	0.768789	0.772708	0.875832	0	0	0	0.798475	0.813507	0.759502	0.911263	0	0.716502	0.780384	0
FAM98B	0.891346	0.893225	0.902029	0.797992	0.936225	0.851353	0.857795	0.869175	0	0	0	0.898969	0	0	0.839489	0.875939	0.898432	0.879858	0	0	0	0.858439	0.834174	0.927367	0.873685	0	0.944707	0.797133	0
RPL39L	0.306367	0.485774	0.401063	0.303146	0.475735	0.488351	0.610157	0.476004	0	0	0	0.281995	0	0	0.283444	0.397305	0.108654	0.608707	0	0	0	0.36735	0.334389	0.185473	0.87857	0	0.760844	0.093032	0
C1orf27	0.832134	0.87143	0.806367	0.877067	0.745491	0.81968	0.777969	0.818821	0	0	0	0.67463	0	0	0.888072	0.833262	0.803468	0.725843	0	0	0	0.886515	0.902781	0.846843	0.537685	0	0.619444	0.896393	0
YWHAZ	0.854842	0.878301	0.893118	0.932199	0.872557	0.87916	0.828484	0.715858	0	0	0	0.813346	0	0	0.917382	0.896285	0.807977	0.880234	0	0	0	0.867028	0.88877	0.89183	0.250215	0	0.734969	0.912927	0
NUP160	0.632489	0.592441	0.594911	0.399882	0.519433	0.576337	0.495544	0.678119	0	0	0	0.567909	0	0	0.608546	0.629268	0.583154	0.492377	0	0	0	0.554917	0.584658	0.431877	0.406216	0	0.516642	0.621484	0
ZNF184	0.982983	0.99533	0.990552	0.908042	0.986418	0.988727	0.995491	0.993236	0	0	0	0.915235	0	0	0.964784	0.978956	0.977292	0.982285	0	0	0	0.97536	0.991894	0.963496	0.936386	0	0.968542	0.968918	0
SGCA	0.990337	0.9847	0.981265	0.973857	0.987438	0.98921	0.99023	0.978634	0	0	0	0.992109	0	0	0.978259	0.993236	0.983788	0.986526	0	0	0	0.980835	0.982553	0.98615	0.99592	0	0.989908	0.956947	0
FAM161A	0.793859	0.853715	0.866491	0.68397	0.827732	0.7551	0.719562	0.757408	0	0	0	0.740606	0	0	0.74796	0.750107	0.770614	0.795791	0	0	0	0.81297	0.767017	0.684507	0.711349	0	0.802341	0.799334	0
EI24	0.632059	0.776734	0.595609	0.349796	0.570861	0.661799	0.681125	0.59679	0	0	0	0.659867	0	0	0.439392	0.743504	0.468381	0.609244	0	0	0	0.595072	0.699324	0.313131	0.204584	0	0.309534	0.461617	0
LMNA	0.974877	0.97595	0.972031	0.967468	0.912605	0.953779	0.975735	0.980889	0	0	0	0.936869	0	0	0.98878	0.953135	0.942023	0.95539	0	0	0	0.975467	0.97187	0.98105	0.974447	0	0.952437	0.974715	0
EIF2B1	0.969079	0.974662	0.969455	0.859727	0.980245	0.957376	0.974554	0.971548	0	0	0	0.969723	0	0	0.924254	0.96618	0.97391	0.956517	0	0	0	0.959094	0.931555	0.927045	0.860855	0	0.967898	0.93193	0
WDR93	0.545952	0.685527	0.730513	0.494632	0.767125	0.679783	0.732714	0.606453	0	0	0	0.632006	0	0	0.685527	0.593784	0.581866	0.78076	0	0	0	0.679193	0.494095	0.665611	0.618478	0	0.644084	0.388609	0
LRPPRC	0.632381	0.716717	0.794825	0.68236	0.791228	0.582779	0.664484	0.67216	0	0	0	0.495437	0	0	0.638877	0.535377	0.546382	0.665772	0	0	0	0.651761	0.616491	0.708235	0.62814	0	0.502738	0.619014	0
MBTPS2	0.939285	0.872182	0.908364	0.890917	0.918993	0.889736	0.838469	0.870303	0	0	0	0.923932	0	0	0.920496	0.94111	0.914161	0.86021	0	0	0	0.911477	0.887535	0.92667	0.69052	0	0.915235	0.903157	0
ZBTB9	0.682897	0.664967	0.803307	0.546328	0.764119	0.695297	0.819465	0.719991	0	0	0	0.642366	0	0	0.672107	0.590777	0.688426	0.659867	0	0	0	0.682253	0.707376	0.56399	0.393547	0	0.591422	0.729171	0
HELQ	0.974662	0.95437	0.985076	0.98776	0.983627	0.955551	0.949807	0.933434	0	0	0	0.974769	0	0	0.986096	0.969938	0.975091	0.979279	0	0	0	0.968005	0.950236	0.993826	0.736633	0	0.986901	0.981855	0
PPME1	0.700719	0.681018	0.660618	0.859298	0.571559	0.624436	0.700344	0.639038	0	0	0	0.623202	0	0	0.831061	0.635817	0.634207	0.569948	0	0	0	0.814634	0.693526	0.694975	0.768521	0	0.699324	0.850816	0
ACLY	0.679622	0.518145	0.635549	0.819304	0.630825	0.641615	0.539994	0.516534	0	0	0	0.534572	0	0	0.763689	0.682897	0.532639	0.495974	0	0	0	0.589865	0.702008	0.87347	0.338845	0	0.344589	0.628301	0
TBL3	0.984325	0.986365	0.978097	0.973266	0.980889	0.990659	0.992538	0.983842	0	0	0	0.966395	0	0	0.983573	0.989371	0.968435	0.966663	0	0	0	0.985613	0.991626	0.980782	0.736043	0	0.961778	0.970152	0
RRP9	0.72332	0.685903	0.572096	0.695405	0.63324	0.71983	0.67989	0.557924	0	0	0	0.75	0	0	0.605111	0.762669	0.512454	0.665235	0	0	0	0.57843	0.733412	0.767876	0.521849	0	0.587234	0.514065	0
NOM1	0.733788	0.688211	0.653854	0.477131	0.696747	0.793644	0.664323	0.699968	0	0	0	0.712798	0	0	0.629375	0.837878	0.68848	0.554112	0	0	0	0.597863	0.808944	0.508052	0.630986	0	0.676938	0.604627	0
PRPF38A	0.521849	0.689124	0.744256	0.352802	0.668563	0.559641	0.655304	0.623363	0	0	0	0.278344	0	0	0.52507	0.506174	0.516427	0.627335	0	0	0	0.623738	0.56764	0.374168	0.394728	0	0.446747	0.546597	0
TNFSF12	0.660672	0.652512	0.663839	0.729332	0.602319	0.636569	0.608278	0.686171	0	0	0	0.439446	0	0	0.77915	0.636032	0.662819	0.502523	0	0	0	0.768252	0.67828	0.58047	0.156861	0	0.375671	0.783605	0
CTNNAL1	0.812379	0.633401	0.605916	0.817909	0.597112	0.735559	0.437567	0.611714	0	0	0	0.754885	0	0	0.793483	0.849796	0.650419	0.505851	0	0	0	0.702491	0.792141	0.748443	0.869336	0	0.680052	0.774801	0
NMT1	0.908417	0.952115	0.937997	0.674737	0.887589	0.9191	0.96881	0.938802	0	0	0	0.892366	0	0	0.88222	0.908417	0.939822	0.888394	0	0	0	0.922214	0.932736	0.813131	0.80889	0	0.919208	0.878731	0
TNFSF13	0.741679	0.750752	0.751449	0.826766	0.683165	0.715536	0.710812	0.781619	0	0	0	0.44782	0	0	0.871484	0.691164	0.732177	0.581812	0	0	0	0.855594	0.771044	0.671623	0.190788	0	0.458235	0.872021	0
CCDC47	0.749785	0.863807	0.765192	0.894889	0.804649	0.875886	0.761595	0.892903	0	0	0	0.892581	0	0	0.749732	0.746833	0.886837	0.911638	0	0	0	0.873041	0.879268	0.649023	0.780384	0	0.706195	0.895158	0
SLC33A1	0.930696	0.837234	0.887159	0.9446	0.897627	0.875134	0.848508	0.912175	0	0	0	0.958557	0	0	0.917329	0.930374	0.950505	0.919315	0	0	0	0.927421	0.84271	0.91196	0.598991	0	0.901546	0.930803	0
ZFPL1	0.993397	0.995652	0.996242	0.992699	0.995491	0.993934	0.996672	0.995598	0	0	0	0.991089	0	0	0.994149	0.989908	0.996135	0.997101	0	0	0	0.993826	0.994417	0.993504	0.996564	0	0.997155	0.995652	0
DNAJA3	0.877926	0.902566	0.949163	0.915665	0.946532	0.921087	0.952276	0.929837	0	0	0	0.892527	0	0	0.942721	0.856345	0.917168	0.956034	0	0	0	0.916631	0.900258	0.893172	0.907988	0	0.949324	0.921784	0
ZNF25	0.751986	0.822472	0.830148	0.706356	0.820915	0.800784	0.867458	0.743182	0	0	0	0.62959	0	0	0.772332	0.775338	0.7019	0.763635	0	0	0	0.764119	0.802018	0.767769	0.504241	0	0.678441	0.699592	0
GNRHR2	0.889951	0.953672	0.950934	0.919047	0.926401	0.940895	0.873631	0.920496	0	0	0	0.901814	0	0	0.912122	0.908095	0.854466	0.957537	0	0	0	0.936923	0.918295	0.82537	0.935312	0	0.869444	0.897305	0
POLR1A	0.59679	0.696639	0.588469	0.597702	0.661209	0.714731	0.596736	0.640863	0	0	0	0.490713	0	0	0.635012	0.634368	0.624919	0.562755	0	0	0	0.635656	0.756174	0.708611	0.655465	0	0.577464	0.581114	0
KBTBD2	0.953994	0.930749	0.933756	0.931608	0.921623	0.956732	0.899828	0.908471	0	0	0	0.971817	0	0	0.967576	0.968005	0.90874	0.951202	0	0	0	0.945995	0.896876	0.938748	0.501449	0	0.743934	0.901224	0
ECM2	0.461724	0.431447	0.598508	0.624758	0.541336	0.358439	0.352641	0.158364	0	0	0	0.438211	0	0	0.573438	0.517232	0.437299	0.510522	0	0	0	0.388609	0.368531	0.768252	0.114505	0	0.492055	0.507623	0
GRAP2	0.439392	0.510146	0.514709	0.31195	0.472139	0.450612	0.41443	0.533605	0	0	0	0.179461	0	0	0.512669	0.403318	0.523513	0.371001	0	0	0	0.536397	0.491518	0.351299	0.755476	0	0.732231	0.543644	0
RBBP8	0.666792	0.535162	0.752953	0.800676	0.659437	0.450236	0.550569	0.300354	0	0	0	0.760146	0	0	0.7223	0.650902	0.576176	0.778183	0	0	0	0.483949	0.433111	0.877765	0.640971	0	0.882865	0.710758	0
RAG2	0.714945	0.477668	0.497316	0.863968	0.561574	0.468435	0.496296	0.539779	0	0	0	0.830739	0	0	0.545416	0.688748	0.750107	0.696854	0	0	0	0.668778	0.495061	0.693955	0.442828	0	0.608922	0.742055	0
MAP2	0.87653	0.851621	0.830846	0.785484	0.813614	0.882811	0.780277	0.882972	0	0	0	0.77507	0	0	0.884368	0.878946	0.838469	0.715912	0	0	0	0.795362	0.930803	0.883562	0.386461	0	0.658471	0.854681	0
LUC7L2	0.905948	0.938319	0.970099	0.933487	0.946425	0.958772	0.960973	0.933326	0	0	0	0.907129	0	0	0.963979	0.906807	0.896339	0.964194	0	0	0	0.957859	0.948894	0.921248	0.489693	0	0.84373	0.915235	0
DFFA	0.809695	0.918671	0.871645	0.9016	0.90568	0.927367	0.956195	0.906163	0	0	0	0.87712	0	0	0.895373	0.783498	0.861982	0.95496	0	0	0	0.890863	0.894353	0.933487	0.940895	0	0.879697	0.812379	0
MED20	0.434131	0.814527	0.647896	0.387803	0.603178	0.634475	0.829182	0.762723	0	0	0	0.163249	0	0	0.588147	0.371537	0.528667	0.644353	0	0	0	0.729601	0.660404	0.538329	0.533713	0	0.538329	0.557011	0
SPNS3	0.502845	0.537095	0.625886	0.326337	0.603285	0.562487	0.607258	0.505315	0	0	0	0.453726	0	0	0.434131	0.475896	0.415879	0.681072	0	0	0	0.478956	0.504295	0.313775	0.544879	0	0.55583	0.477722	0
ZNF131	0.898486	0.931555	0.947713	0.785323	0.933004	0.912336	0.958933	0.941915	0	0	0	0.864398	0	0	0.884421	0.883992	0.909223	0.921248	0	0	0	0.89956	0.911477	0.837556	0.701095	0	0.906055	0.872611	0
JAM2	0.659169	0.598024	0.778183	0.712637	0.738834	0.597971	0.642313	0.470045	0	0	0	0.645534	0	0	0.721226	0.663732	0.689822	0.655358	0	0	0	0.579772	0.650097	0.881522	0.284142	0	0.709953	0.642366	0
HNMT	0.606989	0.488566	0.717093	0.890165	0.66545	0.473534	0.48674	0.390648	0	0	0	0.674737	0	0	0.824673	0.56866	0.628355	0.704209	0	0	0	0.496564	0.500054	0.9672	0.464677	0	0.65117	0.713335	0
KIF21A	0.688641	0.734271	0.775338	0.539994	0.777002	0.811789	0.758536	0.767984	0	0	0	0.466287	0	0	0.745866	0.68601	0.769057	0.628785	0	0	0	0.748175	0.847917	0.535699	0.745544	0	0.755529	0.783337	0
VRK2	0.727829	0.650043	0.572472	0.647842	0.562326	0.574619	0.501449	0.727561	0	0	0	0.754402	0	0	0.640541	0.598186	0.839918	0.620518	0	0	0	0.712261	0.624651	0.79053	0.876369	0	0.913303	0.782317	0
PHF12	0.828377	0.824189	0.884582	0.888125	0.889575	0.886515	0.854413	0.827893	0	0	0	0.898701	0	0	0.885012	0.837181	0.858922	0.865901	0	0	0	0.909598	0.820593	0.777969	0.546328	0	0.737921	0.881415	0
PSME4	0.54155	0.521258	0.531619	0.497101	0.617243	0.684829	0.453189	0.467468	0	0	0	0.724662	0	0	0.437782	0.706947	0.530921	0.732768	0	0	0	0.47944	0.582349	0.471656	0.628892	0	0.569304	0.35597	0
KDELR2	0.604842	0.639843	0.654338	0.638555	0.562379	0.543751	0.599367	0.673824	0	0	0	0.415933	0	0	0.680803	0.570861	0.645802	0.604091	0	0	0	0.682843	0.575907	0.508482	0.371484	0	0.34534	0.706947	0
QTRTD1	0.749409	0.748443	0.750054	0.802609	0.806904	0.766964	0.655519	0.687352	0	0	0	0.713281	0	0	0.704907	0.796328	0.607204	0.721119	0	0	0	0.777432	0.775607	0.408149	0.555615	0	0.61064	0.767125	0
LRRN4CL	0.956839	0.949753	0.959738	0.926616	0.970475	0.977453	0.925327	0.969669	0	0	0	0.931877	0	0	0.947337	0.968166	0.924415	0.92259	0	0	0	0.9395	0.975413	0.87959	0.92726	0	0.926294	0.946103	0
ZKSCAN5	0.982231	0.993558	0.982553	0.985989	0.989156	0.992807	0.989908	0.98674	0	0	0	0.966234	0	0	0.988727	0.984969	0.960812	0.989639	0	0	0	0.987009	0.993182	0.986257	0.924522	0	0.96312	0.971548	0
GNB1	0.629805	0.855701	0.917114	0.454262	0.859996	0.727346	0.931984	0.768574	0	0	0	0.509556	0	0	0.732929	0.609996	0.675757	0.808192	0	0	0	0.791014	0.670979	0.611875	0.424415	0	0.508536	0.609566	0
SENP3	0.777969	0.797939	0.792678	0.860425	0.72187	0.759502	0.756388	0.827196	0	0	0	0.459845	0	0	0.906485	0.726541	0.765622	0.6239	0	0	0	0.889951	0.816996	0.716932	0.208933	0	0.507032	0.904391	0
DHX30	0.773137	0.653693	0.648755	0.813775	0.710006	0.801267	0.770829	0.702384	0	0	0	0.744685	0	0	0.768037	0.794986	0.714194	0.657827	0	0	0	0.743665	0.811413	0.746618	0.536075	0	0.695834	0.779311	0
GNL2	0.824619	0.798422	0.727829	0.906377	0.773406	0.85656	0.82011	0.759717	0	0	0	0.757677	0	0	0.884797	0.84169	0.784947	0.712744	0	0	0	0.859513	0.894406	0.88426	0.698304	0	0.793429	0.857741	0
LOC257358	0.234271	0.262615	0.338845	0.281458	0.30277	0.198196	0.193257	0.086429	0	0	0	0.223266	0	0	0.300569	0.289457	0.273674	0.239854	0	0	0	0.239747	0.213496	0.389575	0.617994	0	0.632757	0.303683	0
IFRD1	0.75	0.637642	0.632972	0.791443	0.658686	0.719186	0.459523	0.703242	0	0	0	0.8258	0	0	0.685366	0.727239	0.771527	0.77099	0	0	0	0.675381	0.702222	0.645426	0.583154	0	0.552394	0.787041	0
CASC3	0.904015	0.922751	0.924683	0.881791	0.932306	0.873255	0.949592	0.957	0	0	0	0.896983	0	0	0.932789	0.824297	0.943311	0.900419	0	0	0	0.925542	0.867028	0.945566	0.775123	0	0.914	0.909491	0
KIAA0922	0.572847	0.583101	0.586644	0.499624	0.531404	0.527754	0.484325	0.594213	0	0	0	0.52609	0	0	0.586	0.515139	0.66298	0.513421	0	0	0	0.628677	0.570324	0.403532	0.741035	0	0.671784	0.699914	0
PAFAH2	0.94315	0.92259	0.91749	0.944438	0.927582	0.908042	0.861499	0.926884	0	0	0	0.956732	0	0	0.929998	0.947284	0.951632	0.937406	0	0	0	0.951364	0.896715	0.920013	0.839167	0	0.929407	0.939983	0
RUNX1T1	0.412873	0.143869	0.0943741	0.765246	0.288383	0.275714	0.356292	0.086429	0	0	0	0.110049	0	0	0.60189	0.135656	0.280062	0.282961	0	0	0	0.133938	0.40976	0.954262	0.146393	0	0.0490659	0.264655	0
VTA1	0.889682	0.833852	0.889843	0.860855	0.901976	0.833691	0.817372	0.880825	0	0	0	0.93746	0	0	0.844804	0.872074	0.929837	0.908149	0	0	0	0.865257	0.810339	0.910994	0.634046	0	0.899345	0.858815	0
DIRAS3	0.460436	0.429085	0.607473	0.653586	0.569304	0.368531	0.364129	0.135065	0	0	0	0.437889	0	0	0.605433	0.494256	0.447015	0.501342	0	0	0	0.398325	0.388018	0.810447	0.0702169	0	0.512991	0.525338	0
ZNF689	0.996672	0.997262	0.995652	0.996081	0.998121	0.99694	0.996779	0.99737	0	0	0	0.998282	0	0	0.992753	0.99694	0.997745	0.998926	0	0	0	0.99592	0.996618	0.992055	0.998228	0	0.997692	0.993021	0
CD38	0.253704	0.232714	0.225843	0.173502	0.21575	0.201739	0.150258	0.172804	0	0	0	0.297348	0	0	0.19519	0.287578	0.264065	0.179193	0	0	0	0.234271	0.222514	0.223105	0.929193	0	0.812916	0.258106	0
ACADSB	0.929461	0.914859	0.928924	0.828001	0.880664	0.870625	0.921945	0.940412	0	0	0	0.953779	0	0	0.88426	0.928817	0.975038	0.899238	0	0	0	0.930588	0.882489	0.89242	0.770936	0	0.940842	0.917329	0
HP1BP3	0.931394	0.94052	0.979225	0.984271	0.976755	0.93746	0.910887	0.844106	0	0	0	0.923878	0	0	0.98046	0.937406	0.904391	0.973159	0	0	0	0.949646	0.920442	0.986633	0.578967	0	0.952491	0.956732	0
SSX2IP	0.568714	0.457322	0.620303	0.546167	0.523191	0.44358	0.552072	0.453242	0	0	0	0.592549	0	0	0.695512	0.573008	0.527056	0.571291	0	0	0	0.501772	0.351782	0.82639	0.198679	0	0.389145	0.370356	0
GFRA3	0.765997	0.826229	0.852265	0.75918	0.869444	0.790477	0.857043	0.77711	0	0	0	0.795523	0	0	0.825424	0.784088	0.770507	0.857151	0	0	0	0.801535	0.685581	0.861445	0.525338	0	0.749893	0.643118	0
SLAIN1	0.114076	0.149775	0.124061	0.178012	0.293322	0.288759	0.282585	0.138179	0	0	0	0.130395	0	0	0.11166	0.191754	0.123953	0.286719	0	0	0	0.133938	0.122826	0.106775	0.809427	0	0.688533	0.093032	0
NUDT21	0.803683	0.865847	0.796811	0.532424	0.772869	0.831544	0.807226	0.805884	0	0	0	0.741196	0	0	0.715428	0.827196	0.75408	0.759985	0	0	0	0.764709	0.854627	0.50612	0.0618961	0	0.351943	0.764924	0
BRCC3	0.460221	0.684131	0.690251	0.453296	0.693365	0.607258	0.719455	0.736526	0	0	0	0.128677	0	0	0.610264	0.390434	0.564419	0.635871	0	0	0	0.669476	0.597971	0.411907	0.243665	0	0.458879	0.604842	0
SPN	0.459148	0.462852	0.48046	0.516373	0.490552	0.502899	0.460973	0.523191	0	0	0	0.537793	0	0	0.458289	0.52099	0.540477	0.476916	0	0	0	0.486579	0.505422	0.346629	0.8207	0	0.714462	0.511542	0
C2orf44	0.587556	0.495115	0.677636	0.550569	0.676186	0.543912	0.503167	0.577464	0	0	0	0.694492	0	0	0.529579	0.611821	0.655304	0.642044	0	0	0	0.523406	0.540369	0.6363	0.61327	0	0.775768	0.516105	0
CXorf56	0.756281	0.84883	0.808031	0.622665	0.766105	0.817855	0.789242	0.799066	0	0	0	0.571505	0	0	0.763743	0.766105	0.737975	0.736418	0	0	0	0.763099	0.876154	0.710006	0.891239	0	0.836697	0.738673	0
ENOPH1	0.518198	0.589596	0.660404	0.41035	0.580309	0.552555	0.556098	0.560608	0	0	0	0.284464	0	0	0.598454	0.46618	0.610962	0.460597	0	0	0	0.613217	0.635871	0.485667	0.155841	0	0.315869	0.634475	0
AATF	0.706034	0.664	0.82682	0.550515	0.751825	0.70802	0.777271	0.707859	0	0	0	0.723051	0	0	0.787148	0.640595	0.746672	0.786451	0	0	0	0.737546	0.611499	0.653371	0.160457	0	0.418134	0.697069	0
GAB2	0.909921	0.903318	0.863109	0.621645	0.858385	0.950451	0.734861	0.943419	0	0	0	0.85189	0	0	0.851675	0.961885	0.857526	0.746081	0	0	0	0.803468	0.963174	0.587878	0.344213	0	0.691808	0.844428	0
IDI1	0.909008	0.915879	0.949216	0.835516	0.914376	0.942345	0.902137	0.917597	0	0	0	0.776412	0	0	0.952008	0.892688	0.875027	0.900365	0	0	0	0.934561	0.925166	0.770883	0.589221	0	0.752953	0.936869	0
RHOH	0.313292	0.306635	0.402995	0.710973	0.367994	0.279257	0.231372	0.263152	0	0	0	0.549817	0	0	0.442828	0.336268	0.500752	0.531136	0	0	0	0.410941	0.2828	0.606131	0.948733	0	0.730513	0.50161	0
MKS1	0.600333	0.64913	0.576122	0.799817	0.567909	0.641346	0.721495	0.625617	0	0	0	0.306635	0	0	0.779848	0.56093	0.547133	0.549495	0	0	0	0.759556	0.672858	0.697284	0.596736	0	0.644567	0.745813	0
TAF3	0.712744	0.742645	0.759931	0.737331	0.80787	0.726594	0.671087	0.716717	0	0	0	0.655358	0	0	0.685044	0.701686	0.610855	0.625403	0	0	0	0.643279	0.78178	0.8433	0.585355	0	0.499785	0.6188	0
NAA38	0.732446	0.782156	0.775499	0.760629	0.811145	0.716824	0.844535	0.857097	0	0	0	0.891722	0	0	0.641346	0.643708	0.785753	0.850548	0	0	0	0.771849	0.663678	0.582671	0.693794	0	0.763582	0.747799	0
ARHGEF18	0.867511	0.750966	0.872557	0.908095	0.881576	0.858922	0.858654	0.822096	0	0	0	0.920013	0	0	0.833154	0.888179	0.879805	0.924254	0	0	0	0.845662	0.815385	0.832779	0.987438	0	0.952061	0.8484	0
MMAA	0.684346	0.590509	0.629697	0.679193	0.638233	0.703403	0.535699	0.559105	0	0	0	0.542141	0	0	0.688533	0.700236	0.613592	0.561628	0	0	0	0.5277	0.768843	0.831598	0.664323	0	0.657612	0.574673	0
PTGES2	0.794557	0.811574	0.708128	0.784786	0.709845	0.766481	0.872396	0.758804	0	0	0	0.8054	0	0	0.75671	0.685635	0.695458	0.792892	0	0	0	0.72493	0.794664	0.870142	0.422804	0	0.463013	0.749839	0
TMEM189	0.948787	0.972407	0.948465	0.952437	0.944438	0.973534	0.962315	0.984164	0	0	0	0.959094	0	0	0.909867	0.959523	0.971065	0.975628	0	0	0	0.949216	0.982231	0.870571	0.934507	0	0.895963	0.960651	0
DDX20	0.916362	0.950666	0.931018	0.95292	0.955282	0.895641	0.928602	0.928924	0	0	0	0.944385	0	0	0.903586	0.913947	0.930052	0.940949	0	0	0	0.957215	0.879644	0.910243	0.906431	0	0.948411	0.917114	0
RFC1	0.78119	0.799388	0.83149	0.874114	0.763474	0.778559	0.793107	0.771688	0	0	0	0.821129	0	0	0.877604	0.757838	0.808246	0.876154	0	0	0	0.896178	0.682521	0.735881	0.522439	0	0.757569	0.865203	0
CDV3	0.49839	0.518521	0.52056	0.439607	0.542678	0.518896	0.385441	0.510951	0	0	0	0.424361	0	0	0.506979	0.401868	0.568767	0.524372	0	0	0	0.561842	0.496511	0.358332	0.761381	0	0.722837	0.634368	0
C1orf101	0.941486	0.920174	0.972514	0.905411	0.959631	0.929676	0.964623	0.833852	0	0	0	0.964784	0	0	0.964731	0.956785	0.95598	0.962046	0	0	0	0.907075	0.859029	0.979332	0.675596	0	0.980674	0.911263	0
LRRC40	0.982607	0.976272	0.987009	0.972944	0.98615	0.978205	0.968381	0.947767	0	0	0	0.962154	0	0	0.988136	0.988244	0.969347	0.959201	0	0	0	0.980889	0.971548	0.985881	0.401331	0	0.959738	0.971817	0
STRA13	0.722139	0.754402	0.762347	0.598293	0.771795	0.755959	0.883831	0.723964	0	0	0	0.739747	0	0	0.63324	0.690037	0.699807	0.746403	0	0	0	0.680749	0.744578	0.697874	0.874812	0	0.837288	0.650687	0
TATDN2	0.298368	0.58047	0.513152	0.561413	0.625778	0.546328	0.745759	0.529686	0	0	0	0.317586	0	0	0.394192	0.279955	0.326015	0.600977	0	0	0	0.478151	0.516373	0.530492	0.604842	0	0.407988	0.29869	0
TTC24	0.815708	0.869659	0.890112	0.865364	0.80277	0.789618	0.914215	0.867458	0	0	0	0.806045	0	0	0.917919	0.735184	0.834872	0.91502	0	0	0	0.862036	0.746564	0.955766	0.588469	0	0.778291	0.802877	0
MRPS22	0.907827	0.942613	0.92216	0.806474	0.951417	0.966448	0.874919	0.884904	0	0	0	0.874061	0	0	0.783337	0.948733	0.814741	0.919959	0	0	0	0.809266	0.974877	0.851836	0.835194	0	0.893923	0.785753	0
RETSAT	0.763689	0.863378	0.745866	0.602856	0.772922	0.835033	0.759556	0.780009	0	0	0	0.753275	0	0	0.65831	0.799764	0.717254	0.780599	0	0	0	0.749785	0.843354	0.509609	0.568982	0	0.530331	0.714784	0
HIST1H2AM	0.99592	0.975521	0.971495	0.995598	0.980298	0.994471	0.973105	0.987062	0	0	0	0.995866	0	0	0.992592	0.996725	0.993129	0.970421	0	0	0	0.994041	0.995383	0.980406	0.842817	0	0.973427	0.995437	0
RNF219	0.781673	0.762132	0.790745	0.81764	0.771473	0.781351	0.620786	0.668671	0	0	0	0.724715	0	0	0.789833	0.801804	0.63979	0.662605	0	0	0	0.783283	0.815063	0.728205	0.309158	0	0.494202	0.776304	0
NOC2L	0.719616	0.596951	0.69723	0.402834	0.695405	0.734217	0.747745	0.702222	0	0	0	0.782907	0	0	0.600387	0.692774	0.804971	0.664215	0	0	0	0.641937	0.696747	0.596736	0.318123	0	0.570163	0.650848	0
COASY	0.958396	0.939339	0.891776	0.747531	0.882167	0.926025	0.944922	0.960973	0	0	0	0.938533	0	0	0.891454	0.935044	0.96983	0.909115	0	0	0	0.910779	0.934615	0.940627	0.950236	0	0.992055	0.92828	0
SLC25A19	0.541819	0.589006	0.526519	0.462046	0.670013	0.685205	0.690842	0.526251	0	0	0	0.683756	0	0	0.357687	0.688963	0.536236	0.525875	0	0	0	0.462905	0.672268	0.506066	0.797402	0	0.694277	0.356345	0
CPSF2	0.833262	0.960114	0.929837	0.855486	0.924146	0.924576	0.940734	0.949377	0	0	0	0.765836	0	0	0.855486	0.827303	0.889682	0.952115	0	0	0	0.922482	0.925811	0.67989	0.770238	0	0.821076	0.909867	0
ST3GAL5	0.902834	0.949807	0.942399	0.921194	0.917973	0.94111	0.918563	0.95598	0	0	0	0.867404	0	0	0.964194	0.869551	0.923878	0.943794	0	0	0	0.937513	0.9395	0.96924	0.979493	0	0.960329	0.916524	0
IKZF1	0.0966824	0.143869	0.0943741	0.0826176	0.121215	0.0752094	0.0826712	0.086429	0	0	0	0.110049	0	0	0.0791819	0.135656	0.108654	0.0984003	0	0	0	0.133938	0.106667	0.106614	0.752416	0	0.641937	0.093032	0
FANCB	0.525338	0.17157	0.17565	0.195297	0.14242	0.170496	0.256979	0.403157	0	0	0	0.636193	0	0	0.261649	0.516051	0.681447	0.118102	0	0	0	0.329826	0.234164	0.390863	0.544127	0	0.719723	0.472944	0
USP31	0.583852	0.740122	0.591583	0.70947	0.776949	0.758428	0.726165	0.676562	0	0	0	0.477722	0	0	0.625242	0.625349	0.60554	0.641346	0	0	0	0.665826	0.766642	0.705658	0.693311	0	0.536128	0.566352	0
YLPM1	0.907451	0.85189	0.88936	0.930266	0.90364	0.876262	0.826874	0.893494	0	0	0	0.945619	0	0	0.881469	0.928924	0.951739	0.931447	0	0	0	0.932575	0.8309	0.826874	0.676401	0	0.90423	0.923234	0
HIC1	0.795738	0.759394	0.732768	0.817586	0.824941	0.74431	0.881254	0.772708	0	0	0	0.809534	0	0	0.771795	0.681877	0.760737	0.777056	0	0	0	0.734861	0.723803	0.877067	0.884153	0	0.826122	0.741626	0
CHAC2	0.649882	0.560393	0.559158	0.41137	0.557226	0.571237	0.550998	0.570754	0	0	0	0.696747	0	0	0.585248	0.653532	0.698518	0.515783	0	0	0	0.571076	0.546435	0.665074	0.612304	0	0.766534	0.53382	0
SLMO2	0.904982	0.90015	0.890756	0.883133	0.837342	0.912444	0.920335	0.947391	0	0	0	0.744256	0	0	0.949109	0.88222	0.911102	0.747101	0	0	0	0.952061	0.952759	0.775929	0.437836	0	0.747745	0.966395	0
CDC42EP4	0.75612	0.840026	0.738941	0.75102	0.698357	0.742484	0.61123	0.835839	0	0	0	0.759394	0	0	0.732661	0.76283	0.792946	0.837288	0	0	0	0.792141	0.715804	0.531619	0.37041	0	0.417221	0.80175	0
CELF1	0.87959	0.929568	0.921892	0.832081	0.916201	0.902888	0.896178	0.944492	0	0	0	0.825102	0	0	0.892849	0.887105	0.879912	0.875993	0	0	0	0.898057	0.892152	0.819251	0.822579	0	0.827679	0.887105	0
RNF168	0.756335	0.736472	0.801052	0.696908	0.861284	0.756281	0.754724	0.761542	0	0	0	0.692506	0	0	0.675005	0.771258	0.691003	0.75612	0	0	0	0.69256	0.738727	0.520131	0.617243	0	0.754724	0.717468	0
CCR9	0.309212	0.345877	0.318767	0.273889	0.307816	0.315654	0.27711	0.304219	0	0	0	0.258106	0	0	0.334282	0.323545	0.328162	0.240767	0	0	0	0.323062	0.357097	0.382381	0.714194	0	0.624919	0.330578	0
SLC14A1	0.718113	0.594965	0.552663	0.637964	0.609513	0.648969	0.474984	0.572042	0	0	0	0.737599	0	0	0.644138	0.714355	0.659276	0.551535	0	0	0	0.549925	0.663195	0.775392	0.433702	0	0.570056	0.612519	0
FBXL12	0.655035	0.635173	0.628946	0.567586	0.636354	0.634207	0.691486	0.607097	0	0	0	0.617243	0	0	0.636193	0.637428	0.591422	0.672965	0	0	0	0.578645	0.595501	0.723266	0.743236	0	0.75306	0.530814	0
FTSJ1	0.663142	0.797133	0.772654	0.746296	0.736257	0.695619	0.753919	0.821291	0	0	0	0.427958	0	0	0.796328	0.573867	0.681072	0.561252	0	0	0	0.831222	0.792678	0.525982	0.22434	0	0.377282	0.820915	0
APIP	0.625993	0.76079	0.797616	0.554488	0.715912	0.650902	0.739586	0.746886	0	0	0	0.501127	0	0	0.833369	0.551643	0.721226	0.668886	0	0	0	0.779633	0.641561	0.823169	0.906968	0	0.90058	0.64242	0
VEZF1	0.941164	0.95335	0.965321	0.909921	0.93542	0.927851	0.906592	0.963013	0	0	0	0.929568	0	0	0.97085	0.910565	0.962691	0.947659	0	0	0	0.967468	0.899452	0.942828	0.752523	0	0.891078	0.958342	0
PRTFDC1	0.72697	0.616062	0.621699	0.509448	0.530492	0.614022	0.665289	0.632113	0	0	0	0.66239	0	0	0.629697	0.754778	0.573438	0.545899	0	0	0	0.522493	0.642849	0.597756	0.347595	0	0.430642	0.59067	0
SLC25A13	0.557709	0.568928	0.600548	0.30175	0.451739	0.477292	0.702115	0.684292	0	0	0	0.335355	0	0	0.598722	0.550998	0.513474	0.494685	0	0	0	0.534142	0.467146	0.347917	0.493397	0	0.490928	0.54912	0
CPSF7	0.764119	0.785001	0.772439	0.832242	0.69825	0.738888	0.764977	0.700773	0	0	0	0.614612	0	0	0.823277	0.778828	0.663786	0.773728	0	0	0	0.806689	0.736687	0.669691	0.23878	0	0.471172	0.819197	0
ITPRIPL1	0.979117	0.977292	0.990283	0.984647	0.985452	0.961187	0.96983	0.977507	0	0	0	0.978151	0	0	0.987707	0.964194	0.988888	0.988458	0	0	0	0.984164	0.952008	0.986526	0.909491	0	0.986043	0.988029	0
MCAM	0.753865	0.73368	0.722192	0.81152	0.764011	0.740015	0.623953	0.726541	0	0	0	0.812433	0	0	0.741894	0.749785	0.784625	0.792409	0	0	0	0.781995	0.70802	0.78076	0.841744	0	0.814741	0.739586	0
GAS6	0.681823	0.8105	0.782639	0.546543	0.709148	0.60656	0.730835	0.76283	0	0	0	0.532424	0	0	0.717415	0.555186	0.64956	0.65568	0	0	0	0.743719	0.652888	0.670711	0.463872	0	0.472568	0.723642	0
DNTT	0.182628	0.246296	0.222246	0.198518	0.243612	0.182145	0.253758	0.201686	0	0	0	0.226809	0	0	0.154982	0.221119	0.282907	0.207161	0	0	0	0.254134	0.192667	0.161424	0.871215	0	0.601514	0.246135	0
AOC3	0.732338	0.788544	0.805884	0.67259	0.756066	0.734378	0.716448	0.717093	0	0	0	0.526143	0	0	0.77464	0.695834	0.716448	0.759019	0	0	0	0.737653	0.755046	0.766964	0.207	0	0.548905	0.753114	0
ARPC1A	0.619175	0.636408	0.66502	0.436923	0.629321	0.651814	0.569519	0.760683	0	0	0	0.436977	0	0	0.700988	0.573653	0.667705	0.55116	0	0	0	0.65831	0.630664	0.442399	0.721172	0	0.672536	0.709201	0
WDR75	0.888716	0.919637	0.813936	0.916899	0.802126	0.887535	0.745544	0.924254	0	0	0	0.886891	0	0	0.877282	0.875027	0.942935	0.854627	0	0	0	0.949538	0.934454	0.730889	0.630878	0	0.833047	0.959201	0
CCDC59	0.928173	0.874651	0.908256	0.957591	0.933272	0.873953	0.831973	0.917382	0	0	0	0.940412	0	0	0.916094	0.94417	0.935849	0.933058	0	0	0	0.928495	0.840348	0.907827	0.637374	0	0.881576	0.91196	0
CEP250	0.722085	0.760951	0.764011	0.637105	0.771634	0.814151	0.669744	0.79257	0	0	0	0.599259	0	0	0.714569	0.724501	0.687997	0.775446	0	0	0	0.676992	0.795416	0.708396	0.847166	0	0.783766	0.664591	0
HMBS	0.96924	0.994417	0.986633	0.972031	0.99286	0.990391	0.994202	0.988727	0	0	0	0.973159	0	0	0.950505	0.977561	0.962744	0.994041	0	0	0	0.982661	0.988619	0.953028	0.866921	0	0.956088	0.955658	0
VPS33A	0.738405	0.824887	0.833262	0.891615	0.83251	0.739908	0.805454	0.821237	0	0	0	0.833047	0	0	0.847595	0.642742	0.835194	0.913088	0	0	0	0.857151	0.662175	0.88324	0.746725	0	0.764011	0.800462	0
ATP8B3	0.457	0.420228	0.472353	0.350494	0.461187	0.409813	0.581705	0.39183	0	0	0	0.374919	0	0	0.381522	0.496725	0.373577	0.490176	0	0	0	0.372128	0.380395	0.390917	0.845018	0	0.758428	0.379697	0
LARS2	0.783391	0.708342	0.7449	0.668349	0.750859	0.563292	0.697337	0.746994	0	0	0	0.758536	0	0	0.637052	0.676992	0.814527	0.726702	0	0	0	0.70802	0.628248	0.812326	0.612089	0	0.861982	0.75408	0
LRRC57	0.682038	0.641883	0.711832	0.675327	0.658471	0.610103	0.665128	0.607258	0	0	0	0.452974	0	0	0.738458	0.63367	0.622611	0.700344	0	0	0	0.630127	0.595233	0.775338	0.378301	0	0.57784	0.670818	0
SLC39A14	0.766749	0.893118	0.815815	0.72901	0.792678	0.798744	0.814849	0.909276	0	0	0	0.394728	0	0	0.885065	0.663464	0.809856	0.752094	0	0	0	0.854305	0.826229	0.839328	0.39913	0	0.535645	0.853607	0
CCDC117	0.923717	0.903049	0.920067	0.932306	0.89607	0.887213	0.933165	0.9344	0	0	0	0.929515	0	0	0.930588	0.85189	0.965106	0.929032	0	0	0	0.93032	0.915879	0.970636	0.956678	0	0.964569	0.960221	0
IL11RA	0.704048	0.69825	0.714731	0.658793	0.742914	0.759663	0.624383	0.752416	0	0	0	0.458181	0	0	0.77813	0.648862	0.728205	0.694277	0	0	0	0.707913	0.733197	0.731533	0.651653	0	0.76181	0.754778	0
PRDM4	0.739425	0.853285	0.912336	0.723373	0.848669	0.762938	0.83659	0.685098	0	0	0	0.616169	0	0	0.856936	0.719991	0.749946	0.850923	0	0	0	0.797187	0.738405	0.870464	0.759072	0	0.852212	0.765729	0
NSUN2	0.558299	0.566244	0.580792	0.392957	0.591153	0.655304	0.378785	0.522278	0	0	0	0.493504	0	0	0.508911	0.637105	0.601138	0.37551	0	0	0	0.554703	0.736418	0.414537	0.716448	0	0.651385	0.575317	0
BHLHE23	0.383884	0.337342	0.256603	0.307387	0.375081	0.485881	0.293107	0.390595	0	0	0	0.496189	0	0	0.312003	0.56152	0.376369	0.226165	0	0	0	0.266105	0.496725	0.321398	0.843837	0	0.665289	0.264977	0
TIMELESS	0.61735	0.539081	0.564956	0.244846	0.468327	0.413732	0.604466	0.522493	0	0	0	0.625886	0	0	0.405035	0.607151	0.581544	0.510468	0	0	0	0.483573	0.422965	0.318123	0.57333	0	0.532746	0.512508	0
REEP6	0.82478	0.898647	0.809051	0.742538	0.890112	0.920979	0.965482	0.922268	0	0	0	0.787417	0	0	0.788276	0.780062	0.867028	0.85044	0	0	0	0.858815	0.907236	0.66137	0.520399	0	0.781458	0.862626	0
CCNDBP1	0.579236	0.632596	0.699002	0.461778	0.691379	0.724715	0.736472	0.727936	0	0	0	0.3433	0	0	0.682789	0.574404	0.677421	0.565224	0	0	0	0.660296	0.732714	0.465321	0.632972	0	0.730406	0.693472	0
ITGBL1	0.353822	0.143869	0.177367	0.638823	0.121215	0.253489	0.403532	0.459792	0	0	0	0.110049	0	0	0.603876	0.135656	0.253865	0.0984003	0	0	0	0.133938	0.351031	0.874651	0.144406	0	0.155358	0.232499	0
MAFK	0.967522	0.90117	0.864344	0.982124	0.859513	0.95088	0.900795	0.936386	0	0	0	0.965912	0	0	0.968918	0.963549	0.913195	0.893064	0	0	0	0.946264	0.970421	0.960382	0.923717	0	0.686708	0.972998	0
UBASH3A	0.437728	0.317425	0.285753	0.756603	0.3054	0.420979	0.26326	0.341958	0	0	0	0.579128	0	0	0.480084	0.525714	0.462637	0.448679	0	0	0	0.55379	0.401814	0.201095	0.955336	0	0.801965	0.621591	0
YDJC	0.847702	0.921033	0.862411	0.925005	0.904499	0.916631	0.903586	0.80991	0	0	0	0.859352	0	0	0.88528	0.875725	0.826874	0.908847	0	0	0	0.906539	0.901009	0.900258	0.660565	0	0.840563	0.879375	0
RARA	0.892903	0.773084	0.772976	0.944707	0.821183	0.888662	0.845877	0.880341	0	0	0	0.94009	0	0	0.866921	0.884958	0.891883	0.841153	0	0	0	0.784357	0.939285	0.960865	0.958342	0	0.857204	0.876906	0
C1orf109	0.94723	0.867404	0.888555	0.931018	0.913678	0.922751	0.847702	0.893386	0	0	0	0.968381	0	0	0.896929	0.967951	0.929944	0.915235	0	0	0	0.905572	0.909813	0.895963	0.98411	0	0.972837	0.905465	0
CD8A	0.768521	0.674737	0.812003	0.763796	0.781136	0.664108	0.722085	0.476433	0	0	0	0.793053	0	0	0.704692	0.767554	0.794449	0.820002	0	0	0	0.595018	0.643011	0.898218	0.381576	0	0.895373	0.742592	0
EFCAB5	0.92318	0.88367	0.938319	0.722783	0.891346	0.855111	0.798153	0.876476	0	0	0	0.881576	0	0	0.928334	0.909813	0.950666	0.835785	0	0	0	0.891507	0.85189	0.896124	0.342603	0	0.9242	0.918241	0
SIKE1	0.753919	0.7602	0.915128	0.869659	0.934937	0.809051	0.877979	0.821344	0	0	0	0.757355	0	0	0.900526	0.744739	0.800891	0.882113	0	0	0	0.848508	0.677206	0.87916	0.643494	0	0.839543	0.734969	0
FGF1	0.677045	0.460919	0.521688	0.665718	0.435098	0.49533	0.59475	0.487707	0	0	0	0.68848	0	0	0.60817	0.619229	0.455927	0.534625	0	0	0	0.392849	0.54767	0.820432	0.748014	0	0.588898	0.506012	0
TM7SF3	0.809266	0.957108	0.964516	0.757838	0.921409	0.863431	0.961724	0.895802	0	0	0	0.621591	0	0	0.891507	0.781136	0.787685	0.902351	0	0	0	0.930159	0.846307	0.747853	0.839328	0	0.856399	0.845662	0
SLC38A7	0.829772	0.852641	0.906377	0.66443	0.848722	0.821344	0.782156	0.834067	0	0	0	0.756979	0	0	0.898862	0.828055	0.822311	0.824404	0	0	0	0.859781	0.761273	0.81356	0.281351	0	0.693472	0.789188	0
C5orf45	0.627818	0.76122	0.694331	0.664859	0.681555	0.725252	0.696962	0.717522	0	0	0	0.451417	0	0	0.714838	0.607473	0.651707	0.681447	0	0	0	0.767984	0.739371	0.518359	0.145802	0	0.30481	0.740981	0
DBR1	0.800998	0.888286	0.837234	0.722407	0.850709	0.873577	0.77099	0.887964	0	0	0	0.783337	0	0	0.737385	0.805293	0.869551	0.868907	0	0	0	0.841422	0.861123	0.650687	0.902405	0	0.89548	0.835892	0
HMGB1	0.790691	0.737975	0.6363	0.913356	0.656646	0.78221	0.695244	0.698733	0	0	0	0.830041	0	0	0.802341	0.794288	0.746833	0.836536	0	0	0	0.815922	0.809749	0.767071	0.946264	0	0.866921	0.848239	0
PGBD1	0.86574	0.879805	0.902888	0.774479	0.852426	0.843837	0.926831	0.891668	0	0	0	0.784947	0	0	0.873524	0.84373	0.873631	0.876959	0	0	0	0.862841	0.833745	0.832081	0.621913	0	0.841207	0.858117	0
PAPOLA	0.602212	0.698089	0.727883	0.461456	0.641454	0.597112	0.694922	0.745169	0	0	0	0.110049	0	0	0.745276	0.481909	0.731318	0.53017	0	0	0	0.747262	0.655035	0.508536	0.435205	0	0.538705	0.782424	0
RERG	0.553146	0.446854	0.778667	0.811359	0.744793	0.60248	0.641078	0.508106	0	0	0	0.704853	0	0	0.768198	0.493182	0.702706	0.763689	0	0	0	0.612841	0.521849	0.905787	0.660887	0	0.618478	0.517178	0
DGKA	0.615096	0.659813	0.605647	0.828377	0.558246	0.580739	0.595287	0.72638	0	0	0	0.735184	0	0	0.651814	0.536182	0.76589	0.813238	0	0	0	0.712905	0.587127	0.691808	0.823062	0	0.754617	0.746779	0
NSDHL	0.636891	0.645909	0.618209	0.613378	0.70539	0.770453	0.650097	0.608439	0	0	0	0.60452	0	0	0.630127	0.628677	0.611123	0.5933	0	0	0	0.596736	0.799549	0.715375	0.116974	0	0.236579	0.623363	0
HNRNPH3	0.80744	0.775392	0.832457	0.775607	0.8156	0.859244	0.827303	0.720958	0	0	0	0.768091	0	0	0.867941	0.858922	0.765836	0.807118	0	0	0	0.851514	0.807494	0.669261	0.712422	0	0.820002	0.78951	0
ZFP64	0.419583	0.489747	0.6946	0.346575	0.652888	0.551535	0.551965	0.549281	0	0	0	0.110049	0	0	0.512401	0.351729	0.506979	0.467844	0	0	0	0.521151	0.561306	0.368639	0.444707	0	0.520507	0.537524	0
RAB4B	0.466717	0.642581	0.599796	0.44519	0.678226	0.605272	0.783176	0.500483	0	0	0	0.493397	0	0	0.383187	0.42157	0.391024	0.650687	0	0	0	0.540155	0.591851	0.3535	0.44723	0	0.419852	0.461671	0
NUCB2	0.668402	0.527271	0.468327	0.502738	0.431501	0.428763	0.59636	0.496564	0	0	0	0.707376	0	0	0.452545	0.647735	0.701578	0.555991	0	0	0	0.472998	0.45131	0.791389	0.92318	0	0.899184	0.507516	0
MLPH	0.806904	0.700075	0.733412	0.93499	0.687889	0.75569	0.574082	0.857526	0	0	0	0.885065	0	0	0.851568	0.707	0.869336	0.881522	0	0	0	0.798368	0.776251	0.878033	0.930159	0	0.660887	0.900204	0
INTS5	0.997262	0.995437	0.996618	0.994471	0.997799	0.997584	0.99329	0.996296	0	0	0	0.997531	0	0	0.99431	0.997584	0.9949	0.994846	0	0	0	0.994846	0.997531	0.987277	0.968381	0	0.990981	0.994471	0
PRPF18	0.910833	0.816298	0.88673	0.659384	0.866062	0.824941	0.841905	0.829826	0	0	0	0.927045	0	0	0.838147	0.880932	0.910887	0.794288	0	0	0	0.821774	0.807601	0.916792	0.599474	0	0.840509	0.828538	0
SF3A1	0.679515	0.796328	0.748551	0.531512	0.756388	0.794449	0.776036	0.775231	0	0	0	0.6363	0	0	0.715214	0.720099	0.715965	0.720421	0	0	0	0.748551	0.775231	0.546113	0.78688	0	0.796972	0.682521	0
FAM134C	0.645963	0.634099	0.696908	0.499517	0.679032	0.673878	0.565171	0.650311	0	0	0	0.540369	0	0	0.644245	0.564634	0.704101	0.645265	0	0	0	0.659974	0.686601	0.608922	0.607741	0	0.703403	0.703887	0
SYAP1	0.827464	0.896876	0.88732	0.864237	0.901922	0.884636	0.824028	0.873685	0	0	0	0.732392	0	0	0.853446	0.859781	0.793053	0.817425	0	0	0	0.886676	0.896124	0.59373	0.807548	0	0.729869	0.870679	0
NANP	0.598132	0.61574	0.646822	0.447176	0.589113	0.575209	0.580202	0.633884	0	0	0	0.344642	0	0	0.622182	0.562433	0.617458	0.612036	0	0	0	0.602158	0.546543	0.485935	0.230835	0	0.418671	0.646715	0
BAHCC1	0.905089	0.892688	0.927689	0.789457	0.919208	0.929783	0.954155	0.921516	0	0	0	0.949163	0	0	0.872021	0.911263	0.929461	0.955873	0	0	0	0.887535	0.880664	0.838093	0.346575	0	0.836161	0.854574	0
KLHL7	0.496725	0.630771	0.708503	0.701471	0.699216	0.575961	0.665718	0.448304	0	0	0	0.493236	0	0	0.668349	0.553092	0.477722	0.706249	0	0	0	0.518521	0.531136	0.820646	0.577679	0	0.801643	0.536665	0
PSPH	0.81662	0.767769	0.746618	0.863217	0.710382	0.78484	0.629107	0.694224	0	0	0	0.73819	0	0	0.824726	0.835463	0.619336	0.696693	0	0	0	0.849796	0.789457	0.472085	0.631952	0	0.646607	0.864988	0
ZC3H7B	0.724769	0.647198	0.763743	0.871591	0.755261	0.770024	0.643279	0.734056	0	0	0	0.757086	0	0	0.830953	0.756496	0.690895	0.735237	0	0	0	0.798905	0.754134	0.787954	0.486526	0	0.617189	0.777486	0
CD3EAP	0.84024	0.798798	0.837395	0.812648	0.7777	0.843461	0.791604	0.886032	0	0	0	0.693472	0	0	0.897681	0.797026	0.786075	0.748873	0	0	0	0.827518	0.872718	0.808568	0.877818	0	0.816942	0.874114	0
FECH	0.621323	0.605325	0.797026	0.54504	0.744095	0.631898	0.61327	0.563292	0	0	0	0.72901	0	0	0.746886	0.599528	0.72638	0.723964	0	0	0	0.701578	0.546274	0.797992	0.529257	0	0.675703	0.515729	0
FANCA	0.389897	0.50569	0.407773	0.473159	0.360479	0.418295	0.628892	0.484271	0	0	0	0.529686	0	0	0.349044	0.408847	0.366438	0.585946	0	0	0	0.431072	0.37347	0.361391	0.831222	0	0.386247	0.367726	0
MTHFD2L	0.593623	0.710758	0.643708	0.521312	0.568606	0.568284	0.65976	0.612304	0	0	0	0.412175	0	0	0.615096	0.503704	0.530223	0.636837	0	0	0	0.639145	0.615686	0.735774	0.626906	0	0.647198	0.596629	0
MATR3	0.94358	0.86123	0.946801	0.949538	0.949163	0.940412	0.931877	0.960758	0	0	0	0.942721	0	0	0.953135	0.941754	0.959845	0.9191	0	0	0	0.945297	0.909921	0.898486	0.948518	0	0.96575	0.955121	0
EHD2	0.82537	0.703779	0.667866	0.880825	0.6363	0.73105	0.786182	0.741411	0	0	0	0.771527	0	0	0.870518	0.750268	0.652727	0.770238	0	0	0	0.667007	0.782961	0.977507	0.843139	0	0.775875	0.714355	0
ADD2	0.505261	0.592871	0.595448	0.62143	0.701954	0.535323	0.612089	0.46516	0	0	0	0.61472	0	0	0.624329	0.444653	0.491035	0.609781	0	0	0	0.592656	0.45088	0.777486	0.238834	0	0.37143	0.386408	0
ZNF740	0.692506	0.810608	0.68338	0.903532	0.805454	0.796489	0.820271	0.852749	0	0	0	0.863378	0	0	0.634904	0.731104	0.814849	0.907559	0	0	0	0.805884	0.763904	0.612841	0.937997	0	0.823921	0.800569	0
DHX57	0.783444	0.737062	0.647466	0.825209	0.668617	0.774748	0.661746	0.638716	0	0	0	0.716556	0	0	0.780814	0.803629	0.627926	0.649399	0	0	0	0.768735	0.808407	0.779686	0.826766	0	0.703887	0.782156	0
SLC31A1	0.604735	0.586161	0.562326	0.496403	0.643386	0.712637	0.466234	0.655089	0	0	0	0.50773	0	0	0.615793	0.671677	0.621484	0.536289	0	0	0	0.580148	0.678334	0.43542	0.625242	0	0.69417	0.617994	0
TDRD10	0.424415	0.389629	0.486472	0.510414	0.490015	0.47799	0.451954	0.398432	0	0	0	0.468971	0	0	0.47901	0.462368	0.374651	0.584872	0	0	0	0.389843	0.373255	0.535592	0.42055	0	0.488673	0.430642	0
RPL7L1	0.987438	0.994739	0.9949	0.968971	0.992699	0.991894	0.993826	0.992914	0	0	0	0.979547	0	0	0.990122	0.988458	0.989854	0.993397	0	0	0	0.994149	0.98819	0.973481	0.927689	0	0.98572	0.986365	0
STK35	0.625725	0.692399	0.639199	0.589704	0.567801	0.559105	0.647788	0.593676	0	0	0	0.447015	0	0	0.655948	0.507838	0.548207	0.627496	0	0	0	0.630825	0.619766	0.748067	0.677099	0	0.596468	0.626584	0
AS3MT	0.568821	0.551428	0.664484	0.60248	0.628838	0.481211	0.539618	0.631415	0	0	0	0.70131	0	0	0.442721	0.536451	0.721548	0.657988	0	0	0	0.592603	0.518789	0.356989	0.556313	0	0.652834	0.644728	0
HCFC1	0.300408	0.606023	0.488727	0.284411	0.539027	0.553629	0.576874	0.462852	0	0	0	0.222407	0	0	0.310608	0.340187	0.314312	0.600762	0	0	0	0.487653	0.507086	0.262025	0.50977	0	0.372128	0.317909	0
SCLY	0.687997	0.733412	0.641722	0.599903	0.659813	0.715375	0.660457	0.634743	0	0	0	0.600762	0	0	0.638662	0.713925	0.622772	0.635924	0	0	0	0.633616	0.758965	0.723159	0.232822	0	0.267984	0.598615	0
CD1A	0.0966824	0.143869	0.0943741	0.0826176	0.121215	0.0752094	0.107741	0.086429	0	0	0	0.110049	0	0	0.0791819	0.135656	0.108654	0.0984003	0	0	0	0.133938	0.106667	0.106614	0.763635	0	0.651009	0.093032	0
SMURF2	0.76326	0.729976	0.834389	0.698894	0.771956	0.624651	0.795899	0.809319	0	0	0	0.597434	0	0	0.814527	0.610264	0.734593	0.663034	0	0	0	0.741411	0.695029	0.778505	0.467146	0	0.631683	0.814258	0
TBC1D19	0.955551	0.850601	0.898755	0.952061	0.899238	0.874597	0.845823	0.901278	0	0	0	0.976058	0	0	0.933165	0.93397	0.93499	0.920711	0	0	0	0.920067	0.857526	0.95437	0.660296	0	0.877818	0.940734	0
PIK3CD	0.33863	0.351245	0.264977	0.265783	0.311842	0.364237	0.315976	0.276788	0	0	0	0.399452	0	0	0.254134	0.426025	0.244041	0.292785	0	0	0	0.248873	0.373738	0.352641	0.700934	0	0.603339	0.195297	0
ZNF623	0.920925	0.929515	0.968918	0.957698	0.960812	0.9519	0.95233	0.94723	0	0	0	0.930052	0	0	0.970367	0.92114	0.959684	0.969025	0	0	0	0.955068	0.923395	0.963388	0.548046	0	0.937997	0.953242	0
EIF4H	0.679729	0.742968	0.655304	0.556152	0.682306	0.749302	0.691808	0.693419	0	0	0	0.671784	0	0	0.598937	0.718918	0.639145	0.700934	0	0	0	0.654338	0.742162	0.526251	0.224179	0	0.366545	0.631791	0
PLOD3	0.780223	0.866974	0.821935	0.754509	0.795147	0.808944	0.872665	0.900956	0	0	0	0.620303	0	0	0.847058	0.698626	0.855808	0.827035	0	0	0	0.853983	0.813936	0.746027	0.866438	0	0.844374	0.876208	0
RNF4	0.810554	0.7726	0.761649	0.938587	0.846897	0.849367	0.732392	0.773674	0	0	0	0.850977	0	0	0.80744	0.850118	0.770399	0.861928	0	0	0	0.831114	0.858868	0.744149	0.434668	0	0.550945	0.84942	0
IKZF2	0.628033	0.745383	0.736526	0.609996	0.766481	0.717844	0.79359	0.76487	0	0	0	0.676186	0	0	0.784518	0.534625	0.740015	0.818875	0	0	0	0.783122	0.516105	0.64403	0.684131	0	0.781941	0.696317	0
SEMA6A	0.512293	0.428817	0.294396	0.205497	0.34781	0.349528	0.497155	0.392474	0	0	0	0.637911	0	0	0.127765	0.510092	0.674146	0.371699	0	0	0	0.447982	0.381308	0.469401	0.932038	0	0.864076	0.465106	0
PTPN21	0.887266	0.785753	0.824297	0.847649	0.84228	0.842388	0.771903	0.800354	0	0	0	0.886354	0	0	0.870034	0.887213	0.872557	0.746833	0	0	0	0.860533	0.852802	0.877711	0.249356	0	0.690949	0.849259	0
GPR113	0.756764	0.644943	0.692613	0.894997	0.770936	0.797778	0.703081	0.752255	0	0	0	0.846682	0	0	0.68032	0.787685	0.773245	0.881683	0	0	0	0.689178	0.734325	0.668671	0.893655	0	0.637428	0.770936	0
ZNF227	0.865096	0.883079	0.929729	0.779794	0.883079	0.9016	0.838523	0.827088	0	0	0	0.822364	0	0	0.867189	0.905948	0.795147	0.847971	0	0	0	0.864935	0.895856	0.726594	0.906002	0	0.840455	0.800998	0
MDM4	0.991787	0.990176	0.981855	0.962959	0.977722	0.990713	0.980674	0.990659	0	0	0	0.995974	0	0	0.980137	0.993612	0.995169	0.986901	0	0	0	0.990015	0.987921	0.973105	0.990713	0	0.994739	0.983358	0
ADPGK	0.872557	0.838523	0.888501	0.865418	0.905196	0.838576	0.876906	0.885924	0	0	0	0.914161	0	0	0.848722	0.876691	0.931662	0.877765	0	0	0	0.866223	0.806796	0.906163	0.19154	0	0.741679	0.841475	0
B3GNT8	0.757462	0.869014	0.854144	0.721548	0.852802	0.781941	0.881093	0.764977	0	0	0	0.727668	0	0	0.845179	0.69621	0.738619	0.862304	0	0	0	0.817264	0.730567	0.886837	0.530868	0	0.77711	0.663571	0
RUFY3	0.767769	0.756335	0.777002	0.829289	0.831705	0.681125	0.734378	0.737814	0	0	0	0.822042	0	0	0.708557	0.78076	0.778989	0.810769	0	0	0	0.783981	0.612036	0.704584	0.919744	0	0.896661	0.724179	0
DDX1	0.945888	0.899721	0.943687	0.952813	0.961241	0.931394	0.903103	0.929246	0	0	0	0.967254	0	0	0.928871	0.94052	0.951471	0.942237	0	0	0	0.945727	0.906753	0.929676	0.672321	0	0.935849	0.945619	0
WDR90	0.870786	0.937299	0.876476	0.613592	0.850494	0.868531	0.926616	0.904606	0	0	0	0.82333	0	0	0.748228	0.872504	0.767662	0.894889	0	0	0	0.801052	0.836912	0.665342	0.789994	0	0.701364	0.775177	0
ZNF204P	0.839811	0.738512	0.795201	0.841207	0.826444	0.77711	0.813936	0.764333	0	0	0	0.878785	0	0	0.77609	0.846682	0.866008	0.777432	0	0	0	0.818177	0.755207	0.791711	0.368424	0	0.715375	0.824511	0
LYL1	0.70233	0.591207	0.706249	0.618317	0.665504	0.694009	0.69782	0.625832	0	0	0	0.715214	0	0	0.740874	0.702545	0.62449	0.709523	0	0	0	0.600387	0.649506	0.770292	0.723212	0	0.783176	0.550945	0
WDR46	0.977829	0.989693	0.975843	0.948357	0.968327	0.982983	0.993558	0.980835	0	0	0	0.959738	0	0	0.972246	0.968757	0.980835	0.969669	0	0	0	0.986365	0.985237	0.965053	0.849259	0	0.93542	0.9774	0
BCL2L1	0.988029	0.979117	0.985559	0.96414	0.9774	0.977024	0.982768	0.982983	0	0	0	0.975145	0	0	0.988566	0.97085	0.969723	0.971387	0	0	0	0.970206	0.976648	0.985452	0.987921	0	0.991518	0.987331	0
FADS2	0.75365	0.595448	0.438855	0.84169	0.433004	0.580417	0.69358	0.535108	0	0	0	0.78017	0	0	0.703457	0.662873	0.707537	0.457805	0	0	0	0.689875	0.712422	0.929515	0.28323	0	0.443794	0.718596	0
PRICKLE4	0.859298	0.877765	0.895265	0.929246	0.905787	0.902942	0.945512	0.846575	0	0	0	0.860157	0	0	0.917758	0.866545	0.796382	0.916255	0	0	0	0.87288	0.858654	0.933648	0.961295	0	0.883079	0.801911	0
PHYHD1	0.778398	0.637857	0.734593	0.726272	0.727453	0.710651	0.653049	0.609352	0	0	0	0.755422	0	0	0.752201	0.749946	0.709148	0.724608	0	0	0	0.588147	0.695834	0.84373	0.469562	0	0.728527	0.736311	0
GNPTG	0.608546	0.627765	0.695566	0.577893	0.667758	0.630449	0.857365	0.702545	0	0	0	0.51283	0	0	0.679032	0.541175	0.722407	0.692667	0	0	0	0.681716	0.580094	0.555991	0.539564	0	0.636891	0.708235	0
CAPRIN1	0.748121	0.78586	0.818177	0.610586	0.803253	0.855755	0.83863	0.867511	0	0	0	0.56705	0	0	0.808514	0.74635	0.800193	0.718005	0	0	0	0.782907	0.874651	0.559427	0.216287	0	0.520668	0.821237	0
POLR2C	0.84883	0.882542	0.842925	0.663839	0.860371	0.915933	0.915879	0.868317	0	0	0	0.806689	0	0	0.841583	0.882113	0.798046	0.838791	0	0	0	0.79606	0.88469	0.759072	0.822794	0	0.86123	0.749571	0
DCLRE1A	0.654874	0.682628	0.572794	0.765568	0.64913	0.775392	0.566781	0.685312	0	0	0	0.575263	0	0	0.735452	0.737224	0.617833	0.558675	0	0	0	0.761864	0.776519	0.46575	0.352158	0	0.361284	0.743665	0
RFT1	0.584013	0.593032	0.609674	0.690734	0.534894	0.58149	0.753275	0.741518	0	0	0	0.584443	0	0	0.65058	0.56705	0.671731	0.759126	0	0	0	0.615525	0.487062	0.47799	0.409276	0	0.409867	0.677528	0
TMEM66	0.677153	0.876852	0.906968	0.665128	0.893923	0.79053	0.937621	0.873363	0	0	0	0.593408	0	0	0.827464	0.648647	0.728956	0.889414	0	0	0	0.838415	0.678602	0.701954	0.616921	0	0.82274	0.659921	0
PLEKHA8	0.799817	0.964784	0.949699	0.780009	0.886569	0.875778	0.951256	0.947015	0	0	0	0.765192	0	0	0.921784	0.734593	0.88469	0.947337	0	0	0	0.947123	0.833638	0.784786	0.388018	0	0.753811	0.87288	0
IK	0.987921	0.990069	0.986794	0.970528	0.984217	0.978097	0.980406	0.986096	0	0	0	0.985452	0	0	0.974286	0.987868	0.985828	0.98878	0	0	0	0.988566	0.97536	0.959899	0.963013	0	0.981855	0.980406	0
COIL	0.811306	0.838898	0.835355	0.676455	0.819197	0.8258	0.811306	0.754939	0	0	0	0.821291	0	0	0.835355	0.796811	0.770346	0.815869	0	0	0	0.790799	0.790155	0.852963	0.924093	0	0.776788	0.700612	0
USP37	0.443687	0.655411	0.519809	0.309266	0.478956	0.448465	0.459201	0.610049	0	0	0	0.182843	0	0	0.537256	0.388877	0.541389	0.446801	0	0	0	0.632811	0.481318	0.364505	0.331007	0	0.46779	0.558621	0
GNL3	0.955229	0.909545	0.838093	0.894675	0.84534	0.944063	0.916524	0.93236	0	0	0	0.898432	0	0	0.925811	0.967361	0.924307	0.780492	0	0	0	0.907666	0.969186	0.891883	0.464462	0	0.803038	0.939446	0
ZNF8	0.896876	0.914591	0.858278	0.677314	0.840616	0.854198	0.904982	0.905519	0	0	0	0.862304	0	0	0.791014	0.875242	0.913678	0.849259	0	0	0	0.875886	0.87143	0.760951	0.540262	0	0.875027	0.891185	0
SH2D3C	0.579397	0.620464	0.58659	0.475574	0.555078	0.616223	0.64956	0.544932	0	0	0	0.503704	0	0	0.543376	0.603769	0.522922	0.49082	0	0	0	0.544449	0.690037	0.611928	0.710436	0	0.605218	0.521258	0
SYT13	0.181608	0.143869	0.106292	0.115418	0.153103	0.126423	0.140004	0.11574	0	0	0	0.251664	0	0	0.112841	0.135656	0.113646	0.134099	0	0	0	0.133938	0.111123	0.153693	0.453565	0	0.299979	0.192452	0
TMEM180	0.830309	0.824458	0.7879	0.792624	0.84883	0.719562	0.903693	0.874866	0	0	0	0.86633	0	0	0.63426	0.767501	0.873953	0.852319	0	0	0	0.773084	0.741733	0.873309	0.859888	0	0.942399	0.764816	0
GNG2	0.554488	0.593676	0.604198	0.532102	0.536612	0.507086	0.459845	0.59534	0	0	0	0.185688	0	0	0.685205	0.453511	0.636139	0.434292	0	0	0	0.627711	0.595018	0.677153	0.870893	0	0.838147	0.673073	0
C1orf106	0.5	0.481318	0.475306	0.507032	0.458879	0.525553	0.370464	0.550515	0	0	0	0.576444	0	0	0.470314	0.597863	0.57537	0.501503	0	0	0	0.495652	0.527324	0.301482	0.975896	0	0.799817	0.520775	0
GMCL1	0.56356	0.735667	0.709255	0.418188	0.616384	0.617565	0.648218	0.708879	0	0	0	0.388877	0	0	0.607097	0.534088	0.659491	0.559856	0	0	0	0.703779	0.706893	0.448035	0.641185	0	0.701256	0.665879	0
CAV1	0.860425	0.711349	0.749839	0.794879	0.717361	0.801535	0.692345	0.764226	0	0	0	0.820217	0	0	0.823062	0.858976	0.705175	0.704048	0	0	0	0.774479	0.778935	0.539457	0.284572	0	0.489425	0.859298	0
SYTL2	0.848776	0.777969	0.767178	0.87712	0.715643	0.783283	0.608815	0.811681	0	0	0	0.8688	0	0	0.818767	0.831705	0.812379	0.816137	0	0	0	0.743612	0.837073	0.883777	0.475199	0	0.358868	0.823599	0
STAMBP	0.564688	0.600601	0.674093	0.511703	0.602534	0.612089	0.553361	0.693204	0	0	0	0.391293	0	0	0.663625	0.527647	0.634475	0.472139	0	0	0	0.645265	0.667866	0.521634	0.59228	0	0.512938	0.672429	0
LIPE	0.38426	0.70233	0.489747	0.437191	0.567747	0.468649	0.565278	0.532478	0	0	0	0.380825	0	0	0.327893	0.479815	0.234271	0.603607	0	0	0	0.505476	0.453242	0.43091	0.881737	0	0.607151	0.14038	0
RPRD1B	0.705927	0.739639	0.664591	0.566728	0.630502	0.693633	0.689983	0.690359	0	0	0	0.661692	0	0	0.657075	0.709792	0.630664	0.58863	0	0	0	0.648755	0.759824	0.679354	0.384368	0	0.422965	0.641776	0
NUDCD2	0.991196	0.993451	0.997584	0.990713	0.996779	0.98776	0.986096	0.979279	0	0	0	0.992592	0	0	0.995169	0.991142	0.989639	0.995652	0	0	0	0.992645	0.983036	0.99533	0.781995	0	0.995705	0.98921	0
CANT1	0.864129	0.919798	0.85656	0.769755	0.884368	0.945942	0.856023	0.891078	0	0	0	0.869068	0	0	0.783659	0.941218	0.824404	0.887428	0	0	0	0.811145	0.944814	0.679032	0.800086	0	0.824511	0.748443	0
MRPL47	0.891937	0.868155	0.847756	0.944009	0.893172	0.886569	0.829772	0.820432	0	0	0	0.847005	0	0	0.897251	0.89344	0.783176	0.837234	0	0	0	0.882972	0.916362	0.889038	0.914108	0	0.829933	0.889306	0
L2HGDH	0.66706	0.627389	0.499624	0.655519	0.57011	0.694653	0.749839	0.642259	0	0	0	0.834282	0	0	0.43091	0.669476	0.718166	0.72085	0	0	0	0.563507	0.697928	0.598508	0.906163	0	0.798314	0.569573	0
RIOK1	0.601568	0.667866	0.588576	0.794825	0.508697	0.59228	0.664269	0.649828	0	0	0	0.577947	0	0	0.721065	0.580309	0.650687	0.581759	0	0	0	0.796006	0.653693	0.511488	0.521044	0	0.468381	0.807172	0
C6orf1	0.646339	0.458557	0.500376	0.750644	0.399775	0.521688	0.470958	0.432467	0	0	0	0.52464	0	0	0.67012	0.672482	0.429193	0.388716	0	0	0	0.493451	0.644889	0.813292	0.520614	0	0.497692	0.524479	0
F11R	0.789457	0.669798	0.711563	0.692774	0.780009	0.714999	0.790799	0.699807	0	0	0	0.850709	0	0	0.713496	0.806904	0.828967	0.793537	0	0	0	0.746779	0.62288	0.740659	0.993021	0	0.959953	0.657236	0
TFDP2	0.677689	0.762669	0.65262	0.70539	0.75671	0.726916	0.671623	0.682038	0	0	0	0.574941	0	0	0.638984	0.719079	0.620947	0.731963	0	0	0	0.664967	0.767232	0.718542	0.991787	0	0.915289	0.585892	0
SLC2A4	0.947069	0.966502	0.943741	0.806367	0.924844	0.957537	0.953189	0.943204	0	0	0	0.900472	0	0	0.898486	0.949324	0.88775	0.9293	0	0	0	0.895641	0.970475	0.885549	0.828967	0	0.918402	0.897037	0
TIMM17A	0.857741	0.861553	0.841207	0.875939	0.84679	0.897359	0.802931	0.796435	0	0	0	0.796811	0	0	0.851406	0.879375	0.793161	0.777378	0	0	0	0.851836	0.931984	0.888662	0.479117	0	0.65831	0.849098	0
TOMM5	0.720045	0.592603	0.686923	0.748443	0.697176	0.813614	0.620088	0.559641	0	0	0	0.634797	0	0	0.700129	0.793912	0.602158	0.619283	0	0	0	0.696747	0.82988	0.410082	0.446693	0	0.568284	0.740874	0
RELL2	0.57435	0.57172	0.483895	0.651546	0.583745	0.586	0.589113	0.526949	0	0	0	0.527969	0	0	0.564365	0.581812	0.479976	0.520829	0	0	0	0.496242	0.610694	0.738566	0.706517	0	0.613485	0.486365	0
MCHR1	0.814365	0.797616	0.801321	0.754295	0.780223	0.840348	0.767662	0.82011	0	0	0	0.761166	0	0	0.819948	0.838791	0.782156	0.809266	0	0	0	0.742001	0.833476	0.807816	0.534733	0	0.693526	0.745008	0
AHCTF1	0.767984	0.58396	0.558675	0.894567	0.542785	0.685473	0.403586	0.641991	0	0	0	0.805776	0	0	0.785967	0.788276	0.736633	0.656431	0	0	0	0.749195	0.728956	0.694761	0.623148	0	0.586161	0.833262	0
PNPLA7	0.412551	0.44358	0.418939	0.50816	0.396822	0.450451	0.396554	0.498121	0	0	0	0.480996	0	0	0.447982	0.458289	0.476594	0.461832	0	0	0	0.456249	0.453779	0.429622	0.528344	0	0.35554	0.465267	0
HOXA9	0.630395	0.445029	0.614773	0.856721	0.527486	0.617619	0.732446	0.50161	0	0	0	0.630986	0	0	0.832188	0.654015	0.580524	0.505207	0	0	0	0.754992	0.621484	0.736526	0.68601	0	0.692935	0.72595	0
PLA2G4C	0.78425	0.720582	0.720045	0.463925	0.67157	0.757032	0.654445	0.754617	0	0	0	0.724232	0	0	0.662766	0.855057	0.72187	0.637052	0	0	0	0.63222	0.76895	0.449055	0.229225	0	0.366438	0.674952	0
SRBD1	0.88426	0.788437	0.707913	0.905196	0.795416	0.832457	0.852856	0.842925	0	0	0	0.842656	0	0	0.854037	0.88426	0.87288	0.729332	0	0	0	0.850548	0.870679	0.847595	0.857151	0	0.790691	0.887589	0
MFAP3L	0.714194	0.725413	0.613485	0.702384	0.700451	0.805347	0.710865	0.751664	0	0	0	0.644353	0	0	0.740069	0.768037	0.649184	0.601192	0	0	0	0.611069	0.836697	0.842119	0.180481	0	0.36021	0.575531	0
HIST1H2BL	0.999302	0.999571	0.998067	0.998497	0.998443	0.999302	0.998926	0.99898	0	0	0	0.999034	0	0	0.998443	0.999302	0.99796	0.999034	0	0	0	0.998819	0.999141	0.998497	0.999517	0	0.997638	0.997745	0
SIT1	0.968542	0.968703	0.955766	0.950988	0.958557	0.979332	0.973051	0.970582	0	0	0	0.944975	0	0	0.96618	0.966824	0.956249	0.950719	0	0	0	0.955497	0.988405	0.981909	0.934722	0	0.956732	0.956678	0
MAD1L1	0.656485	0.727078	0.706785	0.681233	0.702384	0.735398	0.785753	0.753704	0	0	0	0.609674	0	0	0.734808	0.517984	0.665235	0.718435	0	0	0	0.708503	0.742645	0.743934	0.687997	0	0.669798	0.722031	0
ZNF92	0.537685	0.682843	0.566566	0.354198	0.590563	0.653371	0.687674	0.619551	0	0	0	0.466287	0	0	0.515031	0.621967	0.587288	0.442828	0	0	0	0.618263	0.715965	0.387696	0.559266	0	0.647466	0.54257	0
PRKACB	0.390917	0.317586	0.343784	0.410189	0.340724	0.361982	0.250429	0.337342	0	0	0	0.289296	0	0	0.40525	0.409062	0.281243	0.405733	0	0	0	0.243934	0.302448	0.549066	0.795845	0	0.691379	0.274801	0
C16orf87	0.495866	0.597917	0.518682	0.434185	0.580417	0.553361	0.658632	0.619712	0	0	0	0.346575	0	0	0.544127	0.50714	0.549817	0.461724	0	0	0	0.577088	0.545147	0.380825	0.528183	0	0.562755	0.555132	0
JUNB	0.952437	0.988941	0.961026	0.918134	0.957483	0.98411	0.988941	0.974179	0	0	0	0.840992	0	0	0.965267	0.92318	0.906216	0.954584	0	0	0	0.979815	0.987062	0.836912	0.982822	0	0.928817	0.977078	0
MMACHC	0.961671	0.888823	0.940466	0.981211	0.960704	0.927797	0.951417	0.898969	0	0	0	0.990767	0	0	0.961778	0.954423	0.968542	0.973427	0	0	0	0.966019	0.85554	0.980943	0.999785	0	0.995974	0.937191	0
UBE2J1	0.484808	0.599259	0.556689	0.431662	0.541443	0.479923	0.464892	0.602695	0	0	0	0.267769	0	0	0.570754	0.378516	0.552985	0.414859	0	0	0	0.603017	0.542946	0.444653	0.909115	0	0.835248	0.614827	0
PADI2	0.754939	0.6363	0.642313	0.568016	0.572901	0.653479	0.486311	0.671301	0	0	0	0.69213	0	0	0.683541	0.769809	0.623148	0.551267	0	0	0	0.546274	0.694331	0.707161	0.487921	0	0.599957	0.626798	0
ASF1A	0.65058	0.543537	0.574458	0.734539	0.641776	0.76895	0.555454	0.585141	0	0	0	0.561467	0	0	0.709577	0.739263	0.602051	0.47799	0	0	0	0.696425	0.772493	0.389253	0.787632	0	0.649667	0.737277	0
NUPL1	0.901546	0.926186	0.925972	0.696425	0.924898	0.960382	0.891454	0.88834	0	0	0	0.894138	0	0	0.894245	0.930642	0.857687	0.883562	0	0	0	0.863109	0.945942	0.847702	0.625081	0	0.835194	0.798905	0
FAM189A2	0.705175	0.69315	0.70947	0.682199	0.637266	0.680374	0.545416	0.774855	0	0	0	0.695888	0	0	0.712368	0.69782	0.78076	0.700612	0	0	0	0.730621	0.701578	0.470797	0.315654	0	0.362626	0.792033	0
MYOZ3	0.486579	0.378194	0.428548	0.513635	0.349796	0.401278	0.307601	0.381254	0	0	0	0.534411	0	0	0.456356	0.429246	0.377335	0.384046	0	0	0	0.347005	0.507623	0.668563	0.542839	0	0.38673	0.425703	0
CGN	0.756174	0.636515	0.681286	0.70802	0.671248	0.737868	0.747477	0.745759	0	0	0	0.78178	0	0	0.768789	0.713388	0.700612	0.671301	0	0	0	0.695566	0.703618	0.656914	0.698143	0	0.594052	0.763904	0
RFTN1	0.230406	0.205658	0.223481	0.323814	0.268198	0.193096	0.35189	0.163249	0	0	0	0.182628	0	0	0.257247	0.245652	0.159867	0.246833	0	0	0	0.170442	0.246189	0.421892	0.930374	0	0.759126	0.147198	0
C12orf5	0.639145	0.733895	0.651063	0.440949	0.693955	0.757999	0.734432	0.67828	0	0	0	0.559534	0	0	0.550891	0.722622	0.589596	0.777271	0	0	0	0.629751	0.716824	0.404338	0.404445	0	0.663732	0.546597	0
DUS3L	0.985023	0.91953	0.939178	0.951847	0.94358	0.957215	0.949968	0.946317	0	0	0	0.99082	0	0	0.930749	0.990069	0.97595	0.958128	0	0	0	0.938372	0.951525	0.945297	0.806957	0	0.956678	0.951095	0
GRB2	0.885227	0.892849	0.877443	0.878087	0.907773	0.907236	0.941379	0.899882	0	0	0	0.896768	0	0	0.858761	0.873685	0.847863	0.918993	0	0	0	0.859244	0.857312	0.886193	0.684346	0	0.796274	0.823277	0
TEX2	0.861069	0.728259	0.644084	0.745598	0.669315	0.743504	0.729332	0.768628	0	0	0	0.847434	0	0	0.753489	0.822149	0.84738	0.670389	0	0	0	0.692774	0.797831	0.901331	0.692291	0	0.808782	0.776143	0
TBCD	0.660779	0.747638	0.778505	0.617243	0.741626	0.684239	0.832886	0.713764	0	0	0	0.61064	0	0	0.817479	0.530599	0.708933	0.724125	0	0	0	0.765783	0.640863	0.833154	0.672053	0	0.704584	0.673234	0
IKBKAP	0.664215	0.823169	0.782907	0.680642	0.734164	0.707537	0.784088	0.794288	0	0	0	0.180964	0	0	0.821398	0.513206	0.749571	0.692076	0	0	0	0.810608	0.774909	0.794825	0.578055	0	0.622826	0.803146	0
NENF	0.61021	0.619498	0.664054	0.471011	0.564043	0.590402	0.579289	0.705819	0	0	0	0.392044	0	0	0.693472	0.564473	0.641239	0.478742	0	0	0	0.652942	0.633938	0.4949	0.422429	0	0.552609	0.700827	0
MXD1	0.913249	0.943526	0.940788	0.739425	0.935366	0.831329	0.91443	0.955712	0	0	0	0.842066	0	0	0.820861	0.862841	0.95233	0.896822	0	0	0	0.915557	0.883884	0.684078	0.778291	0	0.946425	0.933702	0
GPS1	0.774479	0.773513	0.837449	0.688587	0.850655	0.781995	0.897896	0.784894	0	0	0	0.801965	0	0	0.723588	0.77099	0.812433	0.813077	0	0	0	0.750698	0.747047	0.802341	0.701686	0	0.852158	0.689446	0
ETV7	0.527539	0.437943	0.431286	0.340455	0.424683	0.449807	0.403747	0.434185	0	0	0	0.564795	0	0	0.382381	0.561198	0.567318	0.398432	0	0	0	0.44009	0.481855	0.417758	0.949592	0	0.803414	0.478366	0
AMMECR1	0.583799	0.589757	0.655035	0.594804	0.609996	0.605647	0.60291	0.676401	0	0	0	0.543751	0	0	0.711295	0.579021	0.691271	0.634636	0	0	0	0.654069	0.55583	0.622074	0.511864	0	0.600064	0.646178	0
DDX19B	0.934722	0.82478	0.769702	0.956624	0.79198	0.90976	0.893064	0.903049	0	0	0	0.957644	0	0	0.902137	0.927958	0.957054	0.859298	0	0	0	0.930749	0.938533	0.878516	0.805132	0	0.914537	0.961617	0
TCEB3	0.703242	0.789188	0.79402	0.736096	0.798959	0.8207	0.891991	0.821988	0	0	0	0.473481	0	0	0.817211	0.663571	0.714462	0.740767	0	0	0	0.791497	0.820378	0.681823	0.875725	0	0.834228	0.798583	0
CCAR1	0.448679	0.677475	0.718596	0.568284	0.763313	0.565654	0.659223	0.649936	0	0	0	0.177582	0	0	0.558192	0.384099	0.534572	0.564151	0	0	0	0.652888	0.582779	0.47493	0.738351	0	0.614076	0.572311	0
ZCWPW1	0.726111	0.849796	0.710543	0.892796	0.78017	0.887428	0.811681	0.850172	0	0	0	0.787256	0	0	0.790745	0.765246	0.740498	0.860586	0	0	0	0.864666	0.864076	0.509931	0.643386	0	0.656646	0.839328	0
FGD3	0.313399	0.204423	0.410779	0.665879	0.3637	0.236311	0.158149	0.370142	0	0	0	0.70947	0	0	0.256227	0.222353	0.523567	0.527969	0	0	0	0.415718	0.186601	0.20845	0.758536	0	0.35044	0.520453	0
BZW2	0.488888	0.497209	0.568499	0.541658	0.481211	0.509287	0.441432	0.623094	0	0	0	0.437138	0	0	0.606721	0.36225	0.597971	0.452491	0	0	0	0.567157	0.581544	0.53221	0.649989	0	0.527056	0.647305	0
CD200	0.518682	0.47026	0.476219	0.249839	0.40321	0.443687	0.334013	0.449055	0	0	0	0.460651	0	0	0.407612	0.613217	0.437352	0.401976	0	0	0	0.410726	0.462583	0.275768	0.433004	0	0.481211	0.425918	0
NCR3	0.753006	0.709899	0.796543	0.714462	0.725252	0.772117	0.828538	0.7223	0	0	0	0.747423	0	0	0.765514	0.755207	0.724877	0.801643	0	0	0	0.710167	0.750376	0.802502	0.746564	0	0.797724	0.670335	0
RHBDF2	0.812433	0.693633	0.718757	0.829504	0.716502	0.800086	0.869122	0.779686	0	0	0	0.760361	0	0	0.84577	0.838147	0.682521	0.649882	0	0	0	0.653425	0.836322	0.926723	0.970636	0	0.892098	0.672268	0
SCRIB	0.794664	0.892152	0.840616	0.79504	0.820646	0.861016	0.796489	0.837932	0	0	0	0.794932	0	0	0.832027	0.825693	0.815546	0.85817	0	0	0	0.836483	0.875242	0.826444	0.820861	0	0.739693	0.76079	0
TNFAIP1	0.93134	0.959362	0.921731	0.927582	0.935688	0.964945	0.95496	0.958396	0	0	0	0.939017	0	0	0.915557	0.937138	0.921623	0.946156	0	0	0	0.939875	0.968649	0.867672	0.859835	0	0.876906	0.937889	0
ZNF500	0.851406	0.969025	0.902781	0.89038	0.874168	0.933487	0.932521	0.948733	0	0	0	0.807763	0	0	0.86939	0.854091	0.878516	0.95743	0	0	0	0.914806	0.945029	0.814634	0.36166	0	0.432414	0.892527	0
PITPNM2	0.655841	0.450666	0.432521	0.685259	0.429407	0.549817	0.313668	0.522332	0	0	0	0.798153	0	0	0.507086	0.67828	0.576766	0.517501	0	0	0	0.441647	0.582242	0.63979	0.856989	0	0.335355	0.549979	0
PLCG1	0.510629	0.502738	0.476433	0.399506	0.507784	0.564365	0.368746	0.526304	0	0	0	0.493612	0	0	0.493182	0.587664	0.56807	0.360801	0	0	0	0.504939	0.598239	0.378516	0.664269	0	0.629053	0.530009	0
IL12B	0.353232	0.439983	0.356345	0.343193	0.340831	0.331168	0.46881	0.43499	0	0	0	0.288276	0	0	0.404284	0.366438	0.268145	0.421409	0	0	0	0.363002	0.25612	0.483036	0.723159	0	0.571881	0.241464	0
RCAN1	0.853393	0.914	0.904177	0.745705	0.888233	0.916899	0.805562	0.914054	0	0	0	0.70743	0	0	0.862411	0.875886	0.811037	0.819787	0	0	0	0.819787	0.935527	0.832832	0.958557	0	0.828216	0.812487	0
KDM2A	0.769702	0.829719	0.702437	0.694277	0.789457	0.77872	0.719616	0.77303	0	0	0	0.757301	0	0	0.649184	0.809373	0.72026	0.755422	0	0	0	0.733949	0.763421	0.488512	0.995705	0	0.885871	0.712905	0
TARS2	0.93746	0.850816	0.892849	0.943419	0.906753	0.885817	0.869712	0.913732	0	0	0	0.961939	0	0	0.922697	0.937674	0.952974	0.916631	0	0	0	0.932306	0.861499	0.916524	0.760414	0	0.937352	0.935151	0
PHYHIP	0.868907	0.870356	0.816191	0.821666	0.858117	0.858815	0.832081	0.8586	0	0	0	0.831007	0	0	0.799334	0.895587	0.867297	0.761488	0	0	0	0.853124	0.912658	0.747047	0.452652	0	0.799334	0.855433	0
LPCAT2	0.870625	0.813507	0.793161	0.782907	0.775016	0.87245	0.646446	0.861284	0	0	0	0.760307	0	0	0.873094	0.90262	0.802985	0.667597	0	0	0	0.730996	0.925489	0.913088	0.26954	0	0.503489	0.780277	0
YPEL3	0.804864	0.606345	0.633026	0.686332	0.608546	0.719025	0.625617	0.612841	0	0	0	0.876798	0	0	0.602534	0.834711	0.674522	0.646607	0	0	0	0.57682	0.740176	0.564043	0.814204	0	0.616599	0.68091	0
FBXO22	0.89242	0.837073	0.902405	0.918725	0.924415	0.869498	0.823492	0.900311	0	0	0	0.928119	0	0	0.876208	0.915665	0.927958	0.885602	0	0	0	0.920228	0.816352	0.77711	0.864129	0	0.929193	0.90627	0
KRI1	0.972514	0.935635	0.98368	0.983519	0.982392	0.961724	0.93032	0.895212	0	0	0	0.978742	0	0	0.976111	0.976111	0.963388	0.973964	0	0	0	0.946532	0.956571	0.992109	0.930749	0	0.991196	0.967093	0
ZNF491	0.489156	0.519004	0.54402	0.353876	0.526036	0.574887	0.52405	0.620464	0	0	0	0.347273	0	0	0.554703	0.483197	0.509502	0.449109	0	0	0	0.514333	0.567909	0.39709	0.671731	0	0.689446	0.53221	0
AIFM1	0.785431	0.738566	0.742055	0.55846	0.799871	0.719132	0.720367	0.805454	0	0	0	0.792839	0	0	0.565546	0.809266	0.829826	0.620786	0	0	0	0.69927	0.732499	0.593515	0.936869	0	0.896017	0.716395	0
PCMTD1	0.541926	0.685473	0.570485	0.37041	0.588415	0.655894	0.57011	0.636569	0	0	0	0.484539	0	0	0.524909	0.628409	0.596575	0.446317	0	0	0	0.625617	0.719186	0.387964	0.0984003	0	0.244632	0.552502	0
RPL15	0.79767	0.868746	0.81093	0.774855	0.823438	0.865632	0.78892	0.789618	0	0	0	0.75102	0	0	0.773245	0.853124	0.692399	0.728849	0	0	0	0.840187	0.880395	0.466073	0.36837	0	0.373685	0.812916	0
PTEN	0.901009	0.955497	0.877335	0.920067	0.917758	0.906055	0.92989	0.925005	0	0	0	0.890326	0	0	0.92055	0.894728	0.917705	0.936816	0	0	0	0.954746	0.877228	0.919315	0.891185	0	0.904499	0.901117	0
ATP8A1	0.42624	0.49125	0.50306	0.347702	0.520721	0.504778	0.395802	0.527808	0	0	0	0.133992	0	0	0.511971	0.353124	0.508804	0.469294	0	0	0	0.523298	0.463281	0.344911	0.902459	0	0.770668	0.541497	0
YBX2	0.930749	0.968166	0.944546	0.835033	0.930857	0.96253	0.966663	0.944546	0	0	0	0.85393	0	0	0.910672	0.922751	0.873524	0.924791	0	0	0	0.896983	0.97799	0.922214	0.804703	0	0.889253	0.891668	0
FNDC5	0.442076	0.463496	0.428495	0.4242	0.442721	0.409276	0.447015	0.386408	0	0	0	0.460865	0	0	0.428334	0.387428	0.425972	0.397359	0	0	0	0.442667	0.442452	0.597434	0.494202	0	0.529472	0.416094	0
NPDC1	0.705819	0.567103	0.548314	0.752577	0.601621	0.67216	0.739425	0.682575	0	0	0	0.770077	0	0	0.725735	0.669852	0.699216	0.688694	0	0	0	0.652298	0.584872	0.767823	0.85495	0	0.802126	0.67463	0
TAF15	0.672214	0.756388	0.594052	0.759985	0.59738	0.657129	0.677904	0.74533	0	0	0	0.700397	0	0	0.674576	0.718703	0.713066	0.712476	0	0	0	0.69986	0.687406	0.687889	0.913356	0	0.751181	0.67318	0
EIF4A1	0.8863	0.92989	0.908578	0.947176	0.841583	0.884153	0.860801	0.940144	0	0	0	0.521205	0	0	0.973212	0.828752	0.861499	0.761918	0	0	0	0.97187	0.940198	0.844267	0.288544	0	0.675435	0.975038	0
TMEM104	0.562111	0.621376	0.612143	0.83353	0.630717	0.523513	0.749571	0.720689	0	0	0	0.734432	0	0	0.631254	0.433595	0.745008	0.79359	0	0	0	0.713281	0.506603	0.566244	0.894567	0	0.772922	0.768574	0
MICAL3	0.738297	0.64242	0.687138	0.797455	0.63979	0.644406	0.850601	0.675059	0	0	0	0.595179	0	0	0.789564	0.68338	0.546113	0.753758	0	0	0	0.556689	0.625725	0.920335	0.752738	0	0.658417	0.603607	0
SLC35A1	0.305723	0.484754	0.429246	0.295523	0.431555	0.400956	0.378999	0.393708	0	0	0	0.327893	0	0	0.20641	0.396876	0.220743	0.521044	0	0	0	0.376369	0.339059	0.174522	0.449216	0	0.336161	0.18338	0
DDX21	0.797455	0.77507	0.711724	0.798744	0.692935	0.740552	0.746564	0.687997	0	0	0	0.758643	0	0	0.742807	0.790799	0.669369	0.73003	0	0	0	0.8207	0.74184	0.419261	0.758697	0	0.714731	0.832618	0
GLIPR2	0.404177	0.355003	0.380664	0.450129	0.296435	0.298422	0.282532	0.395802	0	0	0	0.418617	0	0	0.393708	0.446156	0.348937	0.394192	0	0	0	0.3054	0.31501	0.506281	0.684776	0	0.57639	0.330631	0
RABIF	0.710812	0.793805	0.798368	0.764709	0.75875	0.732607	0.754348	0.830094	0	0	0	0.635817	0	0	0.813399	0.63163	0.804703	0.788705	0	0	0	0.836322	0.738566	0.648862	0.271419	0	0.544664	0.843032	0
KIAA1522	0.606077	0.406109	0.447069	0.36939	0.403962	0.363753	0.520185	0.397681	0	0	0	0.716073	0	0	0.428441	0.500913	0.429139	0.40466	0	0	0	0.384099	0.368585	0.52915	0.712798	0	0.503597	0.490283	0
LOC440461	0.841797	0.785377	0.782585	0.724179	0.763689	0.792624	0.780009	0.785645	0	0	0	0.861606	0	0	0.79869	0.855325	0.875456	0.827893	0	0	0	0.786665	0.785108	0.884314	0.746779	0	0.903049	0.751772	0
SLC25A39	0.672858	0.80991	0.842119	0.534786	0.826229	0.781565	0.651009	0.742968	0	0	0	0.585087	0	0	0.669369	0.648164	0.600762	0.857419	0	0	0	0.725199	0.685688	0.530062	0.558192	0	0.616223	0.588684	0
TMEM143	0.838523	0.868209	0.929515	0.868209	0.887911	0.866974	0.934507	0.936547	0	0	0	0.848239	0	0	0.927314	0.760683	0.89242	0.944653	0	0	0	0.902459	0.770024	0.826068	0.961563	0	0.9191	0.898271	0
MGST1	0.160779	0.143869	0.137964	0.36676	0.121215	0.186386	0.175435	0.308782	0	0	0	0.413303	0	0	0.216985	0.160941	0.353393	0.299656	0	0	0	0.272386	0.106667	0.106614	0.620249	0	0.289994	0.338254	0
APH1A	0.910887	0.977722	0.951578	0.950344	0.958342	0.969938	0.963013	0.975843	0	0	0	0.906109	0	0	0.934346	0.93805	0.938265	0.945351	0	0	0	0.965214	0.983519	0.85452	0.878624	0	0.931018	0.951417	0
CC2D2B	0.217039	0.343676	0.314849	0.160565	0.27099	0.244256	0.279525	0.26079	0	0	0	0.110049	0	0	0.252899	0.235828	0.29971	0.220582	0	0	0	0.331598	0.291604	0.226863	0.556474	0	0.521903	0.309105	0
SPRY1	0.833101	0.780653	0.85817	0.73513	0.861445	0.889199	0.766534	0.8156	0	0	0	0.741142	0	0	0.827088	0.849903	0.791067	0.761005	0	0	0	0.734432	0.929676	0.846682	0.261918	0	0.682306	0.791336	0
KIF2A	0.537739	0.646768	0.701149	0.556045	0.667543	0.55846	0.650795	0.607956	0	0	0	0.373953	0	0	0.626798	0.369766	0.532424	0.546274	0	0	0	0.624705	0.609405	0.693419	0.639038	0	0.670496	0.618048	0
ARL11	0.324941	0.29869	0.333262	0.207591	0.25467	0.244149	0.267178	0.280706	0	0	0	0.302985	0	0	0.303307	0.350762	0.269057	0.287363	0	0	0	0.25467	0.204048	0.305937	0.782371	0	0.676133	0.248765	0
ABCG4	0.690412	0.675274	0.569465	0.58761	0.605325	0.578913	0.627496	0.622128	0	0	0	0.725145	0	0	0.537417	0.66808	0.70233	0.683756	0	0	0	0.639682	0.548207	0.643655	0.447606	0	0.632703	0.617511	0
HVCN1	0.309641	0.32682	0.41604	0.188158	0.35656	0.332188	0.42055	0.300784	0	0	0	0.31093	0	0	0.305615	0.331866	0.387589	0.24898	0	0	0	0.342066	0.3914	0.318928	0.741679	0	0.691218	0.331437	0
MORF4L1	0.928709	0.891615	0.887428	0.909598	0.934292	0.937084	0.873255	0.944438	0	0	0	0.979815	0	0	0.836858	0.940359	0.978742	0.947606	0	0	0	0.909652	0.907773	0.849152	0.897251	0	0.931769	0.909545	0
HOXA10	0.634582	0.44884	0.65321	0.837878	0.560393	0.629107	0.733627	0.479815	0	0	0	0.651331	0	0	0.831329	0.667329	0.588093	0.519755	0	0	0	0.761918	0.611928	0.711134	0.553253	0	0.643279	0.711241	0
UBA1	0.864666	0.94519	0.974501	0.853822	0.957698	0.916953	0.922858	0.821774	0	0	0	0.777324	0	0	0.921301	0.863056	0.824565	0.94009	0	0	0	0.855057	0.936816	0.947015	0.751449	0	0.948679	0.899291	0
SCO1	0.805562	0.684722	0.710114	0.911155	0.762938	0.658203	0.715804	0.769863	0	0	0	0.824673	0	0	0.793859	0.717307	0.86123	0.77158	0	0	0	0.847863	0.707537	0.841153	0.523513	0	0.813184	0.893977	0
ALMS1	0.60087	0.700021	0.72944	0.500913	0.699163	0.668456	0.718864	0.784786	0	0	0	0.110049	0	0	0.761971	0.480835	0.729815	0.628677	0	0	0	0.747477	0.653908	0.507247	0.615525	0	0.751879	0.78076	0
ZMYM1	0.902888	0.819197	0.886998	0.954316	0.873953	0.780706	0.831759	0.864881	0	0	0	0.912873	0	0	0.934292	0.846897	0.922804	0.915987	0	0	0	0.925435	0.760898	0.963013	0.44009	0	0.869659	0.92361	0
TBPL1	0.908149	0.835839	0.89183	0.915879	0.904015	0.879321	0.847917	0.903479	0	0	0	0.949753	0	0	0.882865	0.917114	0.932682	0.879805	0	0	0	0.921892	0.831598	0.785645	0.950988	0	0.941486	0.919369	0
UTP11L	0.801374	0.74286	0.818553	0.797402	0.82172	0.799388	0.841797	0.801643	0	0	0	0.802931	0	0	0.820271	0.729976	0.826927	0.799227	0	0	0	0.820807	0.791819	0.75918	0.861499	0	0.898432	0.852426	0
POLL	0.244685	0.428817	0.304917	0.157559	0.301857	0.328216	0.442452	0.341583	0	0	0	0.363592	0	0	0.190788	0.176294	0.108761	0.33294	0	0	0	0.361767	0.343515	0.180105	0.84169	0	0.62653	0.262454	0
SIGMAR1	0.740176	0.772386	0.79257	0.685849	0.780868	0.781297	0.738566	0.843354	0	0	0	0.407881	0	0	0.84942	0.620947	0.784464	0.735774	0	0	0	0.78849	0.76589	0.759609	0.496081	0	0.723642	0.836966	0
MVP	0.967629	0.969938	0.985398	0.947606	0.979171	0.970797	0.985452	0.984915	0	0	0	0.971011	0	0	0.97187	0.952437	0.981372	0.980996	0	0	0	0.965375	0.959738	0.982822	0.86574	0	0.946371	0.949324	0
PTPN22	0.619659	0.48819	0.47434	0.666738	0.506227	0.500537	0.419744	0.500698	0	0	0	0.716502	0	0	0.506281	0.606345	0.656216	0.548046	0	0	0	0.564527	0.529955	0.590885	0.786451	0	0.787256	0.633348	0
RBBP5	0.94782	0.881576	0.919744	0.9519	0.925381	0.900848	0.890112	0.903908	0	0	0	0.958933	0	0	0.932521	0.945995	0.948143	0.942452	0	0	0	0.936332	0.878033	0.939661	0.766588	0	0.933434	0.937674	0
ASAH1	0.603124	0.812057	0.774265	0.459094	0.672858	0.649667	0.736633	0.819197	0	0	0	0.146715	0	0	0.760898	0.479976	0.728581	0.594267	0	0	0	0.797616	0.727936	0.524694	0.194975	0	0.472031	0.781619	0
ARL13B	0.887857	0.819519	0.857795	0.816835	0.825478	0.936064	0.863217	0.834389	0	0	0	0.80277	0	0	0.855701	0.944009	0.785431	0.774104	0	0	0	0.829611	0.953296	0.551535	0.469079	0	0.685312	0.867511	0
MSL3	0.0966824	0.143869	0.0943741	0.0826176	0.121215	0.0752094	0.0826712	0.086429	0	0	0	0.110049	0	0	0.0791819	0.135656	0.108654	0.0984003	0	0	0	0.133938	0.106667	0.106614	0.891507	0	0.762401	0.093032	0
REXO4	0.914161	0.881308	0.866921	0.709577	0.865471	0.891132	0.885817	0.872343	0	0	0	0.912444	0	0	0.868424	0.908471	0.917114	0.878624	0	0	0	0.862519	0.878838	0.921516	0.85758	0	0.940144	0.838308	0
DUSP22	0.0966824	0.143869	0.0955014	0.0826176	0.121215	0.0760683	0.0837986	0.0885227	0	0	0	0.110049	0	0	0.0811681	0.135656	0.108654	0.0984003	0	0	0	0.133938	0.106667	0.106614	0.604305	0	0.490015	0.093032	0
DOK3	0.877872	0.828484	0.754134	0.928119	0.790155	0.817318	0.783498	0.867994	0	0	0	0.895856	0	0	0.845823	0.864505	0.894514	0.845555	0	0	0	0.880556	0.851138	0.848883	0.8484	0	0.839757	0.91239	0
GTF3C3	0.966556	0.941325	0.983144	0.988941	0.97944	0.940305	0.938265	0.876047	0	0	0	0.964301	0	0	0.98615	0.969025	0.971817	0.976219	0	0	0	0.96049	0.934024	0.997423	0.591207	0	0.984915	0.976004	0
TOE1	0.589596	0.607741	0.710758	0.617887	0.532854	0.568499	0.655089	0.698679	0	0	0	0.49898	0	0	0.657022	0.556259	0.683272	0.647144	0	0	0	0.646768	0.638072	0.509824	0.600064	0	0.602963	0.698196	0
FYN	0.596897	0.405089	0.54708	0.616974	0.584228	0.552341	0.43848	0.368102	0	0	0	0.717683	0	0	0.681286	0.581651	0.5	0.556957	0	0	0	0.62916	0.361338	0.538222	0.804112	0	0.795577	0.571988	0
PPA1	0.454907	0.424844	0.426831	0.636515	0.468864	0.53425	0.337717	0.5277	0	0	0	0.65423	0	0	0.425542	0.52711	0.570432	0.658417	0	0	0	0.478849	0.437299	0.266534	0.701041	0	0.601245	0.521527	0
CBFA2T3	0.349259	0.321559	0.419583	0.519218	0.388286	0.34432	0.278828	0.359137	0	0	0	0.63222	0	0	0.425489	0.36633	0.525714	0.509985	0	0	0	0.463764	0.227131	0.380502	0.955712	0	0.715965	0.440251	0
CCNC	0.899828	0.866867	0.922965	0.873524	0.931716	0.878677	0.918832	0.904391	0	0	0	0.938265	0	0	0.874114	0.884529	0.946156	0.934346	0	0	0	0.889199	0.844428	0.928763	0.795523	0	0.945458	0.874973	0
TMEM183A	0.868746	0.784947	0.79504	0.884797	0.792356	0.83294	0.849205	0.823921	0	0	0	0.900043	0	0	0.760307	0.901009	0.894889	0.896929	0	0	0	0.867458	0.817694	0.631898	0.781136	0	0.904821	0.901331	0
EPM2A	0.728527	0.695458	0.789242	0.441379	0.744739	0.743236	0.611982	0.729815	0	0	0	0.71049	0	0	0.782478	0.778505	0.749624	0.67216	0	0	0	0.715804	0.672482	0.640917	0.325156	0	0.652137	0.627604	0
SHMT2	0.41647	0.310554	0.301482	0.395426	0.270453	0.295362	0.427475	0.306474	0	0	0	0.407666	0	0	0.380234	0.396607	0.186225	0.381415	0	0	0	0.182789	0.2347	0.560715	0.555508	0	0.493451	0.25263	0
LOC145783	0.943848	0.829182	0.916953	0.751127	0.902083	0.900795	0.894728	0.871108	0	0	0	0.937352	0	0	0.898808	0.934776	0.952437	0.88324	0	0	0	0.860962	0.889843	0.941056	0.591636	0	0.957269	0.866706	0
IWS1	0.698143	0.828377	0.791336	0.638072	0.789618	0.780331	0.731104	0.802824	0	0	0	0.408256	0	0	0.786021	0.541389	0.735613	0.809695	0	0	0	0.799281	0.742968	0.66953	0.507301	0	0.669637	0.807226	0
ZNF438	0.72391	0.703726	0.721065	0.596253	0.631576	0.643923	0.716878	0.696962	0	0	0	0.482285	0	0	0.746833	0.696693	0.709094	0.580202	0	0	0	0.682736	0.716287	0.724662	0.561252	0	0.695512	0.723159	0
BDNF	0.22434	0.143869	0.0943741	0.344052	0.121215	0.0752094	0.0826712	0.086429	0	0	0	0.110049	0	0	0.313023	0.135656	0.184346	0.0984003	0	0	0	0.133938	0.231533	0.551589	0.539457	0	0.480513	0.165074	0
FCHO1	0.523567	0.499034	0.64854	0.48717	0.726702	0.601836	0.762293	0.475843	0	0	0	0.756012	0	0	0.463764	0.403264	0.448143	0.716717	0	0	0	0.510951	0.464677	0.473266	0.80379	0	0.725467	0.46414	0
INTS1	0.934292	0.923556	0.866545	0.956785	0.844267	0.927206	0.896715	0.924307	0	0	0	0.915074	0	0	0.939768	0.918778	0.886944	0.907397	0	0	0	0.918295	0.953028	0.925005	0.946532	0	0.753275	0.94927	0
UTP3	0.923985	0.871162	0.903103	0.943741	0.924093	0.875456	0.855272	0.893333	0	0	0	0.948465	0	0	0.907397	0.925489	0.931233	0.925327	0	0	0	0.929246	0.839167	0.906914	0.992538	0	0.986311	0.91808	0
AMD1	0.949538	0.967307	0.987546	0.98572	0.982553	0.957644	0.942399	0.921248	0	0	0	0.911853	0	0	0.989263	0.943902	0.935312	0.977668	0	0	0	0.973749	0.953565	0.989156	0.690734	0	0.971709	0.97842	0
MARVELD3	0.329719	0.359888	0.453994	0.496081	0.418456	0.297778	0.399345	0.222353	0	0	0	0.359727	0	0	0.451041	0.381308	0.389897	0.397198	0	0	0	0.349152	0.293322	0.578323	0.602641	0	0.479332	0.438802	0
UBE2D2	0.686547	0.827679	0.828591	0.68091	0.856131	0.767232	0.848561	0.80889	0	0	0	0.621645	0	0	0.830417	0.631737	0.792195	0.783927	0	0	0	0.835087	0.69621	0.827786	0.803199	0	0.802609	0.70496	0
MTMR12	0.529096	0.511595	0.521312	0.654391	0.468113	0.458611	0.516964	0.574941	0	0	0	0.456088	0	0	0.648271	0.396715	0.631898	0.480513	0	0	0	0.58294	0.531243	0.684346	0.874222	0	0.791711	0.666738	0
MFF	0.863431	0.855808	0.848615	0.850601	0.835624	0.883777	0.808407	0.77362	0	0	0	0.817962	0	0	0.916577	0.883723	0.791658	0.856184	0	0	0	0.880932	0.868907	0.869498	0.80116	0	0.875671	0.827679	0
C12orf43	0.742807	0.756871	0.916738	0.901761	0.875832	0.686654	0.764333	0.514709	0	0	0	0.748443	0	0	0.928709	0.773996	0.713335	0.8258	0	0	0	0.828538	0.556796	0.945888	0.82945	0	0.932843	0.813614	0
ATOH8	0.821935	0.692506	0.662229	0.85919	0.697284	0.692291	0.492538	0.734217	0	0	0	0.845018	0	0	0.773942	0.767393	0.742484	0.700773	0	0	0	0.666524	0.765622	0.881254	0.815922	0	0.449002	0.773298	0
RNMTL1	0.944653	0.899238	0.89081	0.899399	0.896983	0.908901	0.928763	0.90321	0	0	0	0.909545	0	0	0.937406	0.947176	0.920281	0.858332	0	0	0	0.923878	0.900097	0.902781	0.838469	0	0.945566	0.909652	0
PRPF40A	0.427743	0.648701	0.511434	0.530492	0.466287	0.460758	0.590402	0.683809	0	0	0	0.366706	0	0	0.568875	0.363163	0.622665	0.559963	0	0	0	0.667705	0.470528	0.366491	0.358063	0	0.408525	0.635065	0
CDK5RAP1	0.937728	0.869336	0.915289	0.943526	0.917705	0.899345	0.850172	0.906592	0	0	0	0.957913	0	0	0.924737	0.933219	0.94256	0.919476	0	0	0	0.933165	0.895963	0.930857	0.673288	0	0.897735	0.935205	0
TCEB1	0.846521	0.833369	0.824082	0.937567	0.863163	0.867994	0.785216	0.807763	0	0	0	0.879805	0	0	0.906539	0.859566	0.834711	0.873309	0	0	0	0.897842	0.829611	0.852104	0.702867	0	0.752469	0.864935	0
TXNDC9	0.987546	0.978742	0.967683	0.917221	0.973642	0.977078	0.971978	0.978312	0	0	0	0.976433	0	0	0.959201	0.989693	0.987492	0.952706	0	0	0	0.975896	0.979117	0.955712	0.582618	0	0.977239	0.969562	0
PDE6D	0.930427	0.886515	0.946317	0.901385	0.93746	0.897735	0.910672	0.906055	0	0	0	0.902083	0	0	0.965482	0.923824	0.923717	0.895426	0	0	0	0.93338	0.856614	0.97697	0.47697	0	0.894621	0.878785	0
CDCA7L	0.292517	0.4242	0.0943741	0.0826176	0.164108	0.0752094	0.165772	0.228903	0	0	0	0.449968	0	0	0.0791819	0.135656	0.108654	0.23411	0	0	0	0.350064	0.106667	0.106614	0.833584	0	0.605862	0.300408	0
INSIG1	0.809373	0.779364	0.78425	0.931286	0.822955	0.819573	0.736365	0.839167	0	0	0	0.833906	0	0	0.842173	0.824189	0.767823	0.839972	0	0	0	0.83863	0.836805	0.754509	0.627926	0	0.640971	0.860962	0
LAS1L	0.880234	0.849903	0.844213	0.66239	0.877443	0.828752	0.833745	0.838147	0	0	0	0.899077	0	0	0.794825	0.876476	0.899399	0.809051	0	0	0	0.838737	0.788974	0.753436	0.843784	0	0.916094	0.803897	0
CAPN3	0.692935	0.634475	0.63936	0.560608	0.611982	0.659652	0.481426	0.649291	0	0	0	0.583423	0	0	0.680535	0.731157	0.651009	0.516051	0	0	0	0.589596	0.702061	0.664806	0.209201	0	0.421731	0.638125	0
MCAT	0.919959	0.922912	0.925489	0.675381	0.939392	0.905626	0.913786	0.926347	0	0	0	0.929407	0	0	0.830685	0.928334	0.927099	0.906431	0	0	0	0.884636	0.86982	0.816513	0.700451	0	0.932414	0.84475	0
HSPA5	0.89505	0.925542	0.899291	0.912336	0.913034	0.928548	0.869981	0.90568	0	0	0	0.849581	0	0	0.878463	0.913142	0.801213	0.904767	0	0	0	0.894353	0.938802	0.739478	0.84432	0	0.819734	0.896178	0
ARMC1	0.881039	0.895265	0.92361	0.931769	0.904123	0.92989	0.927851	0.912336	0	0	0	0.876745	0	0	0.9519	0.876798	0.87916	0.921355	0	0	0	0.936816	0.893279	0.879053	0.921999	0	0.83863	0.91749	0
USP21	0.959309	0.990391	0.98717	0.978634	0.986472	0.98368	0.992645	0.990606	0	0	0	0.930105	0	0	0.980943	0.953994	0.97493	0.993665	0	0	0	0.988405	0.978903	0.948948	0.985452	0	0.987492	0.981963	0
PELI3	0.694224	0.625564	0.62857	0.725413	0.62084	0.616813	0.612626	0.637105	0	0	0	0.767232	0	0	0.661799	0.672751	0.718113	0.713925	0	0	0	0.658364	0.614505	0.761059	0.544557	0	0.634743	0.655948	0
PNRC1	0.615793	0.673502	0.553414	0.577035	0.634636	0.690359	0.638716	0.60554	0	0	0	0.579558	0	0	0.613324	0.613646	0.591153	0.641883	0	0	0	0.611875	0.735023	0.701364	0.681072	0	0.722568	0.598239	0
PMAIP1	0.611606	0.571505	0.615203	0.832564	0.652083	0.65627	0.703994	0.486526	0	0	0	0.581329	0	0	0.829826	0.608761	0.517125	0.665826	0	0	0	0.730298	0.559212	0.880019	0.817211	0	0.789886	0.565546	0
GIMAP2	0.100064	0.143869	0.0943741	0.0826176	0.121215	0.0752094	0.0826712	0.086429	0	0	0	0.119927	0	0	0.0791819	0.135656	0.108654	0.0984003	0	0	0	0.133938	0.106667	0.106614	0.770453	0	0.655733	0.102749	0
RCN2	0.565654	0.706141	0.623094	0.486472	0.653586	0.707805	0.655035	0.700129	0	0	0	0.573008	0	0	0.605862	0.645587	0.667758	0.57741	0	0	0	0.67624	0.724877	0.450773	0.528828	0	0.580792	0.605057	0
ARPC5	0.585892	0.54402	0.636569	0.61225	0.512293	0.544986	0.589543	0.63469	0	0	0	0.289779	0	0	0.708342	0.503221	0.545093	0.511756	0	0	0	0.533122	0.62186	0.789081	0.717576	0	0.712852	0.574404	0
DNASE1L3	0.599581	0.631147	0.675542	0.418241	0.616062	0.64403	0.568553	0.62551	0	0	0	0.465053	0	0	0.58804	0.611123	0.581275	0.586214	0	0	0	0.587395	0.661692	0.446801	0.957215	0	0.878516	0.613163	0
PVRIG	0.361391	0.444438	0.433272	0.346736	0.488029	0.381147	0.364505	0.406807	0	0	0	0.366008	0	0	0.316352	0.380664	0.394406	0.411799	0	0	0	0.42726	0.390004	0.26997	0.924683	0	0.786289	0.398432	0
IGDCC3	0.439768	0.535108	0.433487	0.699216	0.47944	0.507677	0.673932	0.497209	0	0	0	0.626584	0	0	0.472783	0.380986	0.505637	0.646393	0	0	0	0.543107	0.501825	0.631415	0.591475	0	0.529042	0.501557	0
MLEC	0.937997	0.885495	0.958181	0.950612	0.961402	0.941003	0.943687	0.928012	0	0	0	0.967468	0	0	0.962154	0.933058	0.964677	0.942667	0	0	0	0.961349	0.914161	0.961671	0.962637	0	0.989371	0.93499	0
DCTN1	0.764172	0.763367	0.768413	0.777539	0.856775	0.839489	0.875939	0.795845	0	0	0	0.674952	0	0	0.778505	0.773889	0.766695	0.754992	0	0	0	0.755637	0.815815	0.686225	0.909867	0	0.867565	0.782585	0
GPHA2	0.492484	0.64811	0.496081	0.792463	0.604144	0.607097	0.739693	0.733358	0	0	0	0.640648	0	0	0.610049	0.424522	0.673878	0.745866	0	0	0	0.675274	0.551535	0.613217	0.692935	0	0.524533	0.664967	0
EEFSEC	0.944277	0.886139	0.823706	0.89548	0.874973	0.884368	0.840133	0.882381	0	0	0	0.938211	0	0	0.843139	0.953565	0.924039	0.838415	0	0	0	0.901492	0.900848	0.82333	0.591099	0	0.882757	0.921248	0
PTMA	0.831759	0.946103	0.892688	0.618746	0.836483	0.862895	0.91341	0.93499	0	0	0	0.64752	0	0	0.85758	0.803253	0.852856	0.801804	0	0	0	0.88979	0.912766	0.676777	0.335624	0	0.683863	0.873631	0
CYB5R4	0.377604	0.507193	0.397788	0.562272	0.484325	0.386837	0.604198	0.446425	0	0	0	0.290799	0	0	0.393601	0.397305	0.190037	0.586858	0	0	0	0.39403	0.40015	0.684561	0.822525	0	0.667329	0.170281	0
UBE2N	0.675327	0.649399	0.656055	0.510951	0.690359	0.756925	0.56399	0.69009	0	0	0	0.60597	0	0	0.646231	0.749839	0.701202	0.520024	0	0	0	0.627174	0.785538	0.510522	0.430481	0	0.557279	0.668402	0
TNFRSF25	0.348239	0.357151	0.315708	0.233842	0.377282	0.371001	0.441862	0.227668	0	0	0	0.482875	0	0	0.205229	0.268145	0.264602	0.381039	0	0	0	0.321505	0.314204	0.231479	0.553683	0	0.497262	0.356506	0
FAM53A	0.727936	0.628463	0.601192	0.767501	0.659598	0.689339	0.662819	0.703618	0	0	0	0.836268	0	0	0.615632	0.72536	0.824619	0.771903	0	0	0	0.709738	0.634368	0.65729	0.538383	0	0.665933	0.744041	0
NMNAT2	0.397198	0.493451	0.423234	0.37916	0.447015	0.43703	0.538437	0.416201	0	0	0	0.512132	0	0	0.354359	0.34577	0.39344	0.487975	0	0	0	0.476863	0.413034	0.340724	0.632542	0	0.445888	0.424737	0
PDGFA	0.246833	0.143869	0.0943741	0.343998	0.121215	0.127174	0.0826712	0.184292	0	0	0	0.496511	0	0	0.14403	0.159974	0.33804	0.27668	0	0	0	0.261273	0.11166	0.155358	0.581114	0	0.393386	0.367297	0
UPF2	0.681501	0.841422	0.800086	0.490713	0.690842	0.661746	0.814365	0.773835	0	0	0	0.456195	0	0	0.684292	0.670657	0.640541	0.734754	0	0	0	0.735935	0.730137	0.585248	0.81603	0	0.777915	0.661746	0
ADHFE1	0.71881	0.821076	0.715428	0.588898	0.689929	0.768037	0.847595	0.772171	0	0	0	0.657827	0	0	0.680749	0.737385	0.623685	0.7274	0	0	0	0.701471	0.787041	0.647251	0.899506	0	0.826551	0.639951	0
LMO2	0.199753	0.219669	0.21677	0.197982	0.216234	0.190895	0.206249	0.264709	0	0	0	0.242645	0	0	0.201793	0.25467	0.282478	0.198626	0	0	0	0.224662	0.182467	0.227024	0.819036	0	0.639951	0.22332	0
TCAP	0.65976	0.436816	0.381469	0.584819	0.55014	0.68703	0.68134	0.485452	0	0	0	0.825639	0	0	0.399936	0.673771	0.53221	0.630395	0	0	0	0.465482	0.600118	0.399775	0.511381	0	0.607902	0.550462	0
TFDP1	0.220314	0.25569	0.329933	0.329719	0.411316	0.283659	0.204531	0.342817	0	0	0	0.321076	0	0	0.205927	0.182091	0.15262	0.133616	0	0	0	0.241303	0.353339	0.185796	0.694009	0	0.525338	0.238405	0
SMPD3	0.197659	0.445727	0.31501	0.581866	0.367028	0.397896	0.504295	0.378087	0	0	0	0.538866	0	0	0.19213	0.2172	0.462046	0.602802	0	0	0	0.471602	0.364076	0.229332	0.894514	0	0.604252	0.426884	0
GAPVD1	0.793107	0.880825	0.810447	0.928226	0.847971	0.901439	0.767715	0.900097	0	0	0	0.876369	0	0	0.802877	0.837664	0.867726	0.930535	0	0	0	0.88324	0.900741	0.610157	0.913464	0	0.755905	0.892366	0
GNA15	0.506442	0.536021	0.500268	0.55014	0.439392	0.458503	0.512347	0.533659	0	0	0	0.294181	0	0	0.596253	0.447928	0.450075	0.483251	0	0	0	0.487277	0.508267	0.737868	0.817586	0	0.752684	0.472622	0
C17orf67	0.303146	0.247531	0.322042	0.406431	0.237814	0.241518	0.167597	0.207269	0	0	0	0.152727	0	0	0.39403	0.252201	0.275821	0.1793	0	0	0	0.238458	0.380986	0.629268	0.445619	0	0.331168	0.270399	0
DTD1	0.748926	0.849367	0.735613	0.779257	0.775768	0.830041	0.851943	0.77668	0	0	0	0.608976	0	0	0.7981	0.751503	0.710275	0.719938	0	0	0	0.807977	0.870518	0.755959	0.631469	0	0.709309	0.778989	0
TIAL1	0.737385	0.756066	0.843998	0.570378	0.801643	0.795147	0.609835	0.819841	0	0	0	0.605379	0	0	0.776036	0.715428	0.790208	0.578591	0	0	0	0.767769	0.867243	0.573706	0.374114	0	0.620249	0.818445	0
PRCD	0.98776	0.99388	0.994685	0.980137	0.988351	0.99125	0.995115	0.995276	0	0	0	0.930642	0	0	0.995222	0.980084	0.964301	0.974071	0	0	0	0.992431	0.992968	0.981372	0.971333	0	0.948035	0.990283	0
LOH12CR1	0.875725	0.922268	0.880395	0.939124	0.922214	0.979386	0.979225	0.943955	0	0	0	0.941486	0	0	0.919422	0.932467	0.880825	0.961026	0	0	0	0.934239	0.953457	0.805723	0.835141	0	0.843569	0.892635	0
IGF2BP2	0.375456	0.30889	0.278022	0.179568	0.279472	0.38324	0.521151	0.425113	0	0	0	0.451525	0	0	0.308675	0.487921	0.280706	0.229493	0	0	0	0.199968	0.352963	0.219347	0.400043	0	0.155519	0.229117	0
SLC2A3	0.685796	0.645534	0.662497	0.724232	0.732124	0.677528	0.735935	0.68746	0	0	0	0.596575	0	0	0.617135	0.677582	0.6363	0.686977	0	0	0	0.594106	0.682897	0.69052	0.837342	0	0.65321	0.581222	0
TBC1D16	0.595233	0.531297	0.485559	0.367994	0.475145	0.523191	0.4949	0.535806	0	0	0	0.740767	0	0	0.339006	0.653425	0.355218	0.573653	0	0	0	0.383455	0.503006	0.222139	0.597273	0	0.261971	0.391239	0
VASH2	0.222192	0.29504	0.260146	0.205068	0.245169	0.23105	0.218971	0.248121	0	0	0	0.152888	0	0	0.265944	0.257032	0.276412	0.20335	0	0	0	0.308246	0.241518	0.191003	0.419154	0	0.405733	0.309641	0
LOC153684	0.958825	0.973427	0.985774	0.953081	0.99184	0.972353	0.980889	0.97289	0	0	0	0.956571	0	0	0.950021	0.97128	0.960973	0.984271	0	0	0	0.966985	0.958879	0.913839	0.776304	0	0.946854	0.928012	0
PNPLA5	0.366384	0.468274	0.362089	0.253221	0.385871	0.447445	0.345072	0.378838	0	0	0	0.397412	0	0	0.274909	0.492109	0.305991	0.38367	0	0	0	0.391507	0.440359	0.210436	0.552555	0	0.33294	0.285699	0
ELP4	0.844642	0.832242	0.880234	0.935742	0.898379	0.863592	0.781458	0.818231	0	0	0	0.87857	0	0	0.904982	0.858063	0.833101	0.907505	0	0	0	0.899721	0.826766	0.852426	0.550515	0	0.763957	0.86472	0
TRIB3	0.734325	0.608976	0.684292	0.390971	0.520507	0.554917	0.57537	0.643333	0	0	0	0.716341	0	0	0.638286	0.742538	0.552824	0.641132	0	0	0	0.513957	0.50816	0.562809	0.56458	0	0.372772	0.519272	0
PRPF3	0.812809	0.917221	0.886085	0.867887	0.848508	0.846575	0.896929	0.882328	0	0	0	0.68644	0	0	0.865793	0.787095	0.811842	0.872343	0	0	0	0.876423	0.897305	0.847112	0.578913	0	0.736526	0.856023	0
DUT	0.69519	0.699109	0.854091	0.805025	0.795845	0.633616	0.669959	0.597058	0	0	0	0.519326	0	0	0.872235	0.647627	0.717468	0.739263	0	0	0	0.682682	0.635388	0.926992	0.42012	0	0.839918	0.815976	0
SEC23B	0.859405	0.950129	0.875242	0.884529	0.878892	0.895212	0.927636	0.872289	0	0	0	0.734271	0	0	0.884743	0.885924	0.778291	0.844106	0	0	0	0.914376	0.921462	0.74023	0.841636	0	0.821988	0.893655	0
EPHB4	0.864612	0.884636	0.925864	0.870464	0.933434	0.935742	0.950827	0.927636	0	0	0	0.903586	0	0	0.869498	0.882381	0.882274	0.951632	0	0	0	0.865096	0.888555	0.836214	0.616384	0	0.805078	0.841314	0
RNGTT	0.603769	0.803736	0.768521	0.660135	0.725306	0.679246	0.800086	0.705282	0	0	0	0.410243	0	0	0.805293	0.494202	0.680213	0.718649	0	0	0	0.775982	0.701686	0.87288	0.452759	0	0.664161	0.625617	0
VTI1A	0.553522	0.428817	0.470743	0.414484	0.482016	0.37288	0.530062	0.480889	0	0	0	0.634743	0	0	0.371108	0.510844	0.683434	0.501449	0	0	0	0.454262	0.429139	0.737277	0.3761	0	0.69782	0.474554	0
TEF	0.778505	0.905572	0.844052	0.687513	0.886247	0.901224	0.910994	0.902351	0	0	0	0.717146	0	0	0.810769	0.80642	0.795523	0.828484	0	0	0	0.845233	0.883723	0.636891	0.596038	0	0.732499	0.78425	0
NTAN1	0.597863	0.65627	0.75263	0.717629	0.722676	0.672321	0.624436	0.73411	0	0	0	0.555508	0	0	0.720045	0.548207	0.72901	0.675113	0	0	0	0.716073	0.716609	0.649077	0.413142	0	0.528183	0.721065	0
LRRC36	0.376208	0.291282	0.288222	0.396339	0.292946	0.317425	0.423717	0.327679	0	0	0	0.426938	0	0	0.392903	0.307655	0.342603	0.244471	0	0	0	0.294288	0.363915	0.520453	0.691486	0	0.490659	0.382757	0
MRPL49	0.983949	0.990552	0.993773	0.95743	0.993182	0.987277	0.996994	0.994846	0	0	0	0.95233	0	0	0.980835	0.965912	0.991089	0.986204	0	0	0	0.985828	0.990176	0.964033	0.977775	0	0.984861	0.991464	0
SAMD4B	0.853661	0.775714	0.765783	0.789833	0.696854	0.705873	0.771473	0.762776	0	0	0	0.785645	0	0	0.790852	0.814688	0.84577	0.729762	0	0	0	0.844428	0.759287	0.678387	0.880127	0	0.877335	0.881898	0
ZC3H18	0.449592	0.509609	0.520883	0.372235	0.473427	0.447874	0.774479	0.548583	0	0	0	0.2223	0	0	0.537685	0.385065	0.555239	0.402727	0	0	0	0.554488	0.481426	0.371913	0.741196	0	0.731641	0.586214	0
STK38	0.453887	0.373738	0.462583	0.450236	0.466126	0.515622	0.365579	0.465697	0	0	0	0.56662	0	0	0.428709	0.536128	0.471495	0.405089	0	0	0	0.430588	0.523674	0.376959	0.401868	0	0.217093	0.440573	0
PI4KA	0.656914	0.73615	0.646554	0.849796	0.749141	0.789403	0.772278	0.767286	0	0	0	0.717951	0	0	0.725843	0.6691	0.773513	0.767232	0	0	0	0.733251	0.818714	0.813238	0.832403	0	0.654552	0.724125	0
ELL	0.566728	0.628838	0.525714	0.760361	0.551106	0.637213	0.683434	0.533283	0	0	0	0.52362	0	0	0.653962	0.625725	0.454638	0.618907	0	0	0	0.719347	0.599098	0.433595	0.819358	0	0.455175	0.651922	0
COMMD3	0.678602	0.706088	0.717039	0.50977	0.71312	0.743182	0.584658	0.761273	0	0	0	0.519433	0	0	0.728259	0.69213	0.754509	0.523996	0	0	0	0.721011	0.787524	0.535216	0.457161	0	0.590992	0.748014	0
TMC4	0.848722	0.853822	0.840992	0.854413	0.888447	0.888877	0.876637	0.853876	0	0	0	0.900311	0	0	0.764924	0.864344	0.843139	0.88673	0	0	0	0.845018	0.870786	0.651546	0.993129	0	0.886891	0.848937	0
MAP7D1	0.732929	0.617243	0.650419	0.62857	0.67216	0.75714	0.729064	0.676455	0	0	0	0.70088	0	0	0.689446	0.753704	0.639414	0.604466	0	0	0	0.542356	0.764977	0.76079	0.783981	0	0.72332	0.601406	0
IGFBP4	0.745061	0.66196	0.738888	0.937191	0.816781	0.72638	0.715589	0.629644	0	0	0	0.836644	0	0	0.820002	0.705175	0.804649	0.870142	0	0	0	0.75467	0.6895	0.947284	0.722139	0	0.807118	0.798851	0
C6orf211	0.880127	0.848239	0.846682	0.836483	0.863378	0.809212	0.830685	0.903318	0	0	0	0.888233	0	0	0.78425	0.861606	0.905465	0.85393	0	0	0	0.821935	0.857097	0.861767	0.75671	0	0.874383	0.871699	0
PLAGL2	0.69009	0.630986	0.614827	0.452867	0.664215	0.699216	0.678441	0.617082	0	0	0	0.656968	0	0	0.563292	0.738136	0.654069	0.604359	0	0	0	0.575048	0.676294	0.415772	0.288115	0	0.476487	0.6363	0
ITPR2	0.519326	0.498175	0.507516	0.724286	0.453403	0.454423	0.550193	0.602534	0	0	0	0.590079	0	0	0.630288	0.365364	0.683165	0.571505	0	0	0	0.608976	0.507999	0.633884	0.862895	0	0.801428	0.709845	0
TMEM70	0.800193	0.778022	0.779257	0.908632	0.81909	0.81297	0.726594	0.750966	0	0	0	0.845501	0	0	0.866062	0.819358	0.796597	0.826981	0	0	0	0.857902	0.77405	0.807279	0.65976	0	0.709523	0.820217	0
CDC42SE2	0.203779	0.446747	0.215858	0.27158	0.227722	0.201632	0.367672	0.372665	0	0	0	0.158256	0	0	0.316405	0.206678	0.233788	0.270668	0	0	0	0.389897	0.213711	0.390004	0.585731	0	0.513582	0.217898	0
ZNF878	0.462852	0.501933	0.516588	0.302985	0.453403	0.4446	0.444868	0.579397	0	0	0	0.269165	0	0	0.546113	0.376208	0.516427	0.364988	0	0	0	0.531995	0.469025	0.349635	0.631308	0	0.664859	0.573599	0
C11orf1	0.650311	0.628892	0.730137	0.411692	0.674952	0.695136	0.702061	0.666524	0	0	0	0.598669	0	0	0.580202	0.727561	0.601568	0.474877	0	0	0	0.552716	0.76079	0.481533	0.69825	0	0.636837	0.559963	0
FAM199X	0.719455	0.696854	0.802448	0.439875	0.7653	0.684561	0.751074	0.801374	0	0	0	0.694116	0	0	0.739102	0.672804	0.809963	0.782263	0	0	0	0.741572	0.568606	0.673502	0.368531	0	0.796597	0.696425	0
NFS1	0.740874	0.710865	0.775231	0.664269	0.749893	0.792248	0.628999	0.757891	0	0	0	0.680749	0	0	0.752147	0.770346	0.77974	0.612787	0	0	0	0.736794	0.856131	0.675864	0.161048	0	0.475199	0.752684	0
LGR4	0.535269	0.478795	0.488673	0.339811	0.425005	0.432306	0.352265	0.488458	0	0	0	0.480298	0	0	0.489961	0.498497	0.476809	0.374705	0	0	0	0.473803	0.480137	0.439929	0.439446	0	0.462959	0.521741	0
TNFAIP8	0.639253	0.536665	0.658095	0.766642	0.608922	0.579128	0.598615	0.588254	0	0	0	0.360264	0	0	0.763904	0.596253	0.55116	0.548261	0	0	0	0.659223	0.574565	0.731963	0.966019	0	0.843891	0.707161	0
GLOD4	0.944761	0.899452	0.890863	0.899613	0.897251	0.908793	0.928817	0.903103	0	0	0	0.909598	0	0	0.937513	0.947123	0.920335	0.858493	0	0	0	0.924146	0.899882	0.903479	0.837556	0	0.945405	0.909706	0
S100PBP	0.941754	0.932789	0.949324	0.798475	0.947982	0.893333	0.907505	0.936279	0	0	0	0.917973	0	0	0.917651	0.897037	0.945942	0.857526	0	0	0	0.914967	0.901278	0.941647	0.835463	0	0.953833	0.914	0
RC3H2	0.979869	0.968113	0.910457	0.859888	0.927153	0.962744	0.963818	0.977292	0	0	0	0.986848	0	0	0.837986	0.978097	0.988512	0.950827	0	0	0	0.940359	0.971709	0.845716	0.752362	0	0.957215	0.966341	0
C12orf73	0.994417	0.993075	0.990606	0.984003	0.99388	0.988941	0.983036	0.993021	0	0	0	0.995383	0	0	0.981318	0.993934	0.996242	0.988941	0	0	0	0.993397	0.990552	0.983305	0.861928	0	0.988136	0.989478	0
MESDC1	0.885871	0.761327	0.861928	0.885978	0.838523	0.898003	0.88936	0.769272	0	0	0	0.859513	0	0	0.927528	0.899238	0.806098	0.840563	0	0	0	0.849528	0.86633	0.88775	0.432306	0	0.612304	0.844213	0
ADAMTS16	0.39854	0.418886	0.449431	0.555723	0.358493	0.371645	0.530384	0.52056	0	0	0	0.490176	0	0	0.455014	0.409921	0.561842	0.531029	0	0	0	0.498175	0.366491	0.27974	0.677367	0	0.514709	0.532532	0
RSAD1	0.500537	0.569036	0.412819	0.461671	0.601192	0.590831	0.726809	0.460704	0	0	0	0.629107	0	0	0.23819	0.655304	0.358224	0.47944	0	0	0	0.41647	0.57435	0.239693	0.849205	0	0.62857	0.272225	0
CDH1	0.315708	0.143869	0.184239	0.827464	0.214194	0.288866	0.199377	0.435581	0	0	0	0.828216	0	0	0.274748	0.189178	0.675435	0.714569	0	0	0	0.486687	0.126745	0.207859	0.998497	0	0.754187	0.657022	0
GNB2L1	0.761005	0.771634	0.774372	0.865203	0.804058	0.838147	0.711778	0.724984	0	0	0	0.802233	0	0	0.727775	0.821827	0.715912	0.795362	0	0	0	0.798529	0.848669	0.621537	0.634529	0	0.650419	0.773996	0
SEC61A2	0.335355	0.532478	0.380127	0.25306	0.364451	0.303092	0.418295	0.386891	0	0	0	0.304649	0	0	0.31297	0.385012	0.361177	0.510361	0	0	0	0.477722	0.316889	0.306635	0.578377	0	0.633723	0.345931	0
STAC3	0.348776	0.236365	0.2223	0.395319	0.252953	0.252147	0.35962	0.198465	0	0	0	0.336268	0	0	0.351353	0.288759	0.188641	0.295201	0	0	0	0.153425	0.237707	0.569734	0.598615	0	0.52609	0.245598	0
GRIP1	0.135065	0.245383	0.245705	0.112036	0.237277	0.19927	0.221011	0.183541	0	0	0	0.157344	0	0	0.163249	0.196425	0.182521	0.201632	0	0	0	0.228634	0.191754	0.182038	0.45539	0	0.431179	0.123524	0
WDR92	0.86064	0.914752	0.935688	0.901546	0.868478	0.883723	0.905143	0.911048	0	0	0	0.824995	0	0	0.947391	0.807172	0.887964	0.923395	0	0	0	0.957322	0.861767	0.75671	0.857204	0	0.852749	0.943257	0
CUTC	0.566889	0.806474	0.577571	0.477078	0.660565	0.70947	0.688211	0.696156	0	0	0	0.492323	0	0	0.573545	0.629912	0.594589	0.613592	0	0	0	0.701149	0.729279	0.527808	0.681394	0	0.649291	0.560339	0
MAST3	0.346843	0.385227	0.41341	0.280062	0.300462	0.310017	0.385334	0.286075	0	0	0	0.341046	0	0	0.307494	0.397681	0.274479	0.348186	0	0	0	0.312755	0.375188	0.410028	0.815708	0	0.678495	0.225038	0
CWC27	0.915987	0.828162	0.877657	0.876262	0.895104	0.850064	0.804219	0.829128	0	0	0	0.909008	0	0	0.894192	0.912873	0.898271	0.835839	0	0	0	0.894192	0.837181	0.905841	0.901868	0	0.954584	0.883509	0
PLEKHO2	0.899613	0.827625	0.898594	0.911316	0.891561	0.859298	0.765944	0.804971	0	0	0	0.904391	0	0	0.914698	0.910243	0.885012	0.868424	0	0	0	0.851943	0.86268	0.946639	0.809749	0	0.954423	0.898808	0
INVS	0.785914	0.739317	0.793912	0.902512	0.708611	0.796113	0.779203	0.839811	0	0	0	0.697337	0	0	0.886837	0.768252	0.829933	0.741411	0	0	0	0.870518	0.863592	0.715912	0.275446	0	0.566137	0.912551	0
CSRNP2	0.687191	0.698357	0.704907	0.716019	0.6895	0.560715	0.756174	0.696586	0	0	0	0.605808	0	0	0.668778	0.613378	0.638501	0.677045	0	0	0	0.707376	0.590187	0.49796	0.721548	0	0.551804	0.734003	0
TMEM55A	0.616277	0.619981	0.684507	0.592066	0.587181	0.49431	0.47799	0.647198	0	0	0	0.281082	0	0	0.705604	0.535592	0.616116	0.508697	0	0	0	0.611445	0.573867	0.714408	0.693204	0	0.695888	0.659062	0
GOSR1	0.908632	0.845233	0.881683	0.886408	0.900097	0.853715	0.812057	0.837234	0	0	0	0.888125	0	0	0.903049	0.916148	0.901546	0.790477	0	0	0	0.897735	0.846897	0.922643	0.549871	0	0.820217	0.873577	0
ZNF586	0.586966	0.77405	0.691808	0.47944	0.686601	0.687782	0.809749	0.727346	0	0	0	0.554649	0	0	0.633294	0.476058	0.628087	0.707322	0	0	0	0.730943	0.67318	0.4723	0.735023	0	0.665611	0.685849	0
KCNAB2	0.581705	0.813399	0.819036	0.680266	0.868585	0.747101	0.789671	0.652781	0	0	0	0.676831	0	0	0.721709	0.647681	0.614129	0.798636	0	0	0	0.747155	0.695888	0.840938	0.58149	0	0.72289	0.389897	0
ZNF843	0.848454	0.968381	0.948948	0.879214	0.956893	0.969777	0.974501	0.936064	0	0	0	0.884099	0	0	0.948626	0.860318	0.885924	0.972837	0	0	0	0.937299	0.935151	0.971441	0.689178	0	0.916201	0.801535	0
HES6	0.670818	0.656377	0.73572	0.447337	0.705175	0.699002	0.767178	0.690788	0	0	0	0.632811	0	0	0.719723	0.646876	0.689661	0.637159	0	0	0	0.679246	0.666846	0.570754	0.336429	0	0.549871	0.667705	0
ETV5	0.836375	0.907397	0.809319	0.556367	0.817372	0.891507	0.871162	0.847166	0	0	0	0.816244	0	0	0.720314	0.85044	0.745866	0.806743	0	0	0	0.785377	0.900419	0.529418	0.578162	0	0.678763	0.775285	0
PIM1	0.985345	0.976326	0.973588	0.987492	0.969186	0.989156	0.982875	0.969562	0	0	0	0.976326	0	0	0.994846	0.985989	0.955497	0.976863	0	0	0	0.987975	0.981855	0.987492	0.997531	0	0.976487	0.977561	0
SRP72	0.557816	0.61472	0.647949	0.498658	0.630878	0.614505	0.542946	0.672643	0	0	0	0.290852	0	0	0.68193	0.4847	0.645158	0.600548	0	0	0	0.655089	0.570271	0.502201	0.229654	0	0.30175	0.690842	0
C1orf74	0.774801	0.736096	0.797831	0.831651	0.814151	0.76691	0.89811	0.800515	0	0	0	0.65262	0	0	0.831114	0.676938	0.803253	0.779257	0	0	0	0.752094	0.795791	0.899989	0.813453	0	0.818231	0.774211	0
SNED1	0.809427	0.636193	0.722944	0.770077	0.714194	0.809963	0.656485	0.710167	0	0	0	0.879858	0	0	0.767339	0.860747	0.744578	0.743558	0	0	0	0.729279	0.751074	0.534357	0.37449	0	0.427582	0.753543	0
CARD8	0.921301	0.813184	0.929998	0.652459	0.877926	0.906002	0.927475	0.910941	0	0	0	0.925166	0	0	0.860425	0.915342	0.918188	0.86064	0	0	0	0.826605	0.897896	0.80846	0.986418	0	0.975843	0.842871	0
RFX2	0.632435	0.474769	0.380556	0.636408	0.507462	0.632757	0.433917	0.440949	0	0	0	0.717254	0	0	0.491679	0.664376	0.361069	0.527271	0	0	0	0.295577	0.612948	0.799925	0.931984	0	0.721065	0.346307	0
EIF4EBP3	0.778935	0.739854	0.735184	0.767662	0.743504	0.798261	0.737277	0.73368	0	0	0	0.719777	0	0	0.844696	0.796382	0.737116	0.648647	0	0	0	0.771634	0.808514	0.826551	0.599796	0	0.64956	0.747531	0
GLIPR1L2	0.85554	0.787095	0.691701	0.835463	0.783874	0.751074	0.740606	0.789027	0	0	0	0.832349	0	0	0.74839	0.838952	0.871645	0.707269	0	0	0	0.745705	0.831114	0.919261	0.472085	0	0.77303	0.78119	0
TMEM199	0.951793	0.945834	0.933165	0.914645	0.927743	0.955497	0.961349	0.962154	0	0	0	0.971226	0	0	0.932253	0.946693	0.96779	0.952384	0	0	0	0.941164	0.953672	0.949109	0.70845	0	0.915772	0.938641	0
RFESD	0.615847	0.595018	0.546328	0.605218	0.59228	0.655411	0.629214	0.624061	0	0	0	0.576498	0	0	0.636408	0.661102	0.663947	0.459792	0	0	0	0.599205	0.701364	0.608063	0.911209	0	0.77405	0.651868	0
TSHR	0.328484	0.413303	0.405894	0.716717	0.466502	0.333799	0.43644	0.425864	0	0	0	0.461349	0	0	0.448143	0.16137	0.383938	0.549442	0	0	0	0.423824	0.413571	0.774962	0.94213	0	0.831598	0.385978	0
COX5A	0.889629	0.965589	0.955551	0.783015	0.964355	0.958181	0.938372	0.943472	0	0	0	0.864022	0	0	0.908417	0.911155	0.880986	0.92055	0	0	0	0.926508	0.936493	0.788222	0.678441	0	0.865579	0.842549	0
ARID5A	0.361928	0.212959	0.216448	0.527378	0.246833	0.254724	0.213066	0.366974	0	0	0	0.527056	0	0	0.376262	0.272117	0.343354	0.349742	0	0	0	0.262347	0.216932	0.504509	0.752791	0	0.588362	0.380556	0
AKNA	0.392098	0.243504	0.139467	0.319626	0.291872	0.379966	0.179944	0.28849	0	0	0	0.516856	0	0	0.313346	0.470958	0.295201	0.0984003	0	0	0	0.13571	0.418349	0.459255	0.912336	0	0.681072	0.256979	0
SERBP1	0.657075	0.547241	0.512508	0.739156	0.554595	0.676992	0.415557	0.566781	0	0	0	0.592656	0	0	0.706195	0.740606	0.623363	0.406914	0	0	0	0.702437	0.702491	0.395104	0.140971	0	0.276036	0.747155	0
EFTUD1	0.557548	0.465912	0.581705	0.648003	0.641024	0.576068	0.530868	0.310822	0	0	0	0.644782	0	0	0.586214	0.688641	0.486633	0.496886	0	0	0	0.383992	0.563775	0.764011	0.336751	0	0.608439	0.50875	0
EARS2	0.820539	0.845609	0.820807	0.790906	0.868853	0.822311	0.783391	0.827732	0	0	0	0.777808	0	0	0.773728	0.811628	0.770775	0.728581	0	0	0	0.755744	0.870088	0.859459	0.80073	0	0.781029	0.748228	0
GRPEL2	0.879321	0.743558	0.748443	0.876584	0.819465	0.795899	0.856345	0.815385	0	0	0	0.863002	0	0	0.812862	0.875778	0.846146	0.743665	0	0	0	0.814043	0.821827	0.853285	0.861445	0	0.922214	0.863915	0
ZCCHC8	0.97638	0.949699	0.958986	0.979386	0.970367	0.971172	0.922912	0.969186	0	0	0	0.989371	0	0	0.958879	0.985935	0.97536	0.977239	0	0	0	0.962476	0.965858	0.962959	0.952545	0	0.968274	0.964677	0
SPEN	0.640917	0.867941	0.691003	0.678012	0.767447	0.734647	0.862411	0.779257	0	0	0	0.630341	0	0	0.585033	0.67624	0.585624	0.804112	0	0	0	0.730513	0.709148	0.54198	0.482768	0	0.43907	0.568982	0
PPP3CC	0.346629	0.34985	0.407183	0.232016	0.331651	0.375564	0.406109	0.443311	0	0	0	0.318123	0	0	0.395587	0.325317	0.352963	0.243988	0	0	0	0.34636	0.420013	0.313023	0.928548	0	0.744739	0.387803	0
ELOVL3	0.438372	0.651331	0.683272	0.562057	0.688587	0.495974	0.590777	0.544127	0	0	0	0.344965	0	0	0.498926	0.343784	0.447176	0.548905	0	0	0	0.581705	0.582134	0.658417	0.954692	0	0.799764	0.472783	0
ARPC5L	0.830202	0.909115	0.831544	0.809534	0.764977	0.826981	0.747638	0.893762	0	0	0	0.757516	0	0	0.835516	0.839811	0.816298	0.863431	0	0	0	0.844857	0.85597	0.745061	0.820432	0	0.779633	0.836214	0
GHRL	0.46049	0.464408	0.469401	0.414108	0.491035	0.383294	0.45845	0.457537	0	0	0	0.458342	0	0	0.390487	0.429783	0.489586	0.443848	0	0	0	0.456034	0.420228	0.504456	0.598776	0	0.61268	0.453296	0
GLT1D1	0.265836	0.265944	0.34942	0.32011	0.352534	0.29708	0.284625	0.281887	0	0	0	0.433219	0	0	0.329665	0.287202	0.385227	0.375027	0	0	0	0.351245	0.16545	0.29096	0.726272	0	0.632918	0.317747	0
ZNF575	0.630932	0.450236	0.523406	0.863807	0.475789	0.53849	0.632167	0.528291	0	0	0	0.756388	0	0	0.65015	0.632542	0.569143	0.700719	0	0	0	0.672965	0.546382	0.447176	0.668725	0	0.587503	0.740928	0
CCDC142	0.994632	0.998443	0.997745	0.984969	0.996457	0.997316	0.994632	0.995974	0	0	0	0.955551	0	0	0.995437	0.994578	0.983144	0.994524	0	0	0	0.996027	0.997423	0.982285	0.782317	0	0.973481	0.995383	0
PYROXD2	0.583476	0.706571	0.648594	0.606828	0.611123	0.623577	0.608546	0.671945	0	0	0	0.285753	0	0	0.694331	0.515944	0.582564	0.63528	0	0	0	0.657934	0.659062	0.751718	0.67989	0	0.565976	0.616169	0
PCDHGC4	0.43032	0.532961	0.445244	0.46108	0.494363	0.466019	0.440198	0.505744	0	0	0	0.427904	0	0	0.419422	0.477829	0.392688	0.396554	0	0	0	0.460651	0.520077	0.437782	0.519057	0	0.48207	0.393977	0
TRIM46	0.926294	0.923502	0.921838	0.92667	0.955658	0.962315	0.968059	0.951739	0	0	0	0.907559	0	0	0.902459	0.932789	0.905626	0.882381	0	0	0	0.928817	0.959362	0.834121	0.991411	0	0.959255	0.942721	0
AHCYL1	0.613002	0.791819	0.726755	0.716502	0.708986	0.7121	0.803575	0.788974	0	0	0	0.578806	0	0	0.786182	0.579397	0.721978	0.773781	0	0	0	0.772225	0.681072	0.792892	0.711402	0	0.684185	0.668295	0
TIPRL	0.821022	0.730084	0.672751	0.617672	0.650365	0.676777	0.76487	0.766803	0	0	0	0.793107	0	0	0.700505	0.746564	0.83965	0.683809	0	0	0	0.716609	0.709792	0.835248	0.443794	0	0.770936	0.785592	0
LRRC48	0.808138	0.766373	0.784088	0.86778	0.852319	0.778667	0.885871	0.770238	0	0	0	0.851353	0	0	0.826712	0.758321	0.749678	0.754187	0	0	0	0.830631	0.721602	0.825263	0.974018	0	0.87959	0.77915	0
FAM57A	0.673019	0.669315	0.622826	0.557601	0.66953	0.683595	0.710651	0.658578	0	0	0	0.643762	0	0	0.653103	0.643655	0.670764	0.598615	0	0	0	0.670818	0.676616	0.567694	0.677206	0	0.663517	0.687299	0
MIA	0.472353	0.640863	0.60495	0.451578	0.676777	0.594052	0.764065	0.50773	0	0	0	0.484969	0	0	0.395909	0.426831	0.399721	0.639682	0	0	0	0.542624	0.58294	0.362519	0.435312	0	0.408417	0.467629	0
MDK	0.642259	0.655089	0.535699	0.523084	0.600333	0.575263	0.436977	0.563829	0	0	0	0.669798	0	0	0.475091	0.680696	0.549388	0.594052	0	0	0	0.562164	0.563882	0.351138	0.516964	0	0.343891	0.541658	0
RPL5	0.79096	0.81297	0.789994	0.861767	0.827088	0.813668	0.820002	0.716073	0	0	0	0.734325	0	0	0.798583	0.792678	0.621108	0.818928	0	0	0	0.80481	0.830739	0.84271	0.816191	0	0.816083	0.78178	0
CCNE1	0.170818	0.216985	0.183165	0.178709	0.297026	0.316942	0.513743	0.29606	0	0	0	0.240981	0	0	0.209094	0.135656	0.108654	0.289779	0	0	0	0.18805	0.168402	0.121001	0.834604	0	0.634368	0.183541	0
DPH3	0.62186	0.744095	0.744471	0.773245	0.802555	0.72391	0.652083	0.742807	0	0	0	0.719508	0	0	0.551535	0.70845	0.722783	0.827625	0	0	0	0.714892	0.71677	0.403908	0.792195	0	0.770507	0.678065	0
EZH1	0.656968	0.728044	0.724823	0.645695	0.759448	0.741894	0.849313	0.67114	0	0	0	0.667866	0	0	0.650311	0.665235	0.656807	0.758536	0	0	0	0.708611	0.693472	0.647735	0.56968	0	0.750376	0.629214	0
PRMT2	0.751288	0.785269	0.800945	0.503221	0.70947	0.72026	0.653318	0.845448	0	0	0	0.500376	0	0	0.798261	0.716985	0.772493	0.64752	0	0	0	0.769916	0.75365	0.533337	0.141346	0	0.458611	0.810286	0
TOP1	0.330739	0.275768	0.355003	0.490069	0.24184	0.242968	0.420496	0.396124	0	0	0	0.394567	0	0	0.395212	0.339596	0.368048	0.359566	0	0	0	0.290745	0.259126	0.495061	0.741518	0	0.452598	0.345716	0
NIPAL3	0.721978	0.91545	0.839596	0.748873	0.885871	0.745598	0.802502	0.894782	0	0	0	0.56399	0	0	0.756335	0.65321	0.71312	0.813023	0	0	0	0.83498	0.765944	0.627979	0.804434	0	0.77158	0.764977	0
S100B	0.813721	0.865149	0.864935	0.578645	0.780653	0.788437	0.749678	0.923449	0	0	0	0.556957	0	0	0.873148	0.732714	0.830309	0.710382	0	0	0	0.849152	0.826176	0.612787	0.0797187	0	0.482124	0.8914	0
CD109	0.824297	0.791497	0.802018	0.769863	0.746886	0.753543	0.615793	0.830792	0	0	0	0.629644	0	0	0.854842	0.793	0.769755	0.72799	0	0	0	0.742592	0.822311	0.875295	0.784679	0	0.741948	0.790638	0
RNF149	0.301535	0.286665	0.275714	0.472192	0.266749	0.266856	0.219132	0.302448	0	0	0	0.453565	0	0	0.320056	0.290101	0.390648	0.339435	0	0	0	0.328645	0.296811	0.410994	0.589167	0	0.436225	0.38834	0
C12orf57	0.985076	0.993665	0.98776	0.985398	0.989425	0.994685	0.993665	0.988029	0	0	0	0.982499	0	0	0.985989	0.990176	0.975145	0.992162	0	0	0	0.99286	0.992109	0.946317	0.997799	0	0.976272	0.985774	0
CBFB	0.307494	0.596146	0.409867	0.326874	0.411907	0.465697	0.779418	0.489263	0	0	0	0.342495	0	0	0.348239	0.275338	0.209309	0.510307	0	0	0	0.460973	0.455336	0.426401	0.783337	0	0.635012	0.257838	0
LEPREL2	0.723588	0.709684	0.76632	0.796543	0.799442	0.786665	0.805884	0.699002	0	0	0	0.828484	0	0	0.787256	0.73046	0.802931	0.847863	0	0	0	0.76793	0.678871	0.813023	0.818177	0	0.871645	0.709953	0
PTPRC	0.367189	0.143869	0.212905	0.343623	0.207698	0.112143	0.0826712	0.103715	0	0	0	0.467629	0	0	0.309373	0.135656	0.183326	0.125939	0	0	0	0.133938	0.22944	0.54461	0.79359	0	0.642957	0.330202	0
ZNF547	0.934561	0.971656	0.964999	0.923288	0.957161	0.962905	0.977024	0.949592	0	0	0	0.859835	0	0	0.970206	0.910779	0.872718	0.942076	0	0	0	0.962852	0.962315	0.944116	0.844589	0	0.876369	0.932628	0
LOC91450	0.746833	0.645748	0.721709	0.609566	0.715482	0.772547	0.70641	0.716609	0	0	0	0.776734	0	0	0.669798	0.745276	0.692989	0.711134	0	0	0	0.625564	0.751503	0.548314	0.894728	0	0.829665	0.704262	0
PROS1	0.881415	0.822257	0.860801	0.774104	0.814258	0.923126	0.86778	0.835194	0	0	0	0.79563	0	0	0.839596	0.938855	0.78221	0.767769	0	0	0	0.806743	0.948626	0.546382	0.370625	0	0.6239	0.845877	0
IDH1	0.739586	0.586805	0.504885	0.771634	0.584711	0.651385	0.668886	0.646822	0	0	0	0.802555	0	0	0.634636	0.689124	0.785001	0.69782	0	0	0	0.599742	0.653049	0.84883	0.951739	0	0.863646	0.703189	0
NDST2	0.665933	0.858224	0.816298	0.609459	0.790369	0.748228	0.795147	0.837986	0	0	0	0.425005	0	0	0.757032	0.59475	0.741303	0.770507	0	0	0	0.809963	0.749195	0.594052	0.845233	0	0.784411	0.761649	0
NUAK1	0.312433	0.238351	0.316889	0.306957	0.310608	0.238888	0.361821	0.180696	0	0	0	0.371001	0	0	0.351299	0.257999	0.29155	0.245813	0	0	0	0.270883	0.235613	0.490498	0.802663	0	0.369283	0.269004	0
PERP	0.453565	0.571452	0.583262	0.504134	0.521419	0.541819	0.600118	0.622665	0	0	0	0.40976	0	0	0.549979	0.362948	0.602641	0.542946	0	0	0	0.60758	0.583208	0.377872	0.866062	0	0.589596	0.638447	0
GPR68	0.116813	0.176186	0.229386	0.326122	0.245544	0.245866	0.24898	0.197874	0	0	0	0.31705	0	0	0.158042	0.184668	0.326229	0.322203	0	0	0	0.26589	0.212905	0.16035	0.675757	0	0.504617	0.282961	0
CCDC65	0.682253	0.794718	0.787632	0.792248	0.836751	0.744685	0.791228	0.724393	0	0	0	0.750537	0	0	0.727614	0.718971	0.680696	0.840402	0	0	0	0.768091	0.659437	0.697606	0.926294	0	0.824082	0.584926	0
MERTK	0.684454	0.52566	0.653532	0.77872	0.621162	0.671301	0.632328	0.520721	0	0	0	0.721656	0	0	0.750054	0.689607	0.657236	0.618155	0	0	0	0.666416	0.676401	0.76385	0.745383	0	0.640165	0.67624	0
RGS10	0.369873	0.298529	0.329558	0.164806	0.293698	0.300945	0.25102	0.359029	0	0	0	0.469669	0	0	0.305991	0.305293	0.312326	0.190788	0	0	0	0.292731	0.310071	0.215214	0.649345	0	0.357258	0.393923	0
DCST2	0.808246	0.89038	0.905411	0.84534	0.880878	0.871162	0.885656	0.901063	0	0	0	0.830578	0	0	0.893655	0.767017	0.840348	0.919261	0	0	0	0.866008	0.808997	0.893923	0.958664	0	0.889199	0.799764	0
SEMA4A	0.869551	0.769594	0.791443	0.79257	0.685098	0.753865	0.77201	0.812003	0	0	0	0.857473	0	0	0.837181	0.845287	0.805454	0.769702	0	0	0	0.792785	0.770238	0.76283	0.545791	0	0.67055	0.850387	0
HIP1	0.173395	0.147466	0.158256	0.0826176	0.121215	0.184078	0.215643	0.309749	0	0	0	0.237975	0	0	0.226594	0.172804	0.108654	0.101406	0	0	0	0.133938	0.106667	0.106614	0.441271	0	0.218864	0.179837	0
CD9	0.809802	0.670925	0.687513	0.769057	0.689714	0.754134	0.522278	0.728581	0	0	0	0.795093	0	0	0.790208	0.779579	0.725091	0.701364	0	0	0	0.639843	0.762723	0.862411	0.842764	0	0.681555	0.733197	0
SCNN1A	0.688963	0.727668	0.735881	0.502308	0.640487	0.650258	0.764924	0.719723	0	0	0	0.631576	0	0	0.678763	0.606292	0.567372	0.708772	0	0	0	0.676455	0.631683	0.546704	0.769272	0	0.578967	0.666953	0
MPP2	0.506657	0.660028	0.726111	0.666255	0.75306	0.654284	0.801428	0.458718	0	0	0	0.548905	0	0	0.670764	0.530009	0.480728	0.778559	0	0	0	0.569573	0.537685	0.800891	0.666309	0	0.791872	0.520936	0
RPF1	0.824726	0.795791	0.722353	0.831812	0.714784	0.805937	0.721602	0.71618	0	0	0	0.744632	0	0	0.824404	0.825317	0.686547	0.706195	0	0	0	0.808246	0.841099	0.735291	0.463979	0	0.606292	0.830578	0
SH2D6	0.576176	0.623416	0.554058	0.541336	0.491626	0.488566	0.615954	0.599098	0	0	0	0.450183	0	0	0.603178	0.519111	0.552233	0.591475	0	0	0	0.582993	0.501181	0.605701	0.464999	0	0.372718	0.591529	0
OSBPL10	0.784894	0.790799	0.792785	0.513528	0.731533	0.769916	0.642635	0.82478	0	0	0	0.636354	0	0	0.77668	0.781512	0.778452	0.642474	0	0	0	0.758697	0.804756	0.528613	0.48207	0	0.69111	0.805776	0
TMEM30B	0.309963	0.323223	0.367833	0.545416	0.296919	0.288598	0.36064	0.269272	0	0	0	0.209899	0	0	0.443794	0.142635	0.249087	0.193794	0	0	0	0.274962	0.47901	0.771795	0.42522	0	0.36633	0.241303	0
HSPA1L	0.972192	0.972031	0.957698	0.977722	0.939983	0.982285	0.982929	0.988244	0	0	0	0.868907	0	0	0.988941	0.959094	0.973588	0.909813	0	0	0	0.989586	0.990498	0.930696	0.995974	0	0.985345	0.993988	0
ASCC1	0.8309	0.882381	0.863163	0.912605	0.82886	0.842817	0.876154	0.826927	0	0	0	0.738995	0	0	0.947123	0.759985	0.776788	0.829075	0	0	0	0.911424	0.849796	0.948304	0.539779	0	0.648701	0.867243	0
CATSPERG	0.910941	0.840938	0.851138	0.846414	0.859352	0.872074	0.898218	0.891883	0	0	0	0.966502	0	0	0.858922	0.907881	0.951364	0.912819	0	0	0	0.86676	0.809588	0.905626	0.82172	0	0.890917	0.847595	0
RPL11	0.824887	0.887213	0.909491	0.915611	0.929032	0.879966	0.835355	0.74737	0	0	0	0.728151	0	0	0.880019	0.869766	0.737331	0.842978	0	0	0	0.858224	0.884475	0.872182	0.910941	0	0.871806	0.868639	0
POLR3B	0.894084	0.835194	0.886354	0.788437	0.902888	0.820754	0.819895	0.840402	0	0	0	0.898594	0	0	0.854091	0.873094	0.901331	0.84985	0	0	0	0.831812	0.815654	0.949807	0.741464	0	0.909115	0.801643	0
CDC26	0.735237	0.615525	0.694922	0.82376	0.632596	0.694814	0.477507	0.619605	0	0	0	0.50875	0	0	0.809319	0.713066	0.640917	0.621645	0	0	0	0.739478	0.733842	0.742323	0.509931	0	0.61021	0.791175	0
GTPBP2	0.983036	0.989961	0.989639	0.988351	0.991948	0.995222	0.990874	0.99125	0	0	0	0.958181	0	0	0.993558	0.98368	0.961456	0.990391	0	0	0	0.993182	0.993773	0.948196	0.964462	0	0.944385	0.989532	0
THAP8	0.953511	0.94417	0.964731	0.904606	0.951256	0.941218	0.963764	0.963442	0	0	0	0.947176	0	0	0.95292	0.92361	0.97697	0.9446	0	0	0	0.951149	0.941915	0.970475	0.608922	0	0.934883	0.952545	0
PSORS1C2	0.677421	0.550354	0.46618	0.726863	0.495759	0.638662	0.679676	0.544986	0	0	0	0.746457	0	0	0.571076	0.721978	0.45845	0.646822	0	0	0	0.401009	0.635012	0.827518	0.759663	0	0.59883	0.419906	0
PRDM14	0.0966824	0.143869	0.104896	0.08761	0.134421	0.105379	0.094052	0.110962	0	0	0	0.110049	0	0	0.0947498	0.135656	0.108654	0.112197	0	0	0	0.133938	0.106667	0.106614	0.468542	0	0.414161	0.093032	0
MAP2K6	0.173234	0.188372	0.183272	0.164323	0.246511	0.26385	0.442774	0.30787	0	0	0	0.213335	0	0	0.241679	0.171248	0.164323	0.217898	0	0	0	0.182682	0.153908	0.182521	0.486848	0	0.419798	0.197123	0
PIGH	0.669154	0.863056	0.815708	0.609083	0.755637	0.710812	0.833047	0.794181	0	0	0	0.633079	0	0	0.833208	0.585194	0.740659	0.768628	0	0	0	0.830148	0.689929	0.818928	0.756227	0	0.839865	0.680696	0
MRPL45	0.844965	0.780868	0.877926	0.724018	0.857097	0.772439	0.862626	0.832457	0	0	0	0.827571	0	0	0.875081	0.722837	0.89081	0.851084	0	0	0	0.835355	0.724554	0.939607	0.614129	0	0.923502	0.818016	0
ALAD	0.784357	0.740552	0.665933	0.954531	0.694492	0.786021	0.743719	0.78178	0	0	0	0.90117	0	0	0.767071	0.807816	0.841046	0.928226	0	0	0	0.838791	0.722998	0.744041	0.95029	0	0.847917	0.872182	0
KCNJ4	0.891185	0.905089	0.89956	0.704531	0.931823	0.840079	0.871806	0.880127	0	0	0	0.916685	0	0	0.774318	0.867135	0.885119	0.857473	0	0	0	0.858868	0.787739	0.711349	0.238244	0	0.716019	0.808031	0
CHMP4C	0.625886	0.632381	0.783176	0.726755	0.735881	0.602319	0.633026	0.528881	0	0	0	0.500483	0	0	0.795577	0.63732	0.66706	0.638501	0	0	0	0.60597	0.615096	0.855862	0.593945	0	0.791604	0.736687	0
HIST1H2AJ	0.999087	0.99898	0.996296	0.998819	0.997423	0.999034	0.996511	0.998067	0	0	0	0.998926	0	0	0.998175	0.999624	0.996511	0.997638	0	0	0	0.998175	0.998873	0.997692	0.999624	0	0.99635	0.997853	0
ABCG2	0.584389	0.638662	0.770507	0.596092	0.703887	0.620464	0.697498	0.69723	0	0	0	0.616491	0	0	0.77711	0.548475	0.768145	0.713764	0	0	0	0.757999	0.528774	0.641078	0.64709	0	0.653532	0.686708	0
GCLM	0.853769	0.878892	0.952598	0.795791	0.958128	0.928924	0.908632	0.877818	0	0	0	0.818714	0	0	0.918188	0.872343	0.858063	0.864505	0	0	0	0.858707	0.896446	0.918671	0.709094	0	0.827518	0.75102	0
NPR1	0.945512	0.89403	0.93193	0.941379	0.88732	0.915074	0.86939	0.918241	0	0	0	0.91604	0	0	0.955229	0.926025	0.928119	0.933434	0	0	0	0.944707	0.919315	0.948089	0.891668	0	0.942345	0.954799	0
CLN5	0.595126	0.544879	0.708289	0.662658	0.658632	0.59781	0.73819	0.543215	0	0	0	0.282532	0	0	0.683595	0.502147	0.541872	0.68397	0	0	0	0.535592	0.629214	0.822472	0.798959	0	0.747262	0.574511	0
SFI1	0.829504	0.82639	0.916148	0.751986	0.852695	0.859459	0.875295	0.774372	0	0	0	0.68542	0	0	0.855057	0.843945	0.797187	0.81662	0	0	0	0.764977	0.904767	0.835302	0.743129	0	0.859996	0.836697	0
ANKDD1A	0.311091	0.300354	0.319143	0.23572	0.284947	0.253543	0.213442	0.24635	0	0	0	0.341153	0	0	0.283927	0.327679	0.326498	0.23776	0	0	0	0.301106	0.270185	0.273298	0.858063	0	0.763796	0.343247	0
CARM1	0.738995	0.732446	0.747531	0.778076	0.780116	0.793322	0.815278	0.859513	0	0	0	0.750054	0	0	0.796811	0.59738	0.818714	0.834711	0	0	0	0.793698	0.713925	0.63061	0.946962	0	0.796113	0.868853	0
POLDIP3	0.990928	0.991035	0.988405	0.979117	0.993397	0.995008	0.976863	0.993773	0	0	0	0.986955	0	0	0.983305	0.993397	0.98776	0.98513	0	0	0	0.989156	0.99533	0.961832	0.646607	0	0.950505	0.986794	0
DGKD	0.635978	0.551213	0.529579	0.52915	0.514548	0.582618	0.392474	0.556152	0	0	0	0.562111	0	0	0.604091	0.665611	0.567264	0.42463	0	0	0	0.500859	0.63775	0.668456	0.608278	0	0.541819	0.535323	0
SLC7A5	0.680374	0.418617	0.459792	0.717039	0.309588	0.396715	0.496725	0.562164	0	0	0	0.889575	0	0	0.420442	0.604788	0.642581	0.745544	0	0	0	0.484432	0.277217	0.250591	0.963711	0	0.719616	0.68134	0
PRSS8	0.899023	0.924844	0.913517	0.896285	0.8965	0.9446	0.935742	0.924146	0	0	0	0.906324	0	0	0.869712	0.907344	0.871269	0.931555	0	0	0	0.904821	0.946103	0.694868	0.779686	0	0.738995	0.916738	0
TJP2	0.892796	0.901385	0.870356	0.924952	0.856077	0.927314	0.755261	0.96312	0	0	0	0.884636	0	0	0.93091	0.885012	0.935527	0.883992	0	0	0	0.907934	0.954853	0.86735	0.871913	0	0.792839	0.952491	0
MYLK2	0.759556	0.589435	0.592925	0.650472	0.557172	0.601621	0.491142	0.557065	0	0	0	0.761542	0	0	0.663517	0.715965	0.572472	0.579182	0	0	0	0.508804	0.632811	0.79155	0.745652	0	0.638716	0.63426	0
HMGN4	0.9898	0.997531	0.994417	0.960812	0.995544	0.995866	0.998658	0.997209	0	0	0	0.993397	0	0	0.980728	0.992162	0.997799	0.998067	0	0	0	0.995437	0.994685	0.948679	0.847434	0	0.988727	0.988244	0
HBS1L	0.305991	0.480298	0.394621	0.569143	0.349044	0.399399	0.381522	0.431877	0	0	0	0.553092	0	0	0.241357	0.401922	0.44154	0.667114	0	0	0	0.459309	0.340777	0.175757	0.978795	0	0.831383	0.401009	0
SOX10	0.71779	0.634153	0.650687	0.399452	0.640595	0.6895	0.517984	0.643762	0	0	0	0.710436	0	0	0.539349	0.794771	0.652459	0.524748	0	0	0	0.542087	0.706839	0.421194	0.421731	0	0.498819	0.575209	0
ZSWIM3	0.854574	0.913195	0.871806	0.827679	0.882972	0.920228	0.82478	0.875456	0	0	0	0.873416	0	0	0.837342	0.886676	0.852588	0.916416	0	0	0	0.857419	0.897466	0.761703	0.868746	0	0.85495	0.837986	0
RBM23	0.899667	0.957269	0.94417	0.873094	0.927421	0.9395	0.967468	0.954155	0	0	0	0.877979	0	0	0.924576	0.878999	0.930642	0.932145	0	0	0	0.958342	0.928978	0.829933	0.708235	0	0.894299	0.940198	0
NCOR2	0.398218	0.353017	0.260468	0.535323	0.261918	0.298798	0.358761	0.422804	0	0	0	0.707054	0	0	0.303468	0.279472	0.465428	0.479976	0	0	0	0.426294	0.232875	0.183809	0.611391	0	0.251503	0.512025	0
PRX	0.717683	0.856828	0.87245	0.624329	0.821935	0.759985	0.827893	0.8105	0	0	0	0.562379	0	0	0.814097	0.587127	0.727936	0.786612	0	0	0	0.811252	0.767608	0.803629	0.601406	0	0.709577	0.756764	0
PPP4C	0.920442	0.80379	0.806528	0.903747	0.802663	0.887105	0.820163	0.873148	0	0	0	0.949646	0	0	0.869605	0.921301	0.869229	0.846575	0	0	0	0.84373	0.896178	0.817801	0.895856	0	0.838415	0.898647	0
CD40LG	0.124007	0.151278	0.130878	0.107473	0.121215	0.080846	0.0882542	0.0987224	0	0	0	0.120356	0	0	0.109352	0.182843	0.115954	0.108063	0	0	0	0.133938	0.113807	0.163678	0.759556	0	0.648379	0.0977024	0
GNA13	0.832779	0.876154	0.84228	0.814795	0.865901	0.920764	0.867243	0.944922	0	0	0	0.781458	0	0	0.869444	0.859298	0.863592	0.838952	0	0	0	0.843086	0.917758	0.73309	0.95088	0	0.826605	0.869014	0
KIAA0226	0.805025	0.90423	0.891132	0.728473	0.9016	0.863485	0.812648	0.878999	0	0	0	0.641454	0	0	0.802018	0.82537	0.792892	0.826122	0	0	0	0.827142	0.903371	0.696908	0.739049	0	0.822096	0.801857	0
CRB3	0.663195	0.804488	0.675972	0.653747	0.837395	0.723427	0.753865	0.691593	0	0	0	0.722783	0	0	0.455927	0.766856	0.548422	0.760253	0	0	0	0.641346	0.689768	0.546758	0.681447	0	0.710597	0.456195	0
AQP3	0.350762	0.510683	0.452276	0.397788	0.455497	0.426831	0.458128	0.502791	0	0	0	0.371591	0	0	0.416094	0.328055	0.435957	0.511918	0	0	0	0.489961	0.403157	0.327249	0.976219	0	0.75	0.451847	0
ERRFI1	0.901653	0.912229	0.860962	0.8914	0.871913	0.919422	0.916577	0.93601	0	0	0	0.792946	0	0	0.946801	0.830792	0.842173	0.822203	0	0	0	0.858922	0.949002	0.975789	0.831061	0	0.74286	0.890917	0
[truncated: 2,198 more rows]
